# Supplementary material for: Oleic Acid and Eicosapentaenoic Acid Reverse Palmitic Acid-induced Insulin Resistance in Human HepG2 Cells via the Reactive Oxygen Species/JUN Pathway
Source: Genomics Proteomics Bioinformatics. 2021 Feb 23;19(5):754–71. doi: 10.1016/j.gpb.2019.06.005 (PMC9170756; doi:10.1016/j.gpb.2019.06.005)
Supplement: Supplementary Table S1 [file mmc4.xls]

## Sheet: Total quantification
Table S1 The pattern analysis of of quantitative proteomics in PA plus OA experiment
Protein ID	Gene name	Protein description	F1 (PA / control)	F2 (PA / control)	R1 (PA / control)	Mean (PA / control)	S.D (PA / control)	F1 (PA+OA / control)	F2 (PA+OA / control)	R1 (PA+OA / control)	Mean (PA+OA / control)	S.D (PA+OA / control)	F1 (PA+OA / PA)	F2 (PA+OA / PA)	R1 (PA+OA / PA)	Mean (PA+OA / PA)	S.D (PA+OA / PA)
O00762-2	UBE2C	Isoform 2 of Ubiquitin-conjugating enzyme E2 C OS=Homo sapiens GN=UBE2C - [UBE2C_HUMAN]	0.408	0.397		0.403	0.005676	0.867	1.135		1.001	0.13361	2.118	2.828		2.473	0.354849
Q9NUL5-3	RYDEN	Isoform 3 of Repressor of yield of DENV protein OS=Homo sapiens GN=RYDEN - [RYDEN_HUMAN]		0.393	0.554	0.474	0.080515		0.686	0.801	0.744	0.057231		1.727	1.441	1.584	0.143089
Q9NZ52-3	GGA3	Isoform 3 of ADP-ribosylation factor-binding protein GGA3 OS=Homo sapiens GN=GGA3 - [GGA3_HUMAN]	0.263		0.718	0.49	0.227818	0.261		0.557	0.409	0.147822	0.991		0.773	0.882	0.109104
Q8NBT2-2	SPC24	Isoform 2 of Kinetochore protein Spc24 OS=Homo sapiens GN=SPC24 - [SPC24_HUMAN]	0.243	0.742		0.492	0.249325	1.113	1.664		1.389	0.275904	4.568	2.221		3.395	1.17347
O00743-2	PPP6C	Isoform 2 of Serine/threonine-protein phosphatase 6 catalytic subunit OS=Homo sapiens GN=PPP6C - [PPP6_HUMAN]	0.698	0.33		0.514	0.183884	0.85	0.413		0.631	0.218725	1.346	1.236		1.291	0.0548
Q53EL6-2	PDCD4	Isoform 2 of Programmed cell death protein 4 OS=Homo sapiens GN=PDCD4 - [PDCD4_HUMAN]		0.387	0.643	0.515	0.127762		1.297	1.41	1.353	0.056593		3.312	2.563	2.938	0.374588
O95155-2	UBE4B	Isoform 2 of Ubiquitin conjugation factor E4 B OS=Homo sapiens GN=UBE4B - [UBE4B_HUMAN]	0.578	0.707	0.403	0.563	0.124667	0.564	0.859	0.763	0.729	0.122688	0.974	1.568	2.021	1.521	0.428428
O75170-6	PPP6R2	Isoform 6 of Serine/threonine-protein phosphatase 6 regulatory subunit 2 OS=Homo sapiens GN=PPP6R2 - [PP6R2_HUMAN]	0.6		0.567	0.583	0.016737	0.724		0.675	0.7	0.024771	1.197		0.801	0.999	0.19787
Q9H000-2	MKRN2	Isoform 2 of Probable E3 ubiquitin-protein ligase makorin-2 OS=Homo sapiens GN=MKRN2 - [MKRN2_HUMAN]	0.639	0.585	0.53	0.585	0.044603	0.406	0.776	1.134	0.772	0.297533	0.633	1.314	2.135	1.361	0.614138
Q8IZ52-2	CHPF	Isoform 2 of Chondroitin sulfate synthase 2 OS=Homo sapiens GN=CHPF - [CHSS2_HUMAN]	0.901		0.273	0.587	0.313901	0.858		0.895	0.877	0.018271	0.95		3.269	2.11	1.15945
Q9NZU5-2	LMCD1	Isoform 2 of LIM and cysteine-rich domains protein 1 OS=Homo sapiens GN=LMCD1 - [LMCD1_HUMAN]		0.816	0.384	0.6	0.216143		0.982	0.858	0.92	0.061815		1.445	2.23	1.837	0.392594
O75530-3	EED	Isoform 3 of Polycomb protein EED OS=Homo sapiens GN=EED - [EED_HUMAN]	0.565	0.641		0.603	0.038389	1.102	1.345		1.223	0.121348	1.946	1.72		1.833	0.113167
O15460-2	P4HA2	Isoform IIa of Prolyl 4-hydroxylase subunit alpha-2 OS=Homo sapiens GN=P4HA2 - [P4HA2_HUMAN]	0.607	0.741	0.496	0.615	0.100098	0.643	0.747	0.865	0.752	0.090846	1.132	0.894	1.713	1.246	0.343907
Q8IVW6-4	ARID3B	Isoform 4 of AT-rich interactive domain-containing protein 3B OS=Homo sapiens GN=ARID3B - [ARI3B_HUMAN]	0.499	0.737		0.618	0.119086	0.702	1.474		1.088	0.385681	1.405	1.979		1.692	0.287289
Q9H477-2	RBKS	Isoform 2 of Ribokinase OS=Homo sapiens GN=RBKS - [RBSK_HUMAN]	0.493	0.601	0.772	0.622	0.114743	0.742	0.888	0.548	0.726	0.139003	1.5	1.462	0.709	1.224	0.364579
P51857-2	AKR1D1	Isoform 2 of 3-oxo-5-beta-steroid 4-dehydrogenase OS=Homo sapiens GN=AKR1D1 - [AK1D1_HUMAN]		0.574	0.67	0.622	0.047974		0.79	0.37	0.58	0.209791		1.361	0.551	0.956	0.404898
Q9NP61-2	ARFGAP3	Isoform 2 of ADP-ribosylation factor GTPase-activating protein 3 OS=Homo sapiens GN=ARFGAP3 - [ARFG3_HUMAN]	0.575	0.642	0.675	0.631	0.041691	0.785	0.806	0.831	0.808	0.018937	1.411	1.209	1.076	1.232	0.137762
Q16877-2	PFKFB4	Isoform 2 of 6-phosphofructo-2-kinase/fructose-2,6-bisphosphatase 4 OS=Homo sapiens GN=PFKFB4 - [F264_HUMAN]	0.462	0.724	0.724	0.637	0.123425	0.747	0.882	0.787	0.805	0.056366	1.612	1.263	1.12	1.332	0.206493
Q86WJ1-4	CHD1L	Isoform 4 of Chromodomain-helicase-DNA-binding protein 1-like OS=Homo sapiens GN=CHD1L - [CHD1L_HUMAN]	0.544		0.73	0.637	0.092935	0.653		0.707	0.68	0.026892	1.197		1.079	1.138	0.058785
Q01415-2	GALK2	Isoform 2 of N-acetylgalactosamine kinase OS=Homo sapiens GN=GALK2 - [GALK2_HUMAN]	0.693		0.582	0.638	0.055687	0.932		0.567	0.75	0.182426	1.34		0.972	1.156	0.184329
O15530-4	PDPK1	Isoform 4 of 3-phosphoinositide-dependent protein kinase 1 OS=Homo sapiens GN=PDPK1 - [PDPK1_HUMAN]		0.728	0.558	0.643	0.084768		0.703	0.995	0.849	0.146085		0.956	1.223	1.089	0.133223
P41235-7	HNF4A	Isoform HNF4-Alpha-9 of Hepatocyte nuclear factor 4-alpha OS=Homo sapiens GN=HNF4A - [HNF4A_HUMAN]	0.581	0.586	0.777	0.648	0.090895	0.969	0.988	0.807	0.921	0.080965	1.485	1.668	1.123	1.425	0.226421
O96017-11	CHEK2	Isoform 11 of Serine/threonine-protein kinase Chk2 OS=Homo sapiens GN=CHEK2 - [CHK2_HUMAN]		0.336	0.969	0.652	0.31663		0.94	0.583	0.761	0.178867		2.773	0.6	1.686	1.08654
Q9NSI2-2	FAM207A	Isoform B of Protein FAM207A OS=Homo sapiens GN=FAM207A - [F207A_HUMAN]	0.66	0.658	0.65	0.656	0.00433	1.048	0.803	0.916	0.922	0.099889	1.429	1.305	1.678	1.471	0.155245
P29279-2	CTGF	Isoform 2 of Connective tissue growth factor OS=Homo sapiens GN=CTGF - [CTGF_HUMAN]	0.715	0.617	0.638	0.657	0.042314	0.817	0.768	0.7	0.761	0.048031	1.139	1.233	1.093	1.155	0.058349
Q8N4P3-2	HDDC3	Isoform 2 of Guanosine-3',5'-bis(diphosphate) 3'-pyrophosphohydrolase MESH1 OS=Homo sapiens GN=HDDC3 - [MESH1_HUMAN]		0.645	0.672	0.658	0.013426		0.655	1.132	0.894	0.238202		1.006	1.681	1.343	0.337374
P15529-16	CD46	Isoform 3 of Membrane cofactor protein OS=Homo sapiens GN=CD46 - [MCP_HUMAN]	0.454	0.316	1.213	0.661	0.394109	0.565	0.488	1.174	0.742	0.306596	1.198	1.53	0.777	1.168	0.307882
Q15438-3	CYTH1	Isoform 3 of Cytohesin-1 OS=Homo sapiens GN=CYTH1 - [CYH1_HUMAN]	0.814	0.508		0.661	0.153	1.201	1.026		1.113	0.087453	1.471	1.998		1.734	0.26347
Q86V88-3	MDP1	Isoform 3 of Magnesium-dependent phosphatase 1 OS=Homo sapiens GN=MDP1 - [MGDP1_HUMAN]	0.48		0.85	0.665	0.184956	0.681		0.855	0.768	0.086995	1.16		1.003	1.082	0.078557
Q96MY1-2	NOL4L	Isoform 2 of Nucleolar protein 4-like OS=Homo sapiens GN=NOL4L - [NOL4L_HUMAN]		0.801	0.529	0.665	0.135836	0.67	0.959	1.024	0.885	0.153622		1.185	1.929	1.557	0.371706
Q08495-2	DMTN	Isoform 2 of Dematin OS=Homo sapiens GN=DMTN - [DEMA_HUMAN]		0.87	0.46	0.665	0.205234		0.668	0.948	0.808	0.139737		0.808	1.919	1.364	0.555333
Q8N3U4-2	STAG2	Isoform 2 of Cohesin subunit SA-2 OS=Homo sapiens GN=STAG2 - [STAG2_HUMAN]		0.693	0.645	0.669	0.02404		0.81	0.787	0.798	0.01147		1.049	1.046	1.047	0.00179
Q8WUA7-3	TBC1D22A	Isoform 3 of TBC1 domain family member 22A OS=Homo sapiens GN=TBC1D22A - [TB22A_HUMAN]	0.501	0.754	0.756	0.67	0.119631	1.149	8.136	0.971	3.419	3.33662	2.287	10.68	1.281	4.749	4.21364
O60547-2	GMDS	Isoform 2 of GDP-mannose 4,6 dehydratase OS=Homo sapiens GN=GMDS - [GMDS_HUMAN]	0.647	0.667	0.699	0.671	0.021507	0.736	0.801	0.735	0.757	0.03094	1.094	1.282	1.008	1.128	0.114211
Q9UPT9-2	USP22	Isoform 2 of Ubiquitin carboxyl-terminal hydrolase 22 OS=Homo sapiens GN=USP22 - [UBP22_HUMAN]	0.705	0.639		0.672	0.032969	0.896	0.942		0.919	0.022624	1.267	1.457		1.362	0.094943
Q9Y5Z4-2	HEBP2	Isoform 2 of Heme-binding protein 2 OS=Homo sapiens GN=HEBP2 - [HEBP2_HUMAN]	0.941	0.447	0.629	0.672	0.20387	0.969	0.763	0.947	0.893	0.092468	1.012	1.55	1.253	1.272	0.220272
Q9Y6I3-3	EPN1	Isoform 3 of Epsin-1 OS=Homo sapiens GN=EPN1 - [EPN1_HUMAN]		0.77	0.576	0.673	0.097274		0.966	1.005	0.986	0.019299	1.575	1.267	1.74	1.527	0.196289
Q9NQZ6-3	ZC4H2	Isoform 3 of Zinc finger C4H2 domain-containing protein OS=Homo sapiens GN=ZC4H2 - [ZC4H2_HUMAN]	0.53	0.711	0.783	0.675	0.106706	0.687	0.797	0.743	0.742	0.045082	1.294	1.11	0.946	1.116	0.142234
O14745-2	SLC9A3R1	Isoform 2 of Na(+)/H(+) exchange regulatory cofactor NHE-RF1 OS=Homo sapiens GN=SLC9A3R1 - [NHRF1_HUMAN]	0.653		0.698	0.676	0.022604	0.838		0.765	0.801	0.036701	1.293		0.874	1.083	0.209643
Q8TER5-2	ARHGEF40	Isoform 2 of Rho guanine nucleotide exchange factor 40 OS=Homo sapiens GN=ARHGEF40 - [ARH40_HUMAN]		0.563	0.794	0.679	0.115753		0.949	0.606	0.778	0.171601		1.669	0.761	1.215	0.454035
P16157-2	ANK1	Isoform Er16 of Ankyrin-1 OS=Homo sapiens GN=ANK1 - [ANK1_HUMAN]		0.726	0.633	0.679	0.046485		0.916	0.677	0.797	0.119468		1.249	1.068	1.159	0.090886
Q9BTE3-2	MCMBP	Isoform 2 of Mini-chromosome maintenance complex-binding protein OS=Homo sapiens GN=MCMBP - [MCMBP_HUMAN]	0.41	0.634	1	0.681	0.243338	0.963	1.172	0.748	0.961	0.173011	2.246	1.794	0.648	1.563	0.672507
Q8WV99-2	ZFAND2B	Isoform 2 of AN1-type zinc finger protein 2B OS=Homo sapiens GN=ZFAND2B - [ZFN2B_HUMAN]	0.39	0.629	1.027	0.682	0.262383	0.51	2.124	1.187	1.274	0.662024	1.302	3.344	1.153	1.933	0.999452
Q8N392-2	ARHGAP18	Isoform 2 of Rho GTPase-activating protein 18 OS=Homo sapiens GN=ARHGAP18 - [RHG18_HUMAN]	0.654	0.646	0.746	0.682	0.045405	0.85	0.823	0.703	0.792	0.063905	1.275	1.25	1.024	1.183	0.112611
Q9BUK6-6	MSTO1	Isoform 6 of Protein misato homolog 1 OS=Homo sapiens GN=MSTO1 - [MSTO1_HUMAN]	0.816	0.554		0.685	0.131364	0.744	0.656		0.7	0.043761	0.908	1.172		1.04	0.132056
Q86U86-6	PBRM1	Isoform 6 of Protein polybromo-1 OS=Homo sapiens GN=PBRM1 - [PB1_HUMAN]		0.752	0.62	0.686	0.066177		0.901	0.588	0.744	0.156607		1.245	0.946	1.095	0.149241
Q6VN20-2	RANBP10	Isoform 2 of Ran-binding protein 10 OS=Homo sapiens GN=RANBP10 - [RBP10_HUMAN]	0.606		0.768	0.687	0.080922	0.521		0.797	0.659	0.13802	0.857		1.034	0.946	0.088972
Q9GZU2-2	PEG3	Isoform 2 of Paternally-expressed gene 3 protein OS=Homo sapiens GN=PEG3 - [PEG3_HUMAN]	0.725		0.652	0.689	0.036437	0.683		0.696	0.689	0.006789	0.978		1.124	1.051	0.072999
Q6P6C2-3	ALKBH5	Isoform 3 of RNA demethylase ALKBH5 OS=Homo sapiens GN=ALKBH5 - [ALKB5_HUMAN]		0.788	0.59	0.689	0.099258		0.863	0.87	0.867	0.003644		1.083	1.445	1.264	0.180808
Q9Y5P4-2	COL4A3BP	Isoform 2 of Collagen type IV alpha-3-binding protein OS=Homo sapiens GN=COL4A3BP - [C43BP_HUMAN]	0.54	0.843		0.691	0.15162	0.832	1.133		0.982	0.150449	1.536	1.329		1.433	0.103547
P35611-2	ADD1	Isoform 2 of Alpha-adducin OS=Homo sapiens GN=ADD1 - [ADDA_HUMAN]	0.767		0.615	0.691	0.075977	1.156		1.058	1.107	0.049093	1.37		1.307	1.339	0.031484
Q5T0F9-3	CC2D1B	Isoform 3 of Coiled-coil and C2 domain-containing protein 1B OS=Homo sapiens GN=CC2D1B - [C2D1B_HUMAN]		0.479	0.905	0.692	0.212933		0.71	1.128	0.919	0.209391		0.245	1.243	0.744	0.499267
Q9P2D3-3	HEATR5B	Isoform 3 of HEAT repeat-containing protein 5B OS=Homo sapiens GN=HEATR5B - [HTR5B_HUMAN]	0.56	0.837		0.698	0.138559	0.774	0.859		0.816	0.042222	2.223	0.935		1.579	0.644199
O75822-3	EIF3J	Isoform 3 of Eukaryotic translation initiation factor 3 subunit J OS=Homo sapiens GN=EIF3J - [EIF3J_HUMAN]	0.57	0.789	0.734	0.698	0.093167	0.843	0.949	0.928	0.907	0.045656	1.312	1.161	1.134	1.202	0.07829
Q8NEZ2-2	VPS37A	Isoform 2 of Vacuolar protein sorting-associated protein 37A OS=Homo sapiens GN=VPS37A - [VP37A_HUMAN]		0.596	0.802	0.699	0.103109		0.768	1.109	0.939	0.170758		1.274	1.599	1.437	0.162281
P48730-2	CSNK1D	Isoform 2 of Casein kinase I isoform delta OS=Homo sapiens GN=CSNK1D - [KC1D_HUMAN]	0.809		0.591	0.7	0.108722	0.981		1.094	1.038	0.056873	1.036		1.846	1.441	0.405272
Q96ST2-2	IWS1	Isoform 2 of Protein IWS1 homolog OS=Homo sapiens GN=IWS1 - [IWS1_HUMAN]	0.548	0.786	0.769	0.701	0.108311	0.722	0.945	0.906	0.858	0.096949	1.052	1.012	0.995	1.02	0.02374
O95352-3	ATG7	Isoform 3 of Ubiquitin-like modifier-activating enzyme ATG7 OS=Homo sapiens GN=ATG7 - [ATG7_HUMAN]	0.841		0.562	0.701	0.139488	0.993		0.632	0.813	0.180642	1.178		1.389	1.283	0.105545
O95613-2	PCNT	Isoform 2 of Pericentrin OS=Homo sapiens GN=PCNT - [PCNT_HUMAN]		0.611	0.793	0.702	0.090956		0.553	0.618	0.585	0.032596		0.894	0.777	0.836	0.058876
Q00587-2	CDC42EP1	Isoform 2 of Cdc42 effector protein 1 OS=Homo sapiens GN=CDC42EP1 - [BORG5_HUMAN]		0.728	0.677	0.702	0.025503		0.895	1.286	1.09	0.195754		1.216	1.895	1.556	0.339386
Q13243-3	SRSF5	Isoform SRP40-4 of Serine/arginine-rich splicing factor 5 OS=Homo sapiens GN=SRSF5 - [SRSF5_HUMAN]	0.67	0.257	1.187	0.704	0.380434	0.969	1.088	0.601	0.886	0.207042	1.441	4.196	0.505	2.047	1.56634
O95239-2	KIF4A	Isoform 2 of Chromosome-associated kinesin KIF4A OS=Homo sapiens GN=KIF4A - [KIF4A_HUMAN]	0.816	0.592		0.704	0.112334	2.521	1.237		1.879	0.641607	3.08	2.991		3.035	0.044458
Q5T8P6-3	RBM26	Isoform 3 of RNA-binding protein 26 OS=Homo sapiens GN=RBM26 - [RBM26_HUMAN]	0.761		0.648	0.705	0.056478	1.079		1.252	1.165	0.086446	1.199		1.925	1.562	0.363018
Q8N6C5-2	IGSF1	Isoform 2 of Immunoglobulin superfamily member 1 OS=Homo sapiens GN=IGSF1 - [IGSF1_HUMAN]	0.697	0.95	0.488	0.711	0.189068	0.595	0.625	0.45	0.556	0.076502	0.851	0.651	0.92	0.807	0.113957
Q9UMY4-2	SNX12	Isoform 2 of Sorting nexin-12 OS=Homo sapiens GN=SNX12 - [SNX12_HUMAN]	0.896	0.541		0.718	0.177322	0.957	0.85		0.903	0.053778	1.066	1.554		1.31	0.244042
Q96AC1-2	FERMT2	Isoform 2 of Fermitin family homolog 2 OS=Homo sapiens GN=FERMT2 - [FERM2_HUMAN]	0.824	0.639	0.696	0.72	0.077487	1.051	1.026	1.107	1.061	0.033608	1.284	1.352	1.519	1.385	0.098925
P52735-3	VAV2	Isoform 3 of Guanine nucleotide exchange factor VAV2 OS=Homo sapiens GN=VAV2 - [VAV2_HUMAN]	0.653	0.68	0.838	0.723	0.081673	0.829	0.812	0.791	0.811	0.015507	1.279	1.205	0.974	1.153	0.130012
Q8IXH7-4	NELFCD	Isoform NELF-D of Negative elongation factor C/D OS=Homo sapiens GN=NELFCD - [NELFD_HUMAN]	0.512	0.786	0.882	0.727	0.156955	0.704	0.702	0.997	0.801	0.138634	2.049	1.213	0.807	1.356	0.517173
Q9UHR5-2	SAP30BP	Isoform 2 of SAP30-binding protein OS=Homo sapiens GN=SAP30BP - [S30BP_HUMAN]	0.84	0.416	0.925	0.727	0.222861	0.874	0.651	0.991	0.839	0.1408	1.037	1.551	0.945	1.178	0.266393
Q9NZM3-4	ITSN2	Isoform 4 of Intersectin-2 OS=Homo sapiens GN=ITSN2 - [ITSN2_HUMAN]	0.546	0.927	0.717	0.73	0.155461	0.857	0.925	1.18	0.987	0.139404	1.287	1.024	1.595	1.302	0.23347
Q15293-2	RCN1	Isoform 2 of Reticulocalbin-1 OS=Homo sapiens GN=RCN1 - [RCN1_HUMAN]	0.781	0.765	0.644	0.73	0.06122	0.743	0.738	0.85	0.777	0.051438	0.991	0.955	1.406	1.117	0.204501
P08243-2	ASNS	Isoform 2 of Asparagine synthetase [glutamine-hydrolyzing] OS=Homo sapiens GN=ASNS - [ASNS_HUMAN]	0.756	0.695	0.747	0.733	0.026761	0.828	0.791	0.684	0.768	0.060988	1.171	1.072	0.927	1.057	0.100405
Q8N8N7-2	PTGR2	Isoform 2 of Prostaglandin reductase 2 OS=Homo sapiens GN=PTGR2 - [PTGR2_HUMAN]	0.632	0.796	0.776	0.735	0.072898	0.724	0.84	0.798	0.787	0.048092	1.015	1.045	1.042	1.034	0.013314
Q9NX70-2	MED29	Isoform 2 of Mediator of RNA polymerase II transcription subunit 29 OS=Homo sapiens GN=MED29 - [MED29_HUMAN]	0.834	0.654	0.72	0.736	0.074135	1.12	0.889	0.887	0.965	0.10937	1.34	1.345	1.228	1.304	0.053589
O14958-2	CASQ2	Isoform 2 of Calsequestrin-2 OS=Homo sapiens GN=CASQ2 - [CASQ2_HUMAN]	0.695	0.782		0.738	0.04363	0.992	1.091		1.042	0.049364	1.424	1.38		1.402	0.021881
O43390-2	HNRNPR	Isoform 2 of Heterogeneous nuclear ribonucleoprotein R OS=Homo sapiens GN=HNRNPR - [HNRPR_HUMAN]	0.957	0.524		0.74	0.216255	0.984	0.759		0.872	0.112506	1.026	1.434		1.23	0.203845
Q03167-2	TGFBR3	Isoform 2 of Transforming growth factor beta receptor type 3 OS=Homo sapiens GN=TGFBR3 - [TGBR3_HUMAN]	0.957	0.719	0.544	0.74	0.169125	0.851	0.842	1.003	0.898	0.073784	0.927	1.278	1.911	1.372	0.407399
Q96CW1-2	AP2M1	Isoform 2 of AP-2 complex subunit mu OS=Homo sapiens GN=AP2M1 - [AP2M1_HUMAN]	0.636	0.749	0.84	0.742	0.083147	1.173	0.973	0.975	1.04	0.093778	1.707	1.265	1.086	1.353	0.260746
Q8IWW6-3	ARHGAP12	Isoform 3 of Rho GTPase-activating protein 12 OS=Homo sapiens GN=ARHGAP12 - [RHG12_HUMAN]	0.654	0.83		0.742	0.088044	1.008	0.94		0.974	0.034218	1.43	1.663		1.547	0.116413
Q9UL40-3	ZNF346	Isoform 3 of Zinc finger protein 346 OS=Homo sapiens GN=ZNF346 - [ZN346_HUMAN]		0.553	0.931	0.742	0.189205		0.774	0.932	0.853	0.07893		1.299	0.998	1.149	0.150606
Q9Y3Q8-2	TSC22D4	Isoform 2 of TSC22 domain family protein 4 OS=Homo sapiens GN=TSC22D4 - [T22D4_HUMAN]	0.891		0.598	0.744	0.14667	0.698		0.622	0.66	0.038073	0.781		1.038	0.909	0.128169
Q9HC38-2	GLOD4	Isoform 2 of Glyoxalase domain-containing protein 4 OS=Homo sapiens GN=GLOD4 - [GLOD4_HUMAN]	0.701	0.698	0.837	0.745	0.064667	0.798	0.902	0.788	0.829	0.051676	1.185	1.193	0.989	1.122	0.094176
Q9H008-2	LHPP	Isoform 2 of Phospholysine phosphohistidine inorganic pyrophosphate phosphatase OS=Homo sapiens GN=LHPP - [LHPP_HUMAN]	0.791	0.634	0.808	0.745	0.078229	0.706	0.919	0.548	0.724	0.152244	0.889	1.434	0.676	1	0.319145
Q9H0W9-2	C11orf54	Isoform 2 of Ester hydrolase C11orf54 OS=Homo sapiens GN=C11orf54 - [CK054_HUMAN]	0.736	0.755		0.746	0.009563	0.755	0.764		0.76	0.004552	0.984	0.958		0.971	0.012877
P09651-3	HNRNPA1	Isoform 2 of Heterogeneous nuclear ribonucleoprotein A1 OS=Homo sapiens GN=HNRNPA1 - [ROA1_HUMAN]	0.689	0.722	0.83	0.747	0.060114	0.913	0.974	0.845	0.911	0.052619	1.271	1.378	1.016	1.222	0.151739
O75147-2	OBSL1	Isoform 2 of Obscurin-like protein 1 OS=Homo sapiens GN=OBSL1 - [OBSL1_HUMAN]	0.775	0.837	0.633	0.748	0.085258	0.998	1.15	0.795	0.981	0.145321	1.25	1.371	1.427	1.349	0.073935
Q69YN4-3	KIAA1429	Isoform 3 of Protein virilizer homolog OS=Homo sapiens GN=KIAA1429 - [VIR_HUMAN]	0.578	0.919		0.749	0.170246	0.92	0.832		0.876	0.044137	1.587	0.854		1.22	0.366892
O43852-5	CALU	Isoform 5 of Calumenin OS=Homo sapiens GN=CALU - [CALU_HUMAN]	0.797		0.701	0.749	0.048397	0.8		0.909	0.854	0.054479	0.962		1.308	1.135	0.172841
Q7Z4V5-2	HDGFRP2	Isoform 2 of Hepatoma-derived growth factor-related protein 2 OS=Homo sapiens GN=HDGFRP2 - [HDGR2_HUMAN]	0.653	0.68	0.919	0.75	0.119413	0.755	0.91	0.662	0.775	0.102448	1.152	1.21	0.761	1.041	0.199359
P16383-2	GCFC2	Isoform 2 of GC-rich sequence DNA-binding factor 2 OS=Homo sapiens GN=GCFC2 - [GCFC2_HUMAN]	0.725	0.811	0.713	0.75	0.043833	0.732	0.77	0.779	0.76	0.020401	1.006	0.985	0.997	0.996	0.008864
Q9Y2S2-2	CRYL1	Isoform 2 of Lambda-crystallin homolog OS=Homo sapiens GN=CRYL1 - [CRYL1_HUMAN]	0.779	0.74	0.732	0.75	0.020454	0.74	0.772	0.724	0.745	0.020206	0.965	1.029	1.026	1.007	0.029331
Q96RS6-3	NUDCD1	Isoform 3 of NudC domain-containing protein 1 OS=Homo sapiens GN=NUDCD1 - [NUDC1_HUMAN]	0.812	0.632	0.806	0.75	0.083383	0.805	0.846	0.876	0.842	0.029176	0.926	1.331	1.1	1.119	0.166056
Q92879-2	CELF1	Isoform 2 of CUGBP Elav-like family member 1 OS=Homo sapiens GN=CELF1 - [CELF1_HUMAN]	0.809	0.695		0.752	0.057115	1.044	1.113		1.079	0.034645	1.267	1.425		1.346	0.07892
Q7Z3U7-2	MON2	Isoform 2 of Protein MON2 homolog OS=Homo sapiens GN=MON2 - [MON2_HUMAN]	0.725	0.722	0.816	0.754	0.04356	0.875	0.893	0.812	0.86	0.034516	1.161	1.23	0.877	1.089	0.152926
O60343-2	TBC1D4	Isoform 2 of TBC1 domain family member 4 OS=Homo sapiens GN=TBC1D4 - [TBCD4_HUMAN]	0.84	0.728	0.697	0.755	0.061517	0.785	0.83	0.851	0.822	0.027375	0.975	1.092	1.249	1.105	0.112296
Q9H9T3-2	ELP3	Isoform 2 of Elongator complex protein 3 OS=Homo sapiens GN=ELP3 - [ELP3_HUMAN]	0.676	0.697	0.897	0.756	0.099887	0.864	0.851	0.868	0.861	0.007127	1.132	1.334	1.03	1.165	0.126498
Q8TF05-2	PPP4R1	Isoform 2 of Serine/threonine-protein phosphatase 4 regulatory subunit 1 OS=Homo sapiens GN=PPP4R1 - [PP4R1_HUMAN]	0.696	0.816		0.756	0.059867	0.778	0.55		0.664	0.113799	1.114	1.243		1.179	0.064544
Q5VWQ8-3	DAB2IP	Isoform 3 of Disabled homolog 2-interacting protein OS=Homo sapiens GN=DAB2IP - [DAB2P_HUMAN]	0.804	0.769	0.701	0.758	0.042719	0.836	0.729	0.944	0.836	0.08776	1.13	0.801	0.991	0.974	0.135114
Q96HW7-2	INTS4	Isoform 2 of Integrator complex subunit 4 OS=Homo sapiens GN=INTS4 - [INT4_HUMAN]	0.729		0.79	0.759	0.03055	0.79	2.224	0.64	1.218	0.713693	1.081		0.808	0.945	0.136347
P08621-2	SNRNP70	Isoform 2 of U1 small nuclear ribonucleoprotein 70 kDa OS=Homo sapiens GN=SNRNP70 - [RU17_HUMAN]	0.75	0.705	0.824	0.76	0.049014	0.903	0.933	0.89	0.909	0.018033	1.29	1.291	1.035	1.205	0.120658
Q8IVL1-5	NAV2	Isoform 5 of Neuron navigator 2 OS=Homo sapiens GN=NAV2 - [NAV2_HUMAN]		0.846	0.678	0.762	0.083714		0.951	0.663	0.807	0.143906		1.07	0.975	1.023	0.04757
Q9NQ94-5	A1CF	Isoform 5 of APOBEC1 complementation factor OS=Homo sapiens GN=A1CF - [A1CF_HUMAN]	0.525	0.73	1.036	0.763	0.210133	0.971	1.056	0.778	0.935	0.116282	1.78	1.404	0.68	1.288	0.456743
O75534-2	CSDE1	Isoform 2 of Cold shock domain-containing protein E1 OS=Homo sapiens GN=CSDE1 - [CSDE1_HUMAN]	0.703	0.824		0.763	0.060164	0.968	1.055		1.012	0.043541	1.271	1.285		1.278	0.007057
Q6YHU6-2	THADA	Isoform 2 of Thyroid adenoma-associated protein OS=Homo sapiens GN=THADA - [THADA_HUMAN]	0.657	0.755	0.881	0.764	0.091579	0.992	0.96	0.739	0.897	0.112377	1.46	1.258	0.791	1.17	0.28019
Q6IA86-2	ELP2	Isoform 2 of Elongator complex protein 2 OS=Homo sapiens GN=ELP2 - [ELP2_HUMAN]	0.693	0.835		0.764	0.071149	0.853	0.933		0.893	0.040043	1.136	1.069		1.103	0.033263
Q8N6H7-2	ARFGAP2	Isoform 2 of ADP-ribosylation factor GTPase-activating protein 2 OS=Homo sapiens GN=ARFGAP2 - [ARFG2_HUMAN]	0.728		0.801	0.764	0.036233	0.771		0.808	0.79	0.018794	1.024		0.958	0.991	0.033108
P61599-2	NAA20	Isoform 2 of N-alpha-acetyltransferase 20 OS=Homo sapiens GN=NAA20 - [NAA20_HUMAN]	0.758		0.77	0.764	0.005792	1.556		0.681	1.119	0.437787	2.047		0.882	1.464	0.582376
Q6MZP7-3	LIN54	Isoform 3 of Protein lin-54 homolog OS=Homo sapiens GN=LIN54 - [LIN54_HUMAN]		0.457	1.071	0.764	0.307345		0.889	2.288	1.589	0.699657		1.927	3.516	2.721	0.794411
Q9Y6M1-1	IGF2BP2	Isoform 2 of Insulin-like growth factor 2 mRNA-binding protein 2 OS=Homo sapiens GN=IGF2BP2 - [IF2B2_HUMAN]	0.813	0.738	0.756	0.769	0.032171	0.882	0.752	0.817	0.817	0.052992	1.081	1.06	1.063	1.068	0.008998
P49321-2	NASP	Isoform 2 of Nuclear autoantigenic sperm protein OS=Homo sapiens GN=NASP - [NASP_HUMAN]		0.664	0.874	0.769	0.104769		1.074	0.719	0.896	0.177455		1.972	0.818	1.395	0.57701
P53365-2	ARFIP2	Isoform 2 of Arfaptin-2 OS=Homo sapiens GN=ARFIP2 - [ARFP2_HUMAN]	0.816	0.723		0.77	0.046496	1.002	0.739		0.871	0.131643	1.225	1.011		1.118	0.106736
Q6P1M3-2	LLGL2	Isoform A of Lethal(2) giant larvae protein homolog 2 OS=Homo sapiens GN=LLGL2 - [L2GL2_HUMAN]	0.943	0.772	0.594	0.77	0.142266	1.129	0.93	1.064	1.041	0.083186	1.319	1.15	1.785	1.418	0.26858
Q8TDQ7-3	GNPDA2	Isoform 3 of Glucosamine-6-phosphate isomerase 2 OS=Homo sapiens GN=GNPDA2 - [GNPI2_HUMAN]	0.34	1.015	0.958	0.771	0.305803	0.645	0.944	0.938	0.842	0.139584	1.893	0.92	0.976	1.263	0.445716
O95861-4	BPNT1	Isoform 4 of 3'(2'),5'-bisphosphate nucleotidase 1 OS=Homo sapiens GN=BPNT1 - [BPNT1_HUMAN]	0.752		0.79	0.771	0.019232	0.864		1.007	0.935	0.071565	1.262		1.179	1.221	0.04122
P06737-2	PYGL	Isoform 2 of Glycogen phosphorylase, liver form OS=Homo sapiens GN=PYGL - [PYGL_HUMAN]	0.85	0.767	0.696	0.771	0.062991	0.77	0.708	0.822	0.767	0.04681	0.923	0.874	1.174	0.991	0.131296
Q86X55-1	CARM1	Isoform 1 of Histone-arginine methyltransferase CARM1 OS=Homo sapiens GN=CARM1 - [CARM1_HUMAN]	0.739	0.691	0.885	0.772	0.082603	0.961	0.934	0.932	0.942	0.013059	1.295	1.173	1.09	1.186	0.084008
P61966-2	AP1S1	Isoform 2 of AP-1 complex subunit sigma-1A OS=Homo sapiens GN=AP1S1 - [AP1S1_HUMAN]	0.601	0.95		0.775	0.174637	0.799	0.792		0.795	0.003395	1.326	0.825		1.076	0.250592
Q13363-2	CTBP1	Isoform 2 of C-terminal-binding protein 1 OS=Homo sapiens GN=CTBP1 - [CTBP1_HUMAN]	0.783	0.781	0.763	0.776	0.008901	0.904	0.838	0.804	0.849	0.0419	1.162	0.961	1.087	1.07	0.082884
Q96CW5-2	TUBGCP3	Isoform 2 of Gamma-tubulin complex component 3 OS=Homo sapiens GN=TUBGCP3 - [GCP3_HUMAN]	0.79	0.765	0.772	0.776	0.010837	0.604	1.005	0.865	0.825	0.166339	0.714	1.697	1.04	1.15	0.408589
Q92576-2	PHF3	Isoform 2 of PHD finger protein 3 OS=Homo sapiens GN=PHF3 - [PHF3_HUMAN]	0.65		0.906	0.778	0.127981	1.144		0.947	1.045	0.098739	1.754		0.979	1.367	0.387497
P09960-4	LTA4H	Isoform 4 of Leukotriene A-4 hydrolase OS=Homo sapiens GN=LTA4H - [LKHA4_HUMAN]	0.747	0.743	0.844	0.778	0.046608	0.908	0.994	0.896	0.933	0.043429	1.144	1.252	1.053	1.15	0.081626
Q02447-4	SP3	Isoform 4 of Transcription factor Sp3 OS=Homo sapiens GN=SP3 - [SP3_HUMAN]	0.778	0.578	0.982	0.78	0.164889	1.076	2.133	1.498	1.569	0.434469	1.379	3.65	1.521	2.183	1.03873
Q05209-2	PTPN12	Isoform 2 of Tyrosine-protein phosphatase non-receptor type 12 OS=Homo sapiens GN=PTPN12 - [PTN12_HUMAN]	0.644		0.918	0.781	0.137274	0.57		1.203	0.887	0.316647	0.883		1.307	1.095	0.211888
Q9UBC2-3	EPS15L1	Isoform 3 of Epidermal growth factor receptor substrate 15-like 1 OS=Homo sapiens GN=EPS15L1 - [EP15R_HUMAN]	0.677	0.885		0.781	0.103927	0.901	1.041		0.971	0.069979	1.193	1.223		1.208	0.015222
Q9Y3I1-3	FBXO7	Isoform 3 of F-box only protein 7 OS=Homo sapiens GN=FBXO7 - [FBX7_HUMAN]	0.722		0.84	0.781	0.058928	1.025		0.946	0.985	0.039663	1.416		1.123	1.269	0.146415
Q13409-6	DYNC1I2	Isoform 2F of Cytoplasmic dynein 1 intermediate chain 2 OS=Homo sapiens GN=DYNC1I2 - [DC1I2_HUMAN]	0.774	0.791		0.782	0.008452	1.074	1.194		1.134	0.060017	1.324	1.243		1.283	0.040788
P50851-2	LRBA	Isoform 2 of Lipopolysaccharide-responsive and beige-like anchor protein OS=Homo sapiens GN=LRBA - [LRBA_HUMAN]		0.727	0.839	0.783	0.056276		0.939	0.92	0.93	0.009606		1.053	1.099	1.076	0.0228
O95782-2	AP2A1	Isoform B of AP-2 complex subunit alpha-1 OS=Homo sapiens GN=AP2A1 - [AP2A1_HUMAN]	0.749	0.775	0.829	0.784	0.033493	0.931	0.999	0.935	0.955	0.030953	1.274	1.24	1.055	1.19	0.096042
Q99543-2	DNAJC2	Isoform 2 of DnaJ homolog subfamily C member 2 OS=Homo sapiens GN=DNAJC2 - [DNJC2_HUMAN]	0.81	0.675	0.871	0.785	0.08174	1.039	1.103	0.798	0.98	0.13132	1.31	2.7	0.914	1.641	0.765925
Q9NVG8-2	TBC1D13	Isoform 2 of TBC1 domain family member 13 OS=Homo sapiens GN=TBC1D13 - [TBC13_HUMAN]	0.815	0.907	0.635	0.785	0.112904	0.667	0.98	1.044	0.897	0.164884	0.933	1.066	1.641	1.213	0.307363
O14776-2	TCERG1	Isoform 2 of Transcription elongation regulator 1 OS=Homo sapiens GN=TCERG1 - [TCRG1_HUMAN]	0.841	0.763	0.75	0.785	0.040035	0.909	0.836	0.783	0.843	0.051459	1.209	1.182	1.146	1.179	0.025918
Q92835-2	INPP5D	Isoform 2 of Phosphatidylinositol 3,4,5-trisphosphate 5-phosphatase 1 OS=Homo sapiens GN=INPP5D - [SHIP1_HUMAN]	1.029	0.809	0.517	0.785	0.209805	0.799	0.817	0.963	0.86	0.073467	0.858	1.083	1.645	1.195	0.330987
Q9NVD7-2	PARVA	Isoform 2 of Alpha-parvin OS=Homo sapiens GN=PARVA - [PARVA_HUMAN]		0.744	0.827	0.785	0.041209		0.88	1.031	0.956	0.075557		1.17	1.244	1.207	0.036952
Q7Z4H3-2	HDDC2	Isoform 2 of HD domain-containing protein 2 OS=Homo sapiens GN=HDDC2 - [HDDC2_HUMAN]	0.73	0.816	0.813	0.786	0.03951	0.819	0.896	0.986	0.9	0.068385	1.118	1.224	1.19	1.177	0.044377
O14929-2	HAT1	Isoform B of Histone acetyltransferase type B catalytic subunit OS=Homo sapiens GN=HAT1 - [HAT1_HUMAN]	0.638	0.724	0.999	0.787	0.154242	0.925	1.144	0.762	0.944	0.156372	1.47	1.518	0.827	1.272	0.314762
Q9BY67-2	CADM1	Isoform 2 of Cell adhesion molecule 1 OS=Homo sapiens GN=CADM1 - [CADM1_HUMAN]	0.8	0.714	0.851	0.788	0.056602	1.153	0.91	0.755	0.939	0.163919	1.364	1.15	0.88	1.131	0.197945
Q9NNX1-3	TUFT1	Isoform 3 of Tuftelin OS=Homo sapiens GN=TUFT1 - [TUFT1_HUMAN]	0.68	0.82	0.868	0.789	0.079472	1.576	1.31	1.403	1.43	0.110306	2.31	1.581	1.613	1.834	0.336559
Q96G25-3	MED8	Isoform 3 of Mediator of RNA polymerase II transcription subunit 8 OS=Homo sapiens GN=MED8 - [MED8_HUMAN]	0.941	1.114	0.313	0.789	0.34426	0.847	1.118	0.33	0.765	0.326949	0.898	0.993	1.051	0.981	0.063069
Q15233-2	NONO	Isoform 2 of Non-POU domain-containing octamer-binding protein OS=Homo sapiens GN=NONO - [NONO_HUMAN]	0.729	0.754	0.887	0.79	0.069557	0.908	0.936	1.033	0.959	0.053357	1.276	1.199	1.102	1.192	0.071281
Q01844-2	EWSR1	Isoform EWS-B of RNA-binding protein EWS OS=Homo sapiens GN=EWSR1 - [EWS_HUMAN]	0.822	0.74	0.81	0.791	0.036388	1.024	0.994	0.932	0.983	0.038253	1.268	1.236	1.101	1.202	0.072355
Q13620-1	CUL4B	Isoform 2 of Cullin-4B OS=Homo sapiens GN=CUL4B - [CUL4B_HUMAN]	0.75	0.699	0.929	0.793	0.098669	0.952	1.009	0.988	0.983	0.023378	1.266	1.266	0.984	1.172	0.132715
Q7Z6Z7-2	HUWE1	Isoform 2 of E3 ubiquitin-protein ligase HUWE1 OS=Homo sapiens GN=HUWE1 - [HUWE1_HUMAN]	0.828	0.79	0.762	0.793	0.026971	0.876	0.863	1.01	0.916	0.066647	1.052	1.102	1.312	1.155	0.11275
Q15417-3	CNN3	Isoform 3 of Calponin-3 OS=Homo sapiens GN=CNN3 - [CNN3_HUMAN]		0.698	0.887	0.793	0.094795		1.065	0.869	0.967	0.097873		1.591	0.917	1.254	0.337233
P55060-4	CSE1L	Isoform 4 of Exportin-2 OS=Homo sapiens GN=CSE1L - [XPO2_HUMAN]	0.647	0.759	0.975	0.794	0.13611	0.974	1.174	0.87	1.006	0.126175	1.463	1.575	0.874	1.304	0.307372
Q9BW60-2	ELOVL1	Isoform 2 of Elongation of very long chain fatty acids protein 1 OS=Homo sapiens GN=ELOVL1 - [ELOV1_HUMAN]	0.802	0.868	0.713	0.794	0.06376	1.073	1.129	1.099	1.1	0.023083	1.334	1.287	1.666	1.429	0.168739
P60174-1	TPI1	Isoform 2 of Triosephosphate isomerase OS=Homo sapiens GN=TPI1 - [TPIS_HUMAN]	0.803	0.822	0.76	0.795	0.025774	0.836	0.887	0.939	0.887	0.041958	1.058	1.115	1.224	1.132	0.068988
Q8NC51-3	SERBP1	Isoform 3 of Plasminogen activator inhibitor 1 RNA-binding protein OS=Homo sapiens GN=SERBP1 - [PAIRB_HUMAN]	0.717	0.77	0.9	0.796	0.076707	1.019	1.022	0.8	0.947	0.10425	1.406	1.224	0.948	1.192	0.188374
Q9NZE8-2	MRPL35	Isoform 2 of 39S ribosomal protein L35, mitochondrial OS=Homo sapiens GN=MRPL35 - [RM35_HUMAN]		0.886	0.708	0.797	0.089123		0.988	0.715	0.851	0.136699		1.103	1.007	1.055	0.048255
Q53SF7-4	COBLL1	Isoform 4 of Cordon-bleu protein-like 1 OS=Homo sapiens GN=COBLL1 - [COBL1_HUMAN]	0.733	0.786	0.875	0.798	0.058673	0.874	0.929	1.019	0.94	0.059726	1.207	1.131	0.957	1.099	0.104705
Q8IYB5-3	SMAP1	Isoform 3 of Stromal membrane-associated protein 1 OS=Homo sapiens GN=SMAP1 - [SMAP1_HUMAN]	0.79	0.896	0.709	0.798	0.076783	1.157	1.083	0.884	1.041	0.115415	1.28	1.195	1.244	1.24	0.034445
P29350-2	PTPN6	Isoform 3 of Tyrosine-protein phosphatase non-receptor type 6 OS=Homo sapiens GN=PTPN6 - [PTN6_HUMAN]	0.62		0.979	0.799	0.17947	0.595		1.046	0.82	0.225768	0.957		1.103	1.03	0.073226
O43318-3	MAP3K7	Isoform 1C of Mitogen-activated protein kinase kinase kinase 7 OS=Homo sapiens GN=MAP3K7 - [M3K7_HUMAN]	0.856	0.742		0.799	0.057023	1.314	1.211	0.451	0.992	0.384716	1.042	1.431		1.236	0.19443
Q5TBB1-2	RNASEH2B	Isoform 2 of Ribonuclease H2 subunit B OS=Homo sapiens GN=RNASEH2B - [RNH2B_HUMAN]	0.728		0.873	0.8	0.072617	1.126		0.984	1.055	0.070918	1.543		1.125	1.334	0.209419
P62318-2	SNRPD3	Isoform 2 of Small nuclear ribonucleoprotein Sm D3 OS=Homo sapiens GN=SNRPD3 - [SMD3_HUMAN]	0.806	0.796	0.798	0.8	0.004313	0.999	1.031	0.901	0.977	0.055245	1.237	1.218	1.186	1.214	0.020972
Q12933-4	TRAF2	Isoform 4 of TNF receptor-associated factor 2 OS=Homo sapiens GN=TRAF2 - [TRAF2_HUMAN]		0.627	0.973	0.8	0.173223		0.892	0.716	0.804	0.087986		1.408	0.734	1.071	0.337312
P53384-2	NUBP1	Isoform 2 of Cytosolic Fe-S cluster assembly factor NUBP1 OS=Homo sapiens GN=NUBP1 - [NUBP1_HUMAN]	0.872	0.847	0.686	0.802	0.08236	0.901	0.801	1.083	0.928	0.116494	1.07	1.264	1.217	1.183	0.082838
P49589-2	CARS	Isoform 2 of Cysteine--tRNA ligase, cytoplasmic OS=Homo sapiens GN=CARS - [SYCC_HUMAN]	0.795	0.813		0.804	0.008935	0.86	0.932		0.896	0.035953	1.093	1.207		1.15	0.056861
Q6EEV4-2	POLR2M	Isoform 5 of DNA-directed RNA polymerase II subunit GRINL1A, isoforms 4/5 OS=Homo sapiens GN=POLR2M - [GL1AD_HUMAN]		0.893	0.717	0.805	0.088043		0.922	1.205	1.064	0.141188	2.114	1.736	1.623	1.824	0.209844
Q9BRP4-2	PAAF1	Isoform 2 of Proteasomal ATPase-associated factor 1 OS=Homo sapiens GN=PAAF1 - [PAAF1_HUMAN]		0.61	1.004	0.807	0.196928		0.93	0.658	0.794	0.135669		1.345	0.715	1.03	0.31506
Q8N108-19	MIER1	Isoform 9 of Mesoderm induction early response protein 1 OS=Homo sapiens GN=MIER1 - [MIER1_HUMAN]	0.604	1.011		0.808	0.203753	1.003	0.935		0.969	0.033904	1.656	0.915		1.286	0.370716
O75369-2	FLNB	Isoform 2 of Filamin-B OS=Homo sapiens GN=FLNB - [FLNB_HUMAN]	0.717	0.801	0.906	0.808	0.077391	0.924	1.059	0.859	0.948	0.083243	1.312	1.314	0.942	1.189	0.175009
P62258-2	YWHAE	Isoform SV of 14-3-3 protein epsilon OS=Homo sapiens GN=YWHAE - [1433E_HUMAN]	0.787	0.809	0.831	0.809	0.018229	0.843	0.919	0.974	0.912	0.053648	1.105	1.175	1.106	1.129	0.032695
Q8NBS9-2	TXNDC5	Isoform 2 of Thioredoxin domain-containing protein 5 OS=Homo sapiens GN=TXNDC5 - [TXND5_HUMAN]	0.811	0.808		0.809	0.001739	0.91	0.897		0.904	0.006437	1.124	1.124		1.124	4.76e-05
P57081-2	WDR4	Isoform 2 of tRNA (guanine-N(7)-)-methyltransferase non-catalytic subunit WDR4 OS=Homo sapiens GN=WDR4 - [WDR4_HUMAN]	0.819	0.799		0.809	0.009669	0.959	1.185		1.072	0.113136	1.241	1.467		1.354	0.113319
Q9UJC3-2	HOOK1	Isoform 2 of Protein Hook homolog 1 OS=Homo sapiens GN=HOOK1 - [HOOK1_HUMAN]	0.912	0.707		0.809	0.102561	0.902	1.005		0.953	0.051502	0.986	1.407		1.197	0.210288
Q9UIC8-3	LCMT1	Isoform 3 of Leucine carboxyl methyltransferase 1 OS=Homo sapiens GN=LCMT1 - [LCMT1_HUMAN]	0.679	0.846	0.912	0.812	0.098098	0.764	0.961	0.965	0.897	0.093843	1.138	1.073	1.129	1.114	0.028649
P27540-2	ARNT	Isoform 2 of Aryl hydrocarbon receptor nuclear translocator OS=Homo sapiens GN=ARNT - [ARNT_HUMAN]		0.655	0.968	0.812	0.156513		0.915	1.162	1.038	0.123248		1.382	1.197	1.289	0.092859
Q16555-2	DPYSL2	Isoform 2 of Dihydropyrimidinase-related protein 2 OS=Homo sapiens GN=DPYSL2 - [DPYL2_HUMAN]	0.785	0.807	0.851	0.814	0.027231	0.916	0.927	0.935	0.926	0.007646	1.18	1.204	1.083	1.156	0.052124
Q16851-2	UGP2	Isoform 2 of UTP--glucose-1-phosphate uridylyltransferase OS=Homo sapiens GN=UGP2 - [UGPA_HUMAN]	0.787	0.827	0.827	0.814	0.018739	0.907	0.946	0.848	0.9	0.040432	1.156	1.156	1.092	1.134	0.030257
P22626-2	HNRNPA2B1	Isoform A2 of Heterogeneous nuclear ribonucleoproteins A2/B1 OS=Homo sapiens GN=HNRNPA2B1 - [ROA2_HUMAN]	0.745	0.786	0.912	0.815	0.071014	0.979	1.005	0.911	0.965	0.039794	1.35	1.267	1.001	1.206	0.148751
Q96PU8-5	QKI	Isoform 3 of Protein quaking OS=Homo sapiens GN=QKI - [QKI_HUMAN]	0.998	0.533	0.913	0.815	0.202095	1.625	1.29	0.873	1.263	0.307347	1.234	2.321	0.954	1.503	0.589604
P62633-2	CNBP	Isoform 2 of Cellular nucleic acid-binding protein OS=Homo sapiens GN=CNBP - [CNBP_HUMAN]	0.938	0.676	0.836	0.816	0.107868	1.022	0.949	0.949	0.973	0.034233	1.087	1.391	1.131	1.203	0.134019
O95793-2	STAU1	Isoform Short of Double-stranded RNA-binding protein Staufen homolog 1 OS=Homo sapiens GN=STAU1 - [STAU1_HUMAN]	0.724	0.822	0.906	0.817	0.07409	1.017	1.078	1.01	1.035	0.03021	1.358	1.284	1.113	1.251	0.102621
Q9BQ13-2	KCTD14	Isoform 2 of BTB/POZ domain-containing protein KCTD14 OS=Homo sapiens GN=KCTD14 - [KCD14_HUMAN]	0.736	0.714	1	0.817	0.129887	1.443	0.951	0.799	1.064	0.275177	1.956	1.081	0.901	1.313	0.460585
Q07812-5	BAX	Isoform Epsilon of Apoptosis regulator BAX OS=Homo sapiens GN=BAX - [BAX_HUMAN]	0.777	0.791	0.885	0.817	0.047889	0.833	0.86	0.939	0.877	0.044874	1.039	1.076	1.033	1.049	0.019239
P34896-2	SHMT1	Isoform 2 of Serine hydroxymethyltransferase, cytosolic OS=Homo sapiens GN=SHMT1 - [GLYC_HUMAN]	0.798	0.806	0.848	0.817	0.021835	0.872	0.982	0.787	0.88	0.079874	1.08	1.196	0.92	1.065	0.113066
Q14247-3	CTTN	Isoform 3 of Src substrate cortactin OS=Homo sapiens GN=CTTN - [SRC8_HUMAN]	0.854	0.818	0.78	0.817	0.029978	0.812	0.953	0.967	0.911	0.069938	0.959	1.079	1.383	1.141	0.178375
Q9UBN7-2	HDAC6	Isoform 2 of Histone deacetylase 6 OS=Homo sapiens GN=HDAC6 - [HDAC6_HUMAN]	0.876	0.805	0.774	0.818	0.042687	0.824	0.857	0.754	0.812	0.042607	0.912	1.044	0.988	0.982	0.053999
P09543-2	CNP	Isoform CNPI of 2',3'-cyclic-nucleotide 3'-phosphodiesterase OS=Homo sapiens GN=CNP - [CN37_HUMAN]	0.831	0.807		0.819	0.012013	0.817	0.848		0.833	0.015632	0.916	0.972		0.944	0.027932
Q9NVX0-2	HAUS2	Isoform 2 of HAUS augmin-like complex subunit 2 OS=Homo sapiens GN=HAUS2 - [HAUS2_HUMAN]		0.799	0.84	0.819	0.020333		1.005	0.852	0.929	0.076583		1.245	1.012	1.129	0.116488
Q9HD26-2	GOPC	Isoform 2 of Golgi-associated PDZ and coiled-coil motif-containing protein OS=Homo sapiens GN=GOPC - [GOPC_HUMAN]	0.783	0.873	0.805	0.82	0.038276	1.002	0.986	1.061	1.016	0.03217	1.275	1.192	1.268	1.245	0.037441
P55196-1	MLLT4	Isoform 2 of Afadin OS=Homo sapiens GN=MLLT4 - [AFAD_HUMAN]	0.884	0.891	0.687	0.821	0.094755	0.844	0.768	1.07	0.894	0.128078	0.987	0.871	1.477	1.111	0.262645
O14933-2	UBE2L6	Isoform 2 of Ubiquitin/ISG15-conjugating enzyme E2 L6 OS=Homo sapiens GN=UBE2L6 - [UB2L6_HUMAN]	0.993	0.84	0.629	0.821	0.149243	0.649	1.001	1.037	0.896	0.175339	0.651	1.179	1.644	1.158	0.405638
Q15750-2	TAB1	Isoform 2 of TGF-beta-activated kinase 1 and MAP3K7-binding protein 1 OS=Homo sapiens GN=TAB1 - [TAB1_HUMAN]	0.758	0.713	0.996	0.822	0.124424		1.063	0.772	0.918	0.145266		1.476	0.773	1.125	0.351306
Q92599-3	SEPT8	Isoform 3 of Septin-8 OS=Homo sapiens GN=SEPT8 - [SEPT8_HUMAN]		0.878	0.765	0.822	0.05656		0.997	0.95	0.974	0.023508		1.126	1.222	1.174	0.047989
Q68E01-2	INTS3	Isoform 2 of Integrator complex subunit 3 OS=Homo sapiens GN=INTS3 - [INT3_HUMAN]	0.627	1.015	0.827	0.823	0.158215	1.178	0.842	0.989	1.003	0.137672	1.331	0.861	0.942	1.045	0.205264
Q9H9Y6-4	POLR1B	Isoform 4 of DNA-directed RNA polymerase I subunit RPA2 OS=Homo sapiens GN=POLR1B - [RPA2_HUMAN]	0.692		0.954	0.823	0.131203	1.031		0.755	0.893	0.138022	1.486		0.731	1.109	0.377461
P35637-2	FUS	Isoform Short of RNA-binding protein FUS OS=Homo sapiens GN=FUS - [FUS_HUMAN]	0.782	0.798	0.889	0.823	0.047429	1.05	1.042	0.945	1.012	0.047852	1.358	1.322	0.958	1.212	0.180795
Q8WYA6-3	CTNNBL1	Isoform 3 of Beta-catenin-like protein 1 OS=Homo sapiens GN=CTNNBL1 - [CTBL1_HUMAN]	0.795	0.798	0.876	0.823	0.03734	0.909	0.969	0.819	0.899	0.061669	1.312	1.227	1.11	1.216	0.083031
O00754-2	MAN2B1	Isoform 2 of Lysosomal alpha-mannosidase OS=Homo sapiens GN=MAN2B1 - [MA2B1_HUMAN]	0.908	0.71	0.853	0.823	0.083114	0.777	0.657	0.821	0.752	0.069339	0.906	0.916	0.993	0.938	0.039036
P56211-2	ARPP19	Isoform ARPP-16 of cAMP-regulated phosphoprotein 19 OS=Homo sapiens GN=ARPP19 - [ARP19_HUMAN]	0.96	0.859	0.649	0.823	0.129473	0.879	1.237	0.886	1.001	0.16696	0.823	1.425	1.23	1.159	0.250606
P55263-4	ADK	Isoform 4 of Adenosine kinase OS=Homo sapiens GN=ADK - [ADK_HUMAN]	0.803		0.845	0.824	0.020959	0.995		0.646	0.82	0.17431	1.33		0.802	1.066	0.263907
Q13492-3	PICALM	Isoform 3 of Phosphatidylinositol-binding clathrin assembly protein OS=Homo sapiens GN=PICALM - [PICAL_HUMAN]	0.858	0.782	0.832	0.824	0.031406	0.96	0.855	0.888	0.901	0.043719	1.102	0.93	1.033	1.022	0.070756
P62256-2	UBE2H	Isoform 2 of Ubiquitin-conjugating enzyme E2 H OS=Homo sapiens GN=UBE2H - [UBE2H_HUMAN]	0.888	0.386	1.205	0.826	0.337055	0.964	1.244	0.892	1.033	0.151717	1.083	1.252	0.617	0.984	0.268636
Q14CX7-2	NAA25	Isoform 2 of N-alpha-acetyltransferase 25, NatB auxiliary subunit OS=Homo sapiens GN=NAA25 - [NAA25_HUMAN]	0.873	0.895	0.712	0.827	0.081698	0.892	0.972	0.875	0.913	0.042135	1.108	0.948	1.283	1.113	0.137052
P14543-2	NID1	Isoform 2 of Nidogen-1 OS=Homo sapiens GN=NID1 - [NID1_HUMAN]	0.98	0.629	0.873	0.827	0.146868	0.591	0.765	1.238	0.865	0.273327	1.19	1.204	1.176	1.19	0.011232
Q96EU6-2	RRP36	Isoform 2 of Ribosomal RNA processing protein 36 homolog OS=Homo sapiens GN=RRP36 - [RRP36_HUMAN]	0.883	0.86	0.742	0.828	0.06198	0.976	1.063	0.857	0.966	0.08428	1.299	1.166	1.162	1.209	0.063776
Q9NQW6-2	ANLN	Isoform 2 of Actin-binding protein anillin OS=Homo sapiens GN=ANLN - [ANLN_HUMAN]	0.547	0.813	1.131	0.83	0.238651	1.118	1.153	0.684	0.985	0.213083	1.471	1.403	0.756	1.21	0.322368
O60256-4	PRPSAP2	Isoform 4 of Phosphoribosyl pyrophosphate synthase-associated protein 2 OS=Homo sapiens GN=PRPSAP2 - [KPRB_HUMAN]	0.719	0.827	0.948	0.831	0.09364	1.165	1.185	0.959	1.103	0.101955	1.481	1.365	1.009	1.285	0.200685
Q9NV70-2	EXOC1	Isoform 2 of Exocyst complex component 1 OS=Homo sapiens GN=EXOC1 - [EXOC1_HUMAN]	1.041	0.621		0.831	0.210009	0.994	0.862	1.24	1.032	0.156686	0.952	1.375		1.164	0.211121
P39060-2	COL18A1	Isoform 3 of Collagen alpha-1(XVIII) chain OS=Homo sapiens GN=COL18A1 - [COIA1_HUMAN]		0.784	0.878	0.831	0.047087		0.731	0.721	0.726	0.004983		0.876	0.847	0.861	0.01463
Q01968-2	OCRL	Isoform B of Inositol polyphosphate 5-phosphatase OCRL-1 OS=Homo sapiens GN=OCRL - [OCRL_HUMAN]	0.762	0.715	1.018	0.832	0.1332	1.161	0.768	1.073	1.001	0.168398	1.519	1.064	1.051	1.211	0.217874
Q92688-2	ANP32B	Isoform 2 of Acidic leucine-rich nuclear phosphoprotein 32 family member B OS=Homo sapiens GN=ANP32B - [AN32B_HUMAN]	0.815	0.978	0.705	0.833	0.112352	0.764	1.03	0.807	0.867	0.116868	1.165	1.077	0.875	1.039	0.121488
Q15648-3	MED1	Isoform 2 of Mediator of RNA polymerase II transcription subunit 1 OS=Homo sapiens GN=MED1 - [MED1_HUMAN]	1.058	0.608		0.833	0.224685	1.169	0.949		1.059	0.110011	1.103	1.545		1.324	0.220928
O75688-5	PPM1B	Isoform 5 of Protein phosphatase 1B OS=Homo sapiens GN=PPM1B - [PPM1B_HUMAN]		0.772	0.894	0.833	0.060785		0.895	0.769	0.832	0.062863		1.128	1.216	1.172	0.044228
Q15404-2	RSU1	Isoform 2 of Ras suppressor protein 1 OS=Homo sapiens GN=RSU1 - [RSU1_HUMAN]	0.911	0.946	0.645	0.834	0.134121	1.224	1.138	1.299	1.22	0.065674	1.332	1.19	2.006	1.51	0.355984
O95864-3	FADS2	Isoform 3 of Fatty acid desaturase 2 OS=Homo sapiens GN=FADS2 - [FADS2_HUMAN]	1.017	0.651		0.834	0.18276	1.035	0.936		0.985	0.049128	1.276	1.44		1.358	0.081913
Q04760-2	GLO1	Isoform 2 of Lactoylglutathione lyase OS=Homo sapiens GN=GLO1 - [LGUL_HUMAN]	0.78	0.795	0.937	0.837	0.07074	0.939	1.029	0.907	0.959	0.051438	1.153	1.452	0.966	1.19	0.2003
Q8NHV4-2	NEDD1	Isoform 2 of Protein NEDD1 OS=Homo sapiens GN=NEDD1 - [NEDD1_HUMAN]	0.823	0.852		0.837	0.014169	1.079	1.106		1.093	0.013249	1.211	1.285		1.248	0.036924
P23443-4	RPS6KB1	Isoform 3 of Ribosomal protein S6 kinase beta-1 OS=Homo sapiens GN=RPS6KB1 - [KS6B1_HUMAN]		0.793	0.882	0.837	0.044543		0.908	1.064	0.986	0.077935		1.133	1.203	1.168	0.03488
P24666-2	ACP1	Isoform 2 of Low molecular weight phosphotyrosine protein phosphatase OS=Homo sapiens GN=ACP1 - [PPAC_HUMAN]		0.9	0.774	0.837	0.063397		1.026	0.974	1	0.026031		1.128	1.329	1.229	0.100656
P78347-2	GTF2I	Isoform 2 of General transcription factor II-I OS=Homo sapiens GN=GTF2I - [GTF2I_HUMAN]	0.746	0.747	1.019	0.838	0.128566	1.105	1.034	0.755	0.965	0.150985	1.264	1.393	0.737	1.132	0.283652
P30419-2	NMT1	Isoform Short of Glycylpeptide N-tetradecanoyltransferase 1 OS=Homo sapiens GN=NMT1 - [NMT1_HUMAN]	0.863	0.815	0.835	0.838	0.019565	1.098	0.851	1.055	1.001	0.107752	1.275	1.087	1.171	1.178	0.077101
Q9Y3Z3-4	SAMHD1	Isoform 4 of Deoxynucleoside triphosphate triphosphohydrolase SAMHD1 OS=Homo sapiens GN=SAMHD1 - [SAMH1_HUMAN]		0.854	0.822	0.838	0.016015		0.927	0.898	0.912	0.014378		1.11	1.038	1.074	0.036219
Q9BYB4-2	GNB1L	Isoform 2 of Guanine nucleotide-binding protein subunit beta-like protein 1 OS=Homo sapiens GN=GNB1L - [GNB1L_HUMAN]	0.591	0.908	1.017	0.839	0.180577	0.682	1.086	1.067	0.945	0.186301	1.15	1.184	1.046	1.126	0.05836
Q9Y2Z0-2	SUGT1	Isoform 2 of Protein SGT1 homolog OS=Homo sapiens GN=SUGT1 - [SGT1_HUMAN]	0.668	0.808	1.041	0.839	0.15392	1.095	1.122	0.996	1.071	0.054376	1.423	1.449	1.009	1.294	0.201859
Q93008-1	USP9X	Isoform 2 of Probable ubiquitin carboxyl-terminal hydrolase FAF-X OS=Homo sapiens GN=USP9X - [USP9X_HUMAN]	0.818	0.76	0.939	0.839	0.074656	0.825	1.008	0.96	0.931	0.077343	1.129	1.197	1.034	1.12	0.066621
P31946-2	YWHAB	Isoform Short of 14-3-3 protein beta/alpha OS=Homo sapiens GN=YWHAB - [1433B_HUMAN]	0.738	0.856	0.933	0.842	0.080454	0.969	1.068	0.937	0.991	0.056012	1.385	1.301	1.001	1.229	0.16512
P49914-2	MTHFS	Isoform 2 of 5-formyltetrahydrofolate cyclo-ligase OS=Homo sapiens GN=MTHFS - [MTHFS_HUMAN]	0.825	0.86		0.843	0.017618	0.93	0.705		0.818	0.112438	1.124	0.856		0.99	0.134163
Q8TBC4-2	UBA3	Isoform 2 of NEDD8-activating enzyme E1 catalytic subunit OS=Homo sapiens GN=UBA3 - [UBA3_HUMAN]	0.731	0.748	1.053	0.844	0.14813	0.867	0.902	0.856	0.875	0.019386	1.063	1.291	0.942	1.099	0.144584
P22314-2	UBA1	Isoform 2 of Ubiquitin-like modifier-activating enzyme 1 OS=Homo sapiens GN=UBA1 - [UBA1_HUMAN]	0.862	0.841	0.828	0.844	0.013854	0.872	0.944	0.948	0.921	0.034812	1.025	1.066	1.168	1.086	0.059775
Q9ULP9-2	TBC1D24	Isoform 2 of TBC1 domain family member 24 OS=Homo sapiens GN=TBC1D24 - [TBC24_HUMAN]		0.733	0.955	0.844	0.110653		0.9	0.939	0.92	0.019627		1.36	0.981	1.171	0.189413
Q13618-2	CUL3	Isoform 2 of Cullin-3 OS=Homo sapiens GN=CUL3 - [CUL3_HUMAN]		0.906	0.783	0.844	0.061697		1.15	0.905	1.027	0.122462		1.318	1.16	1.239	0.078964
P30154-4	PPP2R1B	Isoform 4 of Serine/threonine-protein phosphatase 2A 65 kDa regulatory subunit A beta isoform OS=Homo sapiens GN=PPP2R1B - [2AAB_HUMAN]	0.841	0.559	1.135	0.845	0.234883	0.994	1.212	1.089	1.098	0.088973	1.352	1.729	0.958	1.346	0.31492
P30613-2	PKLR	Isoform L-type of Pyruvate kinase PKLR OS=Homo sapiens GN=PKLR - [KPYR_HUMAN]	0.846	0.902	0.787	0.845	0.047205	0.743	0.851	0.826	0.806	0.046077	0.878	0.991	1.049	0.973	0.0712
O75150-4	RNF40	Isoform 4 of E3 ubiquitin-protein ligase BRE1B OS=Homo sapiens GN=RNF40 - [BRE1B_HUMAN]	0.949	0.652	0.935	0.845	0.136457	1.037	1.291	0.664	0.997	0.257178	1.049	1.659	1.003	1.237	0.298861
P12814-2	ACTN1	Isoform 2 of Alpha-actinin-1 OS=Homo sapiens GN=ACTN1 - [ACTN1_HUMAN]	0.856	0.888	0.794	0.846	0.03926	0.912	0.893	0.99	0.932	0.042275	1.08	1.028	1.176	1.095	0.061312
P28370-2	SMARCA1	Isoform 2 of Probable global transcription activator SNF2L1 OS=Homo sapiens GN=SMARCA1 - [SMCA1_HUMAN]	0.862	0.916	0.76	0.846	0.064392	1.327	1.129	0.623	1.026	0.296305	1.207	1.146	0.817	1.057	0.171407
O43172-2	PRPF4	Isoform 2 of U4/U6 small nuclear ribonucleoprotein Prp4 OS=Homo sapiens GN=PRPF4 - [PRP4_HUMAN]	0.868	0.808	0.861	0.846	0.026658	0.978	0.901	0.875	0.918	0.043797	1.099	1.023	1.082	1.068	0.032367
Q27J81-2	INF2	Isoform 2 of Inverted formin-2 OS=Homo sapiens GN=INF2 - [INF2_HUMAN]	0.859		0.835	0.847	0.011922	0.814		0.915	0.864	0.050545	0.841		1.081	0.961	0.120092
Q92600-3	RQCD1	Isoform 3 of Cell differentiation protein RCD1 homolog OS=Homo sapiens GN=RQCD1 - [RCD1_HUMAN]	0.957	0.666	0.917	0.847	0.128735	0.962	0.874	0.771	0.869	0.078166	1.009	1.299	0.838	1.049	0.190244
Q16401-2	PSMD5	Isoform 2 of 26S proteasome non-ATPase regulatory subunit 5 OS=Homo sapiens GN=PSMD5 - [PSMD5_HUMAN]	0.876	0.815	0.852	0.848	0.02502	0.823	0.96	1.001	0.928	0.075896	1.049	1.08	1.246	1.125	0.086652
P61978-3	HNRNPK	Isoform 3 of Heterogeneous nuclear ribonucleoprotein K OS=Homo sapiens GN=HNRNPK - [HNRPK_HUMAN]	0.735	0.957	0.855	0.849	0.09067	0.866	0.907	0.892	0.889	0.017156	1.217	0.803	1.064	1.028	0.170858
Q86XA9-2	HEATR5A	Isoform 2 of HEAT repeat-containing protein 5A OS=Homo sapiens GN=HEATR5A - [HTR5A_HUMAN]	0.9	0.85	0.799	0.849	0.041302	0.892	0.987	0.89	0.923	0.045386	0.952	1.081	1.089	1.04	0.062985
Q15185-4	PTGES3	Isoform 4 of Prostaglandin E synthase 3 OS=Homo sapiens GN=PTGES3 - [TEBP_HUMAN]	0.755		0.944	0.85	0.094649	0.972		0.737	0.855	0.117698	1.275		0.929	1.102	0.17305
P68366-2	TUBA4A	Isoform 2 of Tubulin alpha-4A chain OS=Homo sapiens GN=TUBA4A - [TBA4A_HUMAN]	0.747	0.782	1.024	0.851	0.123181	0.78	1.17	0.879	0.943	0.165227	1.141	1.404	0.843	1.13	0.229238
Q92888-2	ARHGEF1	Isoform 2 of Rho guanine nucleotide exchange factor 1 OS=Homo sapiens GN=ARHGEF1 - [ARHG1_HUMAN]	0.838	0.863		0.851	0.012208	0.784	0.79		0.787	0.003242	0.931	0.924		0.927	0.003615
P51956-2	NEK3	Isoform 2 of Serine/threonine-protein kinase Nek3 OS=Homo sapiens GN=NEK3 - [NEK3_HUMAN]	0.867	0.841	0.846	0.851	0.011422	0.881	0.93	1.02	0.944	0.057334	1.014	1.35	1.202	1.189	0.137708
O43617-2	TRAPPC3	Isoform 2 of Trafficking protein particle complex subunit 3 OS=Homo sapiens GN=TRAPPC3 - [TPPC3_HUMAN]	0.668	0.862	1.026	0.852	0.146475	1.035	1.227	0.983	1.082	0.104988	1.69	1.358	0.872	1.307	0.336148
Q68EM7-6	ARHGAP17	Isoform 6 of Rho GTPase-activating protein 17 OS=Homo sapiens GN=ARHGAP17 - [RHG17_HUMAN]	0.795	0.782	0.98	0.852	0.090678	0.908	1.033	0.894	0.945	0.062503	1.051	1.257	1.079	1.129	0.091249
Q8TEB1-2	DCAF11	Isoform 2 of DDB1- and CUL4-associated factor 11 OS=Homo sapiens GN=DCAF11 - [DCA11_HUMAN]	0.833		0.871	0.852	0.019276	1.011		0.783	0.897	0.11409	1.211		0.748	0.98	0.231555
Q96RL1-3	UIMC1	Isoform 3 of BRCA1-A complex subunit RAP80 OS=Homo sapiens GN=UIMC1 - [UIMC1_HUMAN]	0.912		0.792	0.852	0.060164	1.069		0.706	0.887	0.181397	1.169		0.889	1.029	0.139687
Q70CQ2-3	USP34	Isoform 3 of Ubiquitin carboxyl-terminal hydrolase 34 OS=Homo sapiens GN=USP34 - [UBP34_HUMAN]	0.793	0.939	0.825	0.853	0.062642	0.699	0.782	0.82	0.767	0.050442	0.902	0.822	1.01	0.911	0.077357
Q5JVF3-3	PCID2	Isoform 3 of PCI domain-containing protein 2 OS=Homo sapiens GN=PCID2 - [PCID2_HUMAN]	0.859	0.805	0.896	0.853	0.037333	0.976	0.873	0.852	0.9	0.054393	1.104	1.04	1.03	1.058	0.032588
P54687-4	BCAT1	Isoform 4 of Branched-chain-amino-acid aminotransferase, cytosolic OS=Homo sapiens GN=BCAT1 - [BCAT1_HUMAN]		0.801	0.905	0.853	0.051855		0.976	0.867	0.921	0.054535		1.261	0.955	1.108	0.15307
Q8NBF6-2	AVL9	Isoform 2 of Late secretory pathway protein AVL9 homolog OS=Homo sapiens GN=AVL9 - [AVL9_HUMAN]		0.816	0.891	0.853	0.037689		0.958	0.897	0.927	0.030412		1.162	1.004	1.083	0.079013
Q9UJA5-3	TRMT6	Isoform 3 of tRNA (adenine(58)-N(1))-methyltransferase non-catalytic subunit TRM6 OS=Homo sapiens GN=TRMT6 - [TRM6_HUMAN]	0.833		0.875	0.854	0.021108	1.029		1.071	1.05	0.02091	1.226		1.13	1.178	0.047636
O15523-2	DDX3Y	Isoform 2 of ATP-dependent RNA helicase DDX3Y OS=Homo sapiens GN=DDX3Y - [DDX3Y_HUMAN]		0.785	0.923	0.854	0.069059		0.648	0.974	0.811	0.163177		0.816	1.052	0.934	0.117938
Q13085-3	ACACA	Isoform 3 of Acetyl-CoA carboxylase 1 OS=Homo sapiens GN=ACACA - [ACACA_HUMAN]	0.715	0.796	1.052	0.855	0.143746	0.952	1.077	0.765	0.932	0.128308	1.304	1.304	0.783	1.131	0.245762
Q14738-2	PPP2R5D	Isoform Delta-2 of Serine/threonine-protein phosphatase 2A 56 kDa regulatory subunit delta isoform OS=Homo sapiens GN=PPP2R5D - [2A5D_HUMAN]	0.854	0.744	0.966	0.855	0.090771	1.192	1.455	1.021	1.223	0.178419	1.407	1.597	1.016	1.34	0.241954
Q9Y223-5	GNE	Isoform 5 of Bifunctional UDP-N-acetylglucosamine 2-epimerase/N-acetylmannosamine kinase OS=Homo sapiens GN=GNE - [GLCNE_HUMAN]	0.86	0.85		0.855	0.005025	0.835	0.858		0.846	0.011746	0.898	1.105		1.002	0.10311
Q14004-2	CDK13	Isoform 2 of Cyclin-dependent kinase 13 OS=Homo sapiens GN=CDK13 - [CDK13_HUMAN]	0.174	1.059	1.337	0.857	0.495975		1.23	1.048	1.139	0.090615		1.149	0.669	0.909	0.23965
P31942-2	HNRNPH3	Isoform 2 of Heterogeneous nuclear ribonucleoprotein H3 OS=Homo sapiens GN=HNRNPH3 - [HNRH3_HUMAN]	0.781	0.818	0.972	0.857	0.082624	0.989	0.952	0.89	0.944	0.040618	1.256	1.188	0.987	1.144	0.114139
P46736-4	BRCC3	Isoform 4 of Lys-63-specific deubiquitinase BRCC36 OS=Homo sapiens GN=BRCC3 - [BRCC3_HUMAN]	0.928	0.858	0.783	0.857	0.059173	0.925	0.902	0.969	0.932	0.027629	1.062	1.207	1.187	1.152	0.064053
Q16222-2	UAP1	Isoform AGX1 of UDP-N-acetylhexosamine pyrophosphorylase OS=Homo sapiens GN=UAP1 - [UAP1_HUMAN]		0.707	1.007	0.857	0.150001	0.994	1.182	0.685	0.954	0.205005		1.653	0.678	1.166	0.48775
P52209-2	PGD	Isoform 2 of 6-phosphogluconate dehydrogenase, decarboxylating OS=Homo sapiens GN=PGD - [6PGD_HUMAN]	0.833	0.879	0.863	0.858	0.019003	0.868	0.956	0.978	0.934	0.047595	1.049	1.094	1.12	1.088	0.029304
Q9NXR7-4	BRE	Isoform 4 of BRCA1-A complex subunit BRE OS=Homo sapiens GN=BRE - [BRE_HUMAN]	0.925		0.79	0.858	0.067322	0.862		0.927	0.894	0.032486	0.917		1.129	1.023	0.106134
P27816-6	MAP4	Isoform 6 of Microtubule-associated protein 4 OS=Homo sapiens GN=MAP4 - [MAP4_HUMAN]	0.893		0.825	0.859	0.033887	1.069		1.034	1.051	0.017077	1.154		1.301	1.227	0.073817
Q9Y343-2	SNX24	Isoform 2 of Sorting nexin-24 OS=Homo sapiens GN=SNX24 - [SNX24_HUMAN]	0.803		0.917	0.86	0.057118	0.823		1.071	0.947	0.124073	1.023		1.165	1.094	0.07124
Q92900-2	UPF1	Isoform 2 of Regulator of nonsense transcripts 1 OS=Homo sapiens GN=UPF1 - [RENT1_HUMAN]	0.811	0.843	0.925	0.86	0.048206	0.998	0.989	0.92	0.969	0.034865	1.163	1.224	1.021	1.136	0.084971
Q15276-2	RABEP1	Isoform 2 of Rab GTPase-binding effector protein 1 OS=Homo sapiens GN=RABEP1 - [RABE1_HUMAN]	0.976	0.875	0.728	0.86	0.101675	0.935	0.863	0.888	0.895	0.029817	0.956	1.12	1.216	1.097	0.10736
Q15424-2	SAFB	Isoform 2 of Scaffold attachment factor B1 OS=Homo sapiens GN=SAFB - [SAFB1_HUMAN]	0.684	0.869	1.032	0.861	0.141938	0.876	0.916	0.854	0.882	0.025535	1.295	1.043	0.861	1.066	0.177725
O43670-2	ZNF207	Isoform 2 of BUB3-interacting and GLEBS motif-containing protein ZNF207 OS=Homo sapiens GN=ZNF207 - [ZN207_HUMAN]	0.804	0.867	0.912	0.861	0.044262	1.053	1.069	0.85	0.991	0.099553	1.093	1.209	0.903	1.069	0.126074
Q06124-2	PTPN11	Isoform 2 of Tyrosine-protein phosphatase non-receptor type 11 OS=Homo sapiens GN=PTPN11 - [PTN11_HUMAN]	0.868		0.855	0.861	0.00632	1.068		0.963	1.016	0.05218	1.257		1.068	1.163	0.0948
P35573-2	AGL	Isoform 5 of Glycogen debranching enzyme OS=Homo sapiens GN=AGL - [GDE_HUMAN]	0.875	0.827	0.881	0.861	0.023864	0.911	1.045	0.96	0.972	0.05535	1.1	1.25	1.076	1.142	0.076972
Q9BZZ5-1	API5	Isoform 1 of Apoptosis inhibitor 5 OS=Homo sapiens GN=API5 - [API5_HUMAN]	0.877		0.845	0.861	0.015849	1.178		1.224	1.201	0.023096	1.138		1.384	1.261	0.123053
P29692-3	EEF1D	Isoform 3 of Elongation factor 1-delta OS=Homo sapiens GN=EEF1D - [EF1D_HUMAN]	0.831	0.827	0.927	0.862	0.046103	0.949	0.926	0.958	0.944	0.013584	1.126	1.133	1.064	1.107	0.031237
P78371-2	CCT2	Isoform 2 of T-complex protein 1 subunit beta OS=Homo sapiens GN=CCT2 - [TCPB_HUMAN]	0.841	0.882		0.862	0.020216	0.963	1.048		1.006	0.042438	1.153	1.144		1.148	0.004375
Q9GZT8-2	NIF3L1	Isoform 2 of NIF3-like protein 1 OS=Homo sapiens GN=NIF3L1 - [NIF3L_HUMAN]	0.894	0.938	0.753	0.862	0.078803	0.911	0.949	0.875	0.912	0.030171	1.068	1.007	1.058	1.044	0.026929
Q8IXM6-2	NRM	Isoform 2 of Nurim OS=Homo sapiens GN=NRM - [NRM_HUMAN]	1.111	1.012	0.464	0.862	0.284535	1.059	0.714	0.709	0.827	0.163862	0.951	0.698	1.488	1.045	0.329244
Q8N0V3-2	RBFA	Isoform 2 of Putative ribosome-binding factor A, mitochondrial OS=Homo sapiens GN=RBFA - [RBFA_HUMAN]		0.904	0.82	0.862	0.04184		0.592	0.79	0.691	0.098853		0.648	0.961	0.805	0.156035
Q9HB71-3	CACYBP	Isoform 3 of Calcyclin-binding protein OS=Homo sapiens GN=CACYBP - [CYBP_HUMAN]	0.694	0.757	1.138	0.863	0.196179	1.106	1.237	0.916	1.087	0.131924	1.55	1.644	0.864	1.353	0.34778
P51991-2	HNRNPA3	Isoform 2 of Heterogeneous nuclear ribonucleoprotein A3 OS=Homo sapiens GN=HNRNPA3 - [ROA3_HUMAN]	0.848	0.834	0.905	0.863	0.030799	1.03	0.944	0.927	0.967	0.045235	1.231	1.082	1.021	1.111	0.088232
P35606-2	COPB2	Isoform 2 of Coatomer subunit beta' OS=Homo sapiens GN=COPB2 - [COPB2_HUMAN]	0.839	0.878	0.876	0.864	0.017677	0.939	1.023	0.942	0.968	0.039225	1.187	1.173	0.962	1.107	0.103019
Q9H0P0-3	NT5C3A	Isoform 4 of Cytosolic 5'-nucleotidase 3A OS=Homo sapiens GN=NT5C3A - [5NT3A_HUMAN]	1.139	0.638	0.814	0.864	0.207723	1.17	0.626	0.847	0.881	0.223332	1.024	1.495	1.161	1.227	0.197556
Q9UJX6-2	ANAPC2	Isoform 2 of Anaphase-promoting complex subunit 2 OS=Homo sapiens GN=ANAPC2 - [ANC2_HUMAN]		0.643	1.088	0.865	0.222736		1.026	0.424	0.725	0.300924	0.771	1.58	0.389	0.913	0.496676
Q14141-2	SEPT6	Isoform I of Septin-6 OS=Homo sapiens GN=SEPT6 - [SEPT6_HUMAN]	0.8	0.858	0.94	0.866	0.057137	0.865	0.933	1.008	0.935	0.058584	1.212	1.227	1.05	1.163	0.079954
Q15056-2	EIF4H	Isoform Short of Eukaryotic translation initiation factor 4H OS=Homo sapiens GN=EIF4H - [IF4H_HUMAN]	0.815	0.802	0.98	0.866	0.080753	1.015	1.087	0.971	1.024	0.0478	1.505	1.27	1.129	1.301	0.15505
P32754-2	HPD	Isoform 2 of 4-hydroxyphenylpyruvate dioxygenase OS=Homo sapiens GN=HPD - [HPPD_HUMAN]	0.837	0.894		0.866	0.028424	1.186	1.273		1.23	0.043481	1.388	1.431		1.409	0.021692
P49848-2	TAF6	Isoform 2 of Transcription initiation factor TFIID subunit 6 OS=Homo sapiens GN=TAF6 - [TAF6_HUMAN]	0.943	0.79		0.866	0.07688	0.859	0.881		0.87	0.010821	1.136	1.104		1.12	0.016333
P49916-4	LIG3	Isoform 4 of DNA ligase 3 OS=Homo sapiens GN=LIG3 - [DNLI3_HUMAN]	0.974		0.759	0.866	0.107582	0.759		0.805	0.782	0.023372	0.846		1.04	0.943	0.096849
Q05682-5	CALD1	Isoform 5 of Caldesmon OS=Homo sapiens GN=CALD1 - [CALD1_HUMAN]	0.82	0.84	0.943	0.868	0.054136	0.942	0.997	0.864	0.934	0.054517	1.138	1.133	1.072	1.114	0.029692
Q9BQB6-3	VKORC1	Isoform 3 of Vitamin K epoxide reductase complex subunit 1 OS=Homo sapiens GN=VKORC1 - [VKOR1_HUMAN]	0.983	0.937	0.685	0.868	0.130967	0.79	0.766	0.696	0.751	0.040275	0.802	0.809	1.013	0.875	0.097627
Q4G0J3-2	LARP7	Isoform 2 of La-related protein 7 OS=Homo sapiens GN=LARP7 - [LARP7_HUMAN]		0.888	0.848	0.868	0.020344		0.817	1.025	0.921	0.104185		0.91	1.1	1.005	0.095271
Q9NWZ5-4	UCKL1	Isoform 4 of Uridine-cytidine kinase-like 1 OS=Homo sapiens GN=UCKL1 - [UCKL1_HUMAN]	0.952	0.818	0.836	0.869	0.059077	0.908	1.04	1.127	1.025	0.090175	0.995	1.258	1.103	1.119	0.107859
Q9UID3-2	VPS51	Isoform 2 of Vacuolar protein sorting-associated protein 51 homolog OS=Homo sapiens GN=VPS51 - [VPS51_HUMAN]		0.985	0.756	0.87	0.114231		0.961	0.938	0.949	0.011618		0.998	1.143	1.071	0.072763
Q13263-2	TRIM28	Isoform 2 of Transcription intermediary factor 1-beta OS=Homo sapiens GN=TRIM28 - [TIF1B_HUMAN]	0.783		0.959	0.871	0.087706	1.07		0.905	0.987	0.082786	1.327		0.871	1.099	0.227843
P18615-4	NELFE	Isoform 3 of Negative elongation factor E OS=Homo sapiens GN=NELFE - [NELFE_HUMAN]	0.878	0.865		0.871	0.006863	1.053	0.949		1.001	0.051865	1.113	0.83		0.971	0.141248
Q4V328-2	GRIPAP1	Isoform 2 of GRIP1-associated protein 1 OS=Homo sapiens GN=GRIPAP1 - [GRAP1_HUMAN]	0.991		0.752	0.871	0.119279	0.817		0.949	0.883	0.065909	0.762		1.159	0.961	0.198753
Q9Y520-6	PRRC2C	Isoform 6 of Protein PRRC2C OS=Homo sapiens GN=PRRC2C - [PRC2C_HUMAN]		0.857	0.887	0.872	0.014739		1.15	0.833	0.991	0.158724		1.315	0.976	1.145	0.169163
Q96S66-2	CLCC1	Isoform 2 of Chloride channel CLIC-like protein 1 OS=Homo sapiens GN=CLCC1 - [CLCC1_HUMAN]		0.974	0.769	0.872	0.102808		1.342	1.383	1.362	0.020723		1.362	1.794	1.578	0.215811
Q93009-3	USP7	Isoform 3 of Ubiquitin carboxyl-terminal hydrolase 7 OS=Homo sapiens GN=USP7 - [UBP7_HUMAN]	0.837	0.839	0.95	0.875	0.052721	0.976	1.006	0.865	0.949	0.060716	1.187	1.228	0.956	1.124	0.119562
Q01433-2	AMPD2	Isoform Ex1A-2-3 of AMP deaminase 2 OS=Homo sapiens GN=AMPD2 - [AMPD2_HUMAN]	0.84	0.89	0.895	0.875	0.024635	0.882	0.828	0.962	0.89	0.055219	1.031	0.94	1.201	1.057	0.108257
Q9UJX5-2	ANAPC4	Isoform 2 of Anaphase-promoting complex subunit 4 OS=Homo sapiens GN=ANAPC4 - [APC4_HUMAN]	0.625		1.128	0.876	0.251641	1.276		1.017	1.147	0.129117	2.037		0.9	1.468	0.568599
P31939-2	ATIC	Isoform 2 of Bifunctional purine biosynthesis protein PURH OS=Homo sapiens GN=ATIC - [PUR9_HUMAN]	0.791		0.96	0.876	0.084278	0.992		0.938	0.965	0.027004	1.267		0.966	1.116	0.150733
Q05932-3	FPGS	Isoform 3 of Folylpolyglutamate synthase, mitochondrial OS=Homo sapiens GN=FPGS - [FOLC_HUMAN]	0.917		0.834	0.876	0.041244	0.942		0.605	0.773	0.168664	1.024		0.823	0.924	0.100838
Q7Z4S6-6	KIF21A	Isoform 6 of Kinesin-like protein KIF21A OS=Homo sapiens GN=KIF21A - [KI21A_HUMAN]		0.922	0.829	0.876	0.046655		0.925	1.029	0.977	0.052113		1.016	1.274	1.145	0.129231
O00154-6	ACOT7	Isoform 6 of Cytosolic acyl coenzyme A thioester hydrolase OS=Homo sapiens GN=ACOT7 - [BACH_HUMAN]	0.816	0.881	0.934	0.877	0.048641	1.046	1.102	1.039	1.062	0.028183	1.248	1.189	1.074	1.17	0.072167
Q9NZQ3-5	NCKIPSD	Isoform 5 of NCK-interacting protein with SH3 domain OS=Homo sapiens GN=NCKIPSD - [SPN90_HUMAN]	0.887	0.98	0.765	0.877	0.087684	0.961	0.859	1.014	0.945	0.06449	0.974	0.911	1.331	1.072	0.184856
P25788-2	PSMA3	Isoform 2 of Proteasome subunit alpha type-3 OS=Homo sapiens GN=PSMA3 - [PSA3_HUMAN]	0.902	0.844	0.885	0.877	0.024373	0.956	0.899	0.986	0.947	0.035967	0.786	1.123	1.113	1.007	0.156716
O14936-3	CASK	Isoform 3 of Peripheral plasma membrane protein CASK OS=Homo sapiens GN=CASK - [CSKP_HUMAN]	1.055	0.85	0.727	0.877	0.135357	1.002	0.737	0.961	0.9	0.11626	0.97	0.868	1.264	1.034	0.167751
P18206-2	VCL	Isoform 1 of Vinculin OS=Homo sapiens GN=VCL - [VINC_HUMAN]	0.831	0.908	0.895	0.878	0.033829	0.952	1.05	0.945	0.982	0.04813	1.107	1.157	1.02	1.095	0.056711
Q9C0I1-3	MTMR12	Isoform 3 of Myotubularin-related protein 12 OS=Homo sapiens GN=MTMR12 - [MTMRC_HUMAN]	0.875	0.869	0.889	0.878	0.008363	1.038	1.003	1.166	1.069	0.069906	1.269	1.143	1.711	1.374	0.243652
O43674-2	NDUFB5	Isoform 2 of NADH dehydrogenase [ubiquinone] 1 beta subcomplex subunit 5, mitochondrial OS=Homo sapiens GN=NDUFB5 - [NDUB5_HUMAN]	0.987	0.889	0.758	0.878	0.093911	0.91	0.738	0.407	0.685	0.208702	0.92	1.092	0.536	0.849	0.232259
Q16539-5	MAPK14	Isoform 5 of Mitogen-activated protein kinase 14 OS=Homo sapiens GN=MAPK14 - [MK14_HUMAN]	0.973		0.784	0.879	0.09432	0.943		0.889	0.916	0.027121	1.106		0.889	0.997	0.108628
Q6P996-4	PDXDC1	Isoform 4 of Pyridoxal-dependent decarboxylase domain-containing protein 1 OS=Homo sapiens GN=PDXDC1 - [PDXD1_HUMAN]	0.825	0.886	0.93	0.88	0.043052	0.883	0.993	0.828	0.901	0.068593	1.142	1.176	0.83	1.049	0.155711
P22392-2	NME2	Isoform 3 of Nucleoside diphosphate kinase B OS=Homo sapiens GN=NME2 - [NDKB_HUMAN]	0.84	0.881	0.918	0.88	0.031536	0.983	1.069	0.974	1.008	0.042636	1.189	1.187	1.023	1.133	0.077743
Q86TB9-2	PATL1	Isoform 2 of Protein PAT1 homolog 1 OS=Homo sapiens GN=PATL1 - [PATL1_HUMAN]	0.858	0.902		0.88	0.021947	1.065	0.965		1.015	0.050061	1.239	1.059		1.149	0.089664
O75494-5	SRSF10	Isoform 5 of Serine/arginine-rich splicing factor 10 OS=Homo sapiens GN=SRSF10 - [SRS10_HUMAN]	0.881	0.743	1.018	0.88	0.112055	1.202	0.92	0.885	1.002	0.141888	1.077	1.225	0.96	1.087	0.108299
Q8IZ21-3	PHACTR4	Isoform 3 of Phosphatase and actin regulator 4 OS=Homo sapiens GN=PHACTR4 - [PHAR4_HUMAN]	0.693	0.983	0.966	0.881	0.132857	1.101	1.125	1.158	1.128	0.023585	1.695	1.132	1.196	1.341	0.251802
Q01082-3	SPTBN1	Isoform 2 of Spectrin beta chain, non-erythrocytic 1 OS=Homo sapiens GN=SPTBN1 - [SPTB2_HUMAN]	0.947		0.814	0.881	0.066413	0.985	1.011	1.446	1.148	0.211439	1.037		1.771	1.404	0.366817
Q8TF68-3	ZNF384	Isoform 3 of Zinc finger protein 384 OS=Homo sapiens GN=ZNF384 - [ZN384_HUMAN]	1.117		0.644	0.881	0.236305	1.057		1.598	1.327	0.270702	0.943		2.473	1.708	0.764889
P43686-2	PSMC4	Isoform 2 of 26S protease regulatory subunit 6B OS=Homo sapiens GN=PSMC4 - [PRS6B_HUMAN]	0.806	0.908	0.936	0.883	0.055701	0.988	0.979	0.925	0.964	0.027968	1.188	1.077	1.033	1.099	0.065039
O15160-2	POLR1C	Isoform 2 of DNA-directed RNA polymerases I and III subunit RPAC1 OS=Homo sapiens GN=POLR1C - [RPAC1_HUMAN]		0.858	0.91	0.884	0.026064		0.946	0.896	0.921	0.025364		1.091	0.965	1.028	0.06295
Q13330-3	MTA1	Isoform 3 of Metastasis-associated protein MTA1 OS=Homo sapiens GN=MTA1 - [MTA1_HUMAN]	0.912	0.858		0.885	0.026609	1.248	1.147		1.197	0.050889	1.328	1.237		1.282	0.045724
P25440-4	BRD2	Isoform 4 of Bromodomain-containing protein 2 OS=Homo sapiens GN=BRD2 - [BRD2_HUMAN]	0.707	1.064		0.886	0.178276	1.029	1.004		1.017	0.012219	1.45	0.934		1.192	0.258077
Q8WXA9-2	SREK1	Isoform 2 of Splicing regulatory glutamine/lysine-rich protein 1 OS=Homo sapiens GN=SREK1 - [SREK1_HUMAN]	0.918	0.739	1.002	0.886	0.109746	0.934	0.579	0.984	0.832	0.180307	0.759	0.741	0.974	0.825	0.105659
Q9BZL4-5	PPP1R12C	Isoform 5 of Protein phosphatase 1 regulatory subunit 12C OS=Homo sapiens GN=PPP1R12C - [PP12C_HUMAN]	0.611		1.163	0.887	0.276121	0.513		1.104	0.808	0.295342	0.838		0.947	0.892	0.054322
Q09028-4	RBBP4	Isoform 4 of Histone-binding protein RBBP4 OS=Homo sapiens GN=RBBP4 - [RBBP4_HUMAN]	0.823	0.748	1.09	0.887	0.146872	1.059	1.08	0.94	1.026	0.061534	1.285	1.328	0.809	1.141	0.235417
Q147X3-2	NAA30	Isoform 2 of N-alpha-acetyltransferase 30 OS=Homo sapiens GN=NAA30 - [NAA30_HUMAN]	0.813	0.849	1.002	0.888	0.082089	1.012	0.918	1.123	1.018	0.083547	1.242	1.071	1.335	1.216	0.109301
Q9H9E3-3	COG4	Isoform 3 of Conserved oligomeric Golgi complex subunit 4 OS=Homo sapiens GN=COG4 - [COG4_HUMAN]	0.865	0.921	0.878	0.888	0.023689	0.793	0.862	0.951	0.869	0.064906	0.961	0.931	1.059	0.984	0.054253
O60664-4	PLIN3	Isoform 4 of Perilipin-3 OS=Homo sapiens GN=PLIN3 - [PLIN3_HUMAN]	0.951	0.911	0.802	0.888	0.063202	0.892	0.894	1.122	0.969	0.107831	0.972	0.968	1.366	1.102	0.186638
O00267-2	SUPT5H	Isoform 2 of Transcription elongation factor SPT5 OS=Homo sapiens GN=SUPT5H - [SPT5H_HUMAN]	0.858	0.921	0.886	0.889	0.025658	0.926	0.992	0.91	0.943	0.035696	0.999	1.081	1.056	1.045	0.034135
Q9UHB9-4	SRP68	Isoform 4 of Signal recognition particle subunit SRP68 OS=Homo sapiens GN=SRP68 - [SRP68_HUMAN]	0.894	0.86	0.912	0.889	0.021962	1.03	0.931	0.887	0.949	0.059775	1.204	1.11	0.981	1.099	0.091194
Q9BY77-2	POLDIP3	Isoform 2 of Polymerase delta-interacting protein 3 OS=Homo sapiens GN=POLDIP3 - [PDIP3_HUMAN]		0.883	0.894	0.889	0.005073		1.059	0.797	0.928	0.130626		1.122	0.893	1.007	0.11437
P55327-2	TPD52	Isoform 2 of Tumor protein D52 OS=Homo sapiens GN=TPD52 - [TPD52_HUMAN]	0.87	0.947	0.856	0.891	0.040026	0.966	0.959	1.178	1.034	0.101447	1.009	1.029	1.428	1.155	0.193079
Q9P2E9-2	RRBP1	Isoform 1 of Ribosome-binding protein 1 OS=Homo sapiens GN=RRBP1 - [RRBP1_HUMAN]	1.286		0.495	0.891	0.395713	1.397		1.676	1.536	0.13931	1.083	0.028	3.377	1.496	1.39833
P15291-2	B4GALT1	Isoform Short of Beta-1,4-galactosyltransferase 1 OS=Homo sapiens GN=B4GALT1 - [B4GT1_HUMAN]		0.969	0.812	0.891	0.07884		0.901	0.802	0.851	0.049726		0.933	1.003	0.968	0.035087
Q92538-3	GBF1	Isoform 3 of Golgi-specific brefeldin A-resistance guanine nucleotide exchange factor 1 OS=Homo sapiens GN=GBF1 - [GBF1_HUMAN]	0.93	0.843	0.903	0.892	0.036461	0.911	0.992	0.78	0.894	0.087269	0.993	1.05	0.926	0.99	0.050648
Q8N6T3-3	ARFGAP1	Isoform 3 of ADP-ribosylation factor GTPase-activating protein 1 OS=Homo sapiens GN=ARFGAP1 - [ARFG1_HUMAN]	0.761		1.025	0.893	0.131892	0.922		1.053	0.987	0.065868	1.204		1.056	1.13	0.074275
Q96L91-3	EP400	Isoform 3 of E1A-binding protein p400 OS=Homo sapiens GN=EP400 - [EP400_HUMAN]	0.853	0.9	0.926	0.893	0.030081	1.006	1.001	0.985	0.998	0.008872	1.173	1.147	0.887	1.069	0.129334
Q06210-2	GFPT1	Isoform 2 of Glutamine--fructose-6-phosphate aminotransferase [isomerizing] 1 OS=Homo sapiens GN=GFPT1 - [GFPT1_HUMAN]	0.862	0.994	0.825	0.894	0.07253	0.832	0.895	0.883	0.87	0.027087	1.008	1.018	1.064	1.03	0.024646
A6NHL2-2	TUBAL3	Isoform 2 of Tubulin alpha chain-like 3 OS=Homo sapiens GN=TUBAL3 - [TBAL3_HUMAN]	1.027	0.753	0.9	0.894	0.111893	1.23	1.141	0.753	1.041	0.207226	1.194	1.499	0.834	1.176	0.271748
Q8NCA5-2	FAM98A	Isoform 2 of Protein FAM98A OS=Homo sapiens GN=FAM98A - [FA98A_HUMAN]	1.04	0.778	0.866	0.894	0.108814	0.802	0.927	0.858	0.862	0.050853	0.965	1.095	0.987	1.016	0.05685
O15084-2	ANKRD28	Isoform 2 of Serine/threonine-protein phosphatase 6 regulatory ankyrin repeat subunit A OS=Homo sapiens GN=ANKRD28 - [ANR28_HUMAN]	0.606	1.189	0.892	0.895	0.238358	0.897	1.114	0.56	0.857	0.227811	1.477	0.93	0.75	1.052	0.308938
Q86UP2-2	KTN1	Isoform 2 of Kinectin OS=Homo sapiens GN=KTN1 - [KTN1_HUMAN]	0.977		0.814	0.895	0.081376	1.133		0.972	1.053	0.080622	1.242		1.142	1.192	0.049852
Q9H2G2-2	SLK	Isoform 2 of STE20-like serine/threonine-protein kinase OS=Homo sapiens GN=SLK - [SLK_HUMAN]		0.717	1.074	0.895	0.17865		1.37	1.526	1.448	0.078093		1.242	1.418	1.33	0.087653
A6NHR9-2	SMCHD1	Isoform 2 of Structural maintenance of chromosomes flexible hinge domain-containing protein 1 OS=Homo sapiens GN=SMCHD1 - [SMHD1_HUMAN]	0.834		0.959	0.896	0.062679	0.837		0.852	0.844	0.007462	0.876		0.977	0.927	0.050772
Q14781-2	CBX2	Isoform 2 of Chromobox protein homolog 2 OS=Homo sapiens GN=CBX2 - [CBX2_HUMAN]	0.771	1.023		0.897	0.126094	1.258	1.11		1.184	0.073917	1.627	1.074		1.35	0.276721
Q70UQ0-4	IKBIP	Isoform 4 of Inhibitor of nuclear factor kappa-B kinase-interacting protein OS=Homo sapiens GN=IKBIP - [IKIP_HUMAN]	1.011	0.973	0.706	0.897	0.135513	0.881	0.892	0.843	0.872	0.021073	0.874	0.861	1.167	0.967	0.141588
P52594-2	AGFG1	Isoform 2 of Arf-GAP domain and FG repeat-containing protein 1 OS=Homo sapiens GN=AGFG1 - [AGFG1_HUMAN]	0.822	0.877	0.994	0.898	0.071817	1.027	1.14	1.088	1.085	0.045891	1.269	1.287	1.169	1.242	0.051683
Q66K14-2	TBC1D9B	Isoform 2 of TBC1 domain family member 9B OS=Homo sapiens GN=TBC1D9B - [TBC9B_HUMAN]	0.876	1.453	0.367	0.898	0.443594	1.106	1.043	0.541	0.897	0.252905	1.26	1.587	1.187	1.345	0.174151
Q9Y5A9-2	YTHDF2	Isoform 2 of YTH domain-containing family protein 2 OS=Homo sapiens GN=YTHDF2 - [YTHD2_HUMAN]	0.951	0.84	0.904	0.898	0.045322	1.466	1.294	1.189	1.316	0.113903	1.537	1.221	1.421	1.393	0.130774
Q6P179-3	ERAP2	Isoform 3 of Endoplasmic reticulum aminopeptidase 2 OS=Homo sapiens GN=ERAP2 - [ERAP2_HUMAN]	1.122	0.777	0.795	0.898	0.158397	0.908	0.959	0.909	0.926	0.023928	0.894	1.221	1.258	1.125	0.16345
O14791-3	APOL1	Isoform 3 of Apolipoprotein L1 OS=Homo sapiens GN=APOL1 - [APOL1_HUMAN]	1.02		0.779	0.899	0.120425	0.924		0.64	0.782	0.142231	0.904		0.819	0.862	0.042321
Q9H5Z1-2	DHX35	Isoform 2 of Probable ATP-dependent RNA helicase DHX35 OS=Homo sapiens GN=DHX35 - [DHX35_HUMAN]		0.506	1.292	0.899	0.392711		0.862	1.211	1.036	0.174822		0.911	0.935	0.923	0.012338
Q92503-3	SEC14L1	Isoform 3 of SEC14-like protein 1 OS=Homo sapiens GN=SEC14L1 - [S14L1_HUMAN]		0.728	1.072	0.9	0.171952		1.002	1.28	1.141	0.139286		1.361	1.191	1.276	0.085099
Q9BXP5-4	SRRT	Isoform 4 of Serrate RNA effector molecule homolog OS=Homo sapiens GN=SRRT - [SRRT_HUMAN]	0.766	0.847	1.089	0.901	0.136975	0.986	1.005	0.95	0.981	0.022875	1.316	1.172	0.911	1.133	0.167829
P51532-5	SMARCA4	Isoform 5 of Transcription activator BRG1 OS=Homo sapiens GN=SMARCA4 - [SMCA4_HUMAN]	0.907	0.82	0.976	0.901	0.064048	1.022	1.082	0.99	1.031	0.038359	0.997	1.272	0.881	1.05	0.163684
Q14678-2	KANK1	Isoform 2 of KN motif and ankyrin repeat domain-containing protein 1 OS=Homo sapiens GN=KANK1 - [KANK1_HUMAN]	0.95	0.889	0.863	0.901	0.036507	0.779	0.856	0.835	0.823	0.032619	0.816	0.951	1.018	0.928	0.084042
O43768-6	ENSA	Isoform 6 of Alpha-endosulfine OS=Homo sapiens GN=ENSA - [ENSA_HUMAN]	0.598	1.327	0.781	0.902	0.309503	0.969	0.942	1.337	1.083	0.180045	1.189	0.703	1.841	1.244	0.466177
P62847-2	RPS24	Isoform 2 of 40S ribosomal protein S24 OS=Homo sapiens GN=RPS24 - [RS24_HUMAN]	0.743	0.859	1.106	0.902	0.15111	1.319	1.177	1.065	1.187	0.10373	1.76	1.448	0.955	1.388	0.331185
Q13564-3	NAE1	Isoform 3 of NEDD8-activating enzyme E1 regulatory subunit OS=Homo sapiens GN=NAE1 - [ULA1_HUMAN]	0.844	0.998	0.867	0.903	0.067787	0.949	0.925	1.023	0.966	0.041298	1.098	0.804	1.326	1.076	0.213726
O60506-4	SYNCRIP	Isoform 4 of Heterogeneous nuclear ribonucleoprotein Q OS=Homo sapiens GN=SYNCRIP - [HNRPQ_HUMAN]	0.885		0.921	0.903	0.01796	1.05		0.959	1.004	0.045166	1.228		1.046	1.137	0.091134
Q96KG9-3	SCYL1	Isoform 3 of N-terminal kinase-like protein OS=Homo sapiens GN=SCYL1 - [NTKL_HUMAN]	0.919	0.754	1.036	0.903	0.115543	0.727	1.078	1.027	0.944	0.154741	1.02	1.335	0.964	1.106	0.163727
Q15084-3	PDIA6	Isoform 3 of Protein disulfide-isomerase A6 OS=Homo sapiens GN=PDIA6 - [PDIA6_HUMAN]	0.931	0.873	0.907	0.903	0.023752	0.886	0.863	0.914	0.888	0.020892	0.953	0.987	0.973	0.971	0.013888
Q08J23-2	NSUN2	Isoform 2 of tRNA (cytosine(34)-C(5))-methyltransferase OS=Homo sapiens GN=NSUN2 - [NSUN2_HUMAN]	0.925	0.909	0.883	0.905	0.017451	0.969	0.887	1.02	0.959	0.054791	1.042	0.95	1.124	1.039	0.071214
Q13795-3	ARFRP1	Isoform 3 of ADP-ribosylation factor-related protein 1 OS=Homo sapiens GN=ARFRP1 - [ARFRP_HUMAN]	0.735	1.001	0.983	0.906	0.121483	0.735	0.795	0.785	0.772	0.026142	0.998	0.792	0.959	0.916	0.089562
P45974-2	USP5	Isoform Short of Ubiquitin carboxyl-terminal hydrolase 5 OS=Homo sapiens GN=USP5 - [UBP5_HUMAN]	0.898	0.916	0.906	0.906	0.007585	0.82	1.01	1.019	0.95	0.091524	0.947	1.095	1.094	1.046	0.069472
Q5T2E6-2	C10orf76	Isoform 2 of UPF0668 protein C10orf76 OS=Homo sapiens GN=C10orf76 - [CJ076_HUMAN]	1.305	0.853	0.561	0.906	0.306031	1.248	0.647	1.595	1.163	0.391743	0.953	0.767	2.833	1.518	0.932864
Q9P289-2	STK26	Isoform 2 of Serine/threonine-protein kinase 26 OS=Homo sapiens GN=STK26 - [STK26_HUMAN]	1.149	0.693	0.878	0.907	0.187606	1.068	1.079	0.808	0.985	0.12507	0.926	1.101	0.98	1.002	0.073326
Q5H9R7-3	PPP6R3	Isoform 3 of Serine/threonine-protein phosphatase 6 regulatory subunit 3 OS=Homo sapiens GN=PPP6R3 - [PP6R3_HUMAN]	0.852		0.964	0.908	0.055812	0.907		0.964	0.936	0.0286	1.059		0.956	1.007	0.051359
Q9UNF0-2	PACSIN2	Isoform 2 of Protein kinase C and casein kinase substrate in neurons protein 2 OS=Homo sapiens GN=PACSIN2 - [PACN2_HUMAN]	0.878	0.896	0.949	0.908	0.030403	1.031	1.015	0.966	1.004	0.027487	1.192	1.075	0.996	1.088	0.080566
O94874-2	UFL1	Isoform 2 of E3 UFM1-protein ligase 1 OS=Homo sapiens GN=UFL1 - [UFL1_HUMAN]	0.953	0.858	0.912	0.908	0.039086	1.073	0.879	0.934	0.962	0.081935	0.988	1.046	1.165	1.066	0.073925
P09417-2	QDPR	Isoform 2 of Dihydropteridine reductase OS=Homo sapiens GN=QDPR - [DHPR_HUMAN]	0.997	0.942	0.784	0.908	0.090129	0.797	0.833	1.088	0.906	0.129579	0.79	0.847	1.265	0.967	0.21195
O14787-2	TNPO2	Isoform 2 of Transportin-2 OS=Homo sapiens GN=TNPO2 - [TNPO2_HUMAN]	1.077	0.813	0.834	0.908	0.119853	0.91	1.087	1.009	1.002	0.072421	0.843	1.384	1.207	1.145	0.225352
Q96TA1-2	FAM129B	Isoform 2 of Niban-like protein 1 OS=Homo sapiens GN=FAM129B - [NIBL1_HUMAN]	1.059	1.014	0.653	0.909	0.181772	1.069	0.966	1.174	1.069	0.084905	1.189	1.046	1.851	1.362	0.350337
Q96RN5-3	MED15	Isoform 3 of Mediator of RNA polymerase II transcription subunit 15 OS=Homo sapiens GN=MED15 - [MED15_HUMAN]		0.813	1.005	0.909	0.09602		0.995	1.117	1.056	0.061077		1.211	1.109	1.16	0.051278
Q9UL03-3	INTS6	Isoform 3 of Integrator complex subunit 6 OS=Homo sapiens GN=INTS6 - [INT6_HUMAN]	0.708	0.945	1.077	0.91	0.152867	0.747	0.888	0.903	0.846	0.070271	0.657	0.898	0.836	0.797	0.102193
Q02252-2	ALDH6A1	Isoform 2 of Methylmalonate-semialdehyde dehydrogenase [acylating], mitochondrial OS=Homo sapiens GN=ALDH6A1 - [MMSA_HUMAN]	0.963	0.949	0.818	0.91	0.06517	0.75	0.661	0.859	0.757	0.080863	0.797	0.6	0.928	0.775	0.134531
Q9BY44-3	EIF2A	Isoform 3 of Eukaryotic translation initiation factor 2A OS=Homo sapiens GN=EIF2A - [EIF2A_HUMAN]	0.868	0.837	1.028	0.911	0.083621	1.056	1.12	0.952	1.043	0.06921	1.228	1.222	0.938	1.129	0.135355
Q96MX6-2	WDR92	Isoform 2 of WD repeat-containing protein 92 OS=Homo sapiens GN=WDR92 - [WDR92_HUMAN]		0.938	0.887	0.912	0.025684		1.075	0.705	0.89	0.185275		1.134	0.793	0.963	0.170853
P00390-2	GSR	Isoform Cytoplasmic of Glutathione reductase, mitochondrial OS=Homo sapiens GN=GSR - [GSHR_HUMAN]	0.934	0.898	0.909	0.914	0.015157	0.87	0.908	0.971	0.916	0.041689	0.973	1.013	1.057	1.014	0.034471
Q53GG5-3	PDLIM3	Isoform 3 of PDZ and LIM domain protein 3 OS=Homo sapiens GN=PDLIM3 - [PDLI3_HUMAN]	1.248	0.579		0.914	0.334622	0.913	0.605		0.759	0.15376	0.729	1.035		0.882	0.15269
Q9Y5Z9-2	UBIAD1	Isoform 2 of UbiA prenyltransferase domain-containing protein 1 OS=Homo sapiens GN=UBIAD1 - [UBIA1_HUMAN]		0.326	1.501	0.914	0.587853		0.151	1.045	0.598	0.447045		0.457	0.694	0.576	0.118243
P62913-2	RPL11	Isoform 2 of 60S ribosomal protein L11 OS=Homo sapiens GN=RPL11 - [RL11_HUMAN]	0.889	0.917	0.94	0.915	0.020579	1.003	1.03	0.953	0.995	0.031823	1.165	1.085	0.993	1.081	0.070546
P21964-2	COMT	Isoform Soluble of Catechol O-methyltransferase OS=Homo sapiens GN=COMT - [COMT_HUMAN]	0.908	0.91	0.929	0.916	0.009572	0.872	0.911	0.89	0.891	0.015629	0.952	0.974	0.926	0.951	0.019956
Q96T76-9	MMS19	Isoform 6 of MMS19 nucleotide excision repair protein homolog OS=Homo sapiens GN=MMS19 - [MMS19_HUMAN]	0.929		0.902	0.916	0.013428	0.985		1	0.993	0.007617	1.014		1.233	1.124	0.10914
Q9Y450-4	HBS1L	Isoform 3 of HBS1-like protein OS=Homo sapiens GN=HBS1L - [HBS1L_HUMAN]	1.02	0.855	0.873	0.916	0.073947	1.067	1.058	0.936	1.02	0.059679	1.034	1.196	1.057	1.095	0.071695
O75569-3	PRKRA	Isoform 3 of Interferon-inducible double-stranded RNA-dependent protein kinase activator A OS=Homo sapiens GN=PRKRA - [PRKRA_HUMAN]	1.067	0.744	0.938	0.916	0.132839	1.076	0.91	0.838	0.942	0.099653	0.981	1.197	0.879	1.019	0.132523
P10398-2	ARAF	Isoform 2 of Serine/threonine-protein kinase A-Raf OS=Homo sapiens GN=ARAF - [ARAF_HUMAN]		0.986	0.845	0.916	0.070418		0.848	0.997	0.922	0.074378		0.851	1.176	1.014	0.162594
Q9H6T3-3	RPAP3	Isoform 3 of RNA polymerase II-associated protein 3 OS=Homo sapiens GN=RPAP3 - [RPAP3_HUMAN]	0.813	0.859	1.08	0.917	0.116733	1.076	1.338	0.93	1.114	0.168869	1.146	1.338	0.927	1.137	0.16757
Q9NY33-4	DPP3	Isoform 4 of Dipeptidyl peptidase 3 OS=Homo sapiens GN=DPP3 - [DPP3_HUMAN]	0.89		0.944	0.917	0.027175	0.969		1.051	1.01	0.041321	1.077		1.199	1.138	0.060907
Q8TC07-2	TBC1D15	Isoform 2 of TBC1 domain family member 15 OS=Homo sapiens GN=TBC1D15 - [TBC15_HUMAN]	1.004	0.703	1.046	0.918	0.15294	0.981	1.043	0.893	0.972	0.061861	0.94	1.43	0.893	1.088	0.242955
Q9UKV8-2	AGO2	Isoform 2 of Protein argonaute-2 OS=Homo sapiens GN=AGO2 - [AGO2_HUMAN]	1.134	0.918	0.701	0.918	0.176466	1.3	0.962	1.369	1.21	0.17764	1.143	1.061	1.978	1.394	0.414126
Q04637-5	EIF4G1	Isoform D of Eukaryotic translation initiation factor 4 gamma 1 OS=Homo sapiens GN=EIF4G1 - [IF4G1_HUMAN]	0.842	0.854	1.062	0.919	0.100919	1.014	1.028	0.95	0.997	0.034099	1.155	1.245	0.921	1.107	0.136446
P50990-2	CCT8	Isoform 2 of T-complex protein 1 subunit theta OS=Homo sapiens GN=CCT8 - [TCPQ_HUMAN]	0.864		0.973	0.919	0.054485	0.99		0.959	0.975	0.015358	1.156		1.016	1.086	0.069843
Q14203-3	DCTN1	Isoform 3 of Dynactin subunit 1 OS=Homo sapiens GN=DCTN1 - [DCTN1_HUMAN]	0.92	0.929	0.909	0.919	0.008155	0.954	0.983	1.098	1.012	0.062502	1.054	1.033	1.123	1.07	0.038271
Q8TEW0-9	PARD3	Isoform 9 of Partitioning defective 3 homolog OS=Homo sapiens GN=PARD3 - [PARD3_HUMAN]	1.033	0.816	0.908	0.919	0.089041	0.968	0.837	1.108	0.971	0.110639	0.9	0.829	1.105	0.945	0.116726
O75592-2	MYCBP2	Isoform 2 of E3 ubiquitin-protein ligase MYCBP2 OS=Homo sapiens GN=MYCBP2 - [MYCB2_HUMAN]	0.707	0.981	1.073	0.92	0.155508	0.849	1.028	0.886	0.921	0.077146	1.197	1.037	0.823	1.019	0.153094
Q8NBM4-4	UBAC2	Isoform 4 of Ubiquitin-associated domain-containing protein 2 OS=Homo sapiens GN=UBAC2 - [UBAC2_HUMAN]	0.902	0.94		0.921	0.01891	0.936	0.909		0.923	0.013443	1.035	0.957		0.996	0.038803
Q9UBT7-3	CTNNAL1	Isoform 3 of Alpha-catulin OS=Homo sapiens GN=CTNNAL1 - [CTNL1_HUMAN]	0.787	1.266	0.711	0.922	0.245685	1.039	1.344	0.948	1.11	0.169137	1.162	1.006	1.33	1.166	0.132404
Q9UGR2-2	ZC3H7B	Isoform 2 of Zinc finger CCCH domain-containing protein 7B OS=Homo sapiens GN=ZC3H7B - [Z3H7B_HUMAN]	1.021	0.822		0.922	0.099276	1.29	1.017		1.153	0.136505	1.26	1.223	0.611	1.031	0.297518
Q9NZB2-4	FAM120A	Isoform D of Constitutive coactivator of PPAR-gamma-like protein 1 OS=Homo sapiens GN=FAM120A - [F120A_HUMAN]	0.854	0.999	0.915	0.923	0.059497	1.019	1.016	0.924	0.986	0.044287	1.139	1.1	1.028	1.089	0.046126
Q15651-2	HMGN3	Isoform 2 of High mobility group nucleosome-binding domain-containing protein 3 OS=Homo sapiens GN=HMGN3 - [HMGN3_HUMAN]	0.904	1.014	0.853	0.923	0.067282	1.182	1.185	1.146	1.171	0.017713	1.311	1.175	1.316	1.267	0.065512
P40763-2	STAT3	Isoform Del-701 of Signal transducer and activator of transcription 3 OS=Homo sapiens GN=STAT3 - [STAT3_HUMAN]	0.82		1.029	0.924	0.104525	1.092		0.967	1.029	0.062364	1.375		0.889	1.132	0.242885
Q8IX12-2	CCAR1	Isoform 2 of Cell division cycle and apoptosis regulator protein 1 OS=Homo sapiens GN=CCAR1 - [CCAR1_HUMAN]	0.944	0.951	0.878	0.924	0.033217	0.996	0.888	0.889	0.924	0.051098	1.058	0.962	1.014	1.011	0.039046
Q13136-2	PPFIA1	Isoform 2 of Liprin-alpha-1 OS=Homo sapiens GN=PPFIA1 - [LIPA1_HUMAN]	0.889	1.044	0.841	0.925	0.086446	1.112	0.968	1.001	1.027	0.061623	1.248	0.88	1.187	1.105	0.161271
Q8N961-2	ABTB2	Isoform 2 of Ankyrin repeat and BTB/POZ domain-containing protein 2 OS=Homo sapiens GN=ABTB2 - [ABTB2_HUMAN]	1.053		0.797	0.925	0.127655	0.839		1.236	1.037	0.198378	0.875		1.372	1.124	0.248253
P62195-2	PSMC5	Isoform 2 of 26S protease regulatory subunit 8 OS=Homo sapiens GN=PSMC5 - [PRS8_HUMAN]	0.868	0.925	0.987	0.926	0.048486	0.962	0.978	1.006	0.982	0.018267	1.068	1.091	1.005	1.055	0.036398
P07307-3	ASGR2	Isoform 3 of Asialoglycoprotein receptor 2 OS=Homo sapiens GN=ASGR2 - [ASGR2_HUMAN]	0.801	0.83	1.149	0.927	0.157697	0.952	1.062	0.712	0.909	0.146381	1.171	1.198	0.651	1.007	0.251891
Q6P4R8-3	NFRKB	Isoform 3 of Nuclear factor related to kappa-B-binding protein OS=Homo sapiens GN=NFRKB - [NFRKB_HUMAN]	0.855	0.999		0.927	0.071971	1.236	1.233		1.234	0.001336	1.441	1.221		1.331	0.109855
Q9Y2H1-2	STK38L	Isoform 2 of Serine/threonine-protein kinase 38-like OS=Homo sapiens GN=STK38L - [ST38L_HUMAN]		0.86	0.994	0.927	0.067261		1.157	1.335	1.246	0.088834		1.372	1.339	1.356	0.016153
Q10567-2	AP1B1	Isoform B of AP-1 complex subunit beta-1 OS=Homo sapiens GN=AP1B1 - [AP1B1_HUMAN]		1.098	0.756	0.927	0.171325		1.479	0.787	1.133	0.346134		1.333	1.039	1.186	0.14703
Q16629-3	SRSF7	Isoform 3 of Serine/arginine-rich splicing factor 7 OS=Homo sapiens GN=SRSF7 - [SRSF7_HUMAN]	0.826	0.858	1.1	0.928	0.122445	1.045	0.997	0.798	0.947	0.106803	1.248	1.087	0.748	1.028	0.208662
P06748-2	NPM1	Isoform 2 of Nucleophosmin OS=Homo sapiens GN=NPM1 - [NPM_HUMAN]	0.911	0.923	0.95	0.928	0.016238	0.988	0.933	0.979	0.967	0.02398	1.074	1.002	0.947	1.008	0.051878
Q9UBQ0-2	VPS29	Isoform 2 of Vacuolar protein sorting-associated protein 29 OS=Homo sapiens GN=VPS29 - [VPS29_HUMAN]		0.901	0.955	0.928	0.026711		1.05	1.343	1.196	0.146419		1.153	1.403	1.278	0.124965
P20827-2	EFNA1	Isoform 2 of Ephrin-A1 OS=Homo sapiens GN=EFNA1 - [EFNA1_HUMAN]	0.796	1.063		0.93	0.133344	0.895	0.966		0.93	0.035442	1.132	1.031		1.082	0.05054
Q9NVS9-2	PNPO	Isoform 2 of Pyridoxine-5'-phosphate oxidase OS=Homo sapiens GN=PNPO - [PNPO_HUMAN]	0.889	0.974	0.925	0.93	0.035015	0.996	1.078	0.953	1.009	0.051948	1.103	1.125	1.021	1.083	0.044956
Q9GZZ9-2	UBA5	Isoform 2 of Ubiquitin-like modifier-activating enzyme 5 OS=Homo sapiens GN=UBA5 - [UBA5_HUMAN]	0.898	0.964		0.931	0.033362	0.785	0.853		0.819	0.03393	0.872	1.008		0.94	0.068125
Q01518-2	CAP1	Isoform 2 of Adenylyl cyclase-associated protein 1 OS=Homo sapiens GN=CAP1 - [CAP1_HUMAN]	0.97	0.996	0.827	0.931	0.074302	0.921	1.103	1.117	1.047	0.089538	1.048	1.043	1.109	1.067	0.029986
P23381-2	WARS	Isoform 2 of Tryptophan--tRNA ligase, cytoplasmic OS=Homo sapiens GN=WARS - [SYWC_HUMAN]	0.937	0.932	0.927	0.932	0.004267	0.966	0.986	1.086	1.013	0.052428	1.039	1.072	1.088	1.066	0.020332
Q9UBF2-2	COPG2	Isoform 2 of Coatomer subunit gamma-2 OS=Homo sapiens GN=COPG2 - [COPG2_HUMAN]	0.89	0.976		0.933	0.042686	1.033	0.962		0.997	0.035908	1.113	1.109		1.111	0.002171
O95104-3	SCAF4	Isoform 3 of Splicing factor, arginine/serine-rich 15 OS=Homo sapiens GN=SCAF4 - [SFR15_HUMAN]	1.092	0.789	0.919	0.933	0.12409	1.096	0.921	0.915	0.978	0.084117	1.002	1.239	1.154	1.132	0.098292
Q9HCK8-2	CHD8	Isoform 2 of Chromodomain-helicase-DNA-binding protein 8 OS=Homo sapiens GN=CHD8 - [CHD8_HUMAN]	1.131	0.829	0.84	0.933	0.139695	1.123	1.533	0.978	1.211	0.234865	1.434	1.321	1.198	1.318	0.096344
P20290-2	BTF3	Isoform 2 of Transcription factor BTF3 OS=Homo sapiens GN=BTF3 - [BTF3_HUMAN]	0.796	0.829	1.178	0.934	0.172992	1.172	1.132	0.911	1.072	0.114538	1.312	1.412	0.728	1.151	0.30157
Q9NQ11-2	ATP13A2	Isoform B of Probable cation-transporting ATPase 13A2 OS=Homo sapiens GN=ATP13A2 - [AT132_HUMAN]		0.533	1.334	0.934	0.40035		0.975	1.57	1.272	0.297237		1.81	1.174	1.492	0.318066
P35790-2	CHKA	Isoform 2 of Choline kinase alpha OS=Homo sapiens GN=CHKA - [CHKA_HUMAN]	0.874	0.79	1.142	0.935	0.150153	1.314	1.349	1.256	1.306	0.038491	1.99	1.689	1.111	1.597	0.364579
Q9NZT2-2	OGFR	Isoform 2 of Opioid growth factor receptor OS=Homo sapiens GN=OGFR - [OGFR_HUMAN]	0.946	0.917	0.941	0.935	0.012503	0.918	1.006	0.97	0.965	0.036314	0.975	1.062	1.085	1.041	0.047572
Q7L1Q6-2	BZW1	Isoform 2 of Basic leucine zipper and W2 domain-containing protein 1 OS=Homo sapiens GN=BZW1 - [BZW1_HUMAN]	0.896	0.977		0.936	0.040465	1.075	1.152		1.113	0.038662	1.243	1.292		1.268	0.024201
Q9Y3L3-2	SH3BP1	Isoform 2 of SH3 domain-binding protein 1 OS=Homo sapiens GN=SH3BP1 - [3BP1_HUMAN]	0.97		0.903	0.936	0.033465	0.933		1.022	0.977	0.044344	0.959		1.129	1.044	0.08458
Q5JRA6-2	MIA3	Isoform 2 of Melanoma inhibitory activity protein 3 OS=Homo sapiens GN=MIA3 - [MIA3_HUMAN]		0.95	0.923	0.936	0.013265		0.947	0.493	0.72	0.22664		0.821	0.533	0.677	0.14382
Q86X76-2	NIT1	Isoform 1 of Nitrilase homolog 1 OS=Homo sapiens GN=NIT1 - [NIT1_HUMAN]	0.909	1.051	0.85	0.937	0.08445	0.846	0.757	1.099	0.901	0.145056	0.936	0.709	1.269	0.971	0.229935
Q8IZ83-3	ALDH16A1	Isoform 3 of Aldehyde dehydrogenase family 16 member A1 OS=Homo sapiens GN=ALDH16A1 - [A16A1_HUMAN]	0.916	0.988	0.907	0.937	0.036096	1.003	1.016	0.944	0.988	0.031412	1.133	1.025	0.982	1.046	0.063612
P54886-2	ALDH18A1	Isoform Short of Delta-1-pyrroline-5-carboxylate synthase OS=Homo sapiens GN=ALDH18A1 - [P5CS_HUMAN]	0.984	0.966	0.864	0.938	0.0528	0.738	0.714	0.826	0.759	0.048011	0.735	0.722	0.947	0.801	0.103345
Q8TCE6-2	FAM45A	Isoform 2 of Protein FAM45A OS=Homo sapiens GN=FAM45A - [FA45A_HUMAN]		1.005	0.871	0.938	0.067292		1.098	1.396	1.247	0.148988		1.081	1.351	1.216	0.134911
O00469-2	PLOD2	Isoform 2 of Procollagen-lysine,2-oxoglutarate 5-dioxygenase 2 OS=Homo sapiens GN=PLOD2 - [PLOD2_HUMAN]	0.985	0.893		0.939	0.045737	0.79	0.758		0.774	0.015998	0.847	0.826		0.836	0.010512
O15371-2	EIF3D	Isoform 2 of Eukaryotic translation initiation factor 3 subunit D OS=Homo sapiens GN=EIF3D - [EIF3D_HUMAN]	0.903	0.922	0.998	0.941	0.041281	1.035	1.042	0.863	0.98	0.082861	1.047	1.133	0.999	1.06	0.055603
P14314-2	PRKCSH	Isoform 2 of Glucosidase 2 subunit beta OS=Homo sapiens GN=PRKCSH - [GLU2B_HUMAN]	1.019	0.863		0.941	0.078428	0.923	0.805		0.864	0.058884	0.911	0.891		0.901	0.010371
Q5VSL9-2	STRIP1	Isoform 2 of Striatin-interacting protein 1 OS=Homo sapiens GN=STRIP1 - [STRP1_HUMAN]	1.051	0.831		0.941	0.109905	1.015	1.064		1.04	0.024022	1.042	1.203		1.123	0.080184
Q15542-2	TAF5	Isoform Short of Transcription initiation factor TFIID subunit 5 OS=Homo sapiens GN=TAF5 - [TAF5_HUMAN]	0.411	0.99	1.424	0.942	0.41502		1.041	0.81	0.926	0.115657		1.256	0.567	0.912	0.344487
Q9H3U1-2	UNC45A	Isoform 2 of Protein unc-45 homolog A OS=Homo sapiens GN=UNC45A - [UN45A_HUMAN]	0.931	0.833	1.063	0.942	0.09422	1.265	1.024	0.977	1.089	0.125996	1.175	1.188	1.177	1.18	0.006098
Q9UQB8-3	BAIAP2	Isoform 3 of Brain-specific angiogenesis inhibitor 1-associated protein 2 OS=Homo sapiens GN=BAIAP2 - [BAIP2_HUMAN]	1.093	0.824	0.909	0.942	0.112275	0.898	1.207	1.005	1.037	0.128116	0.819	0.814	1.193	0.942	0.177436
O43399-2	TPD52L2	Isoform 2 of Tumor protein D54 OS=Homo sapiens GN=TPD52L2 - [TPD54_HUMAN]	0.839	0.711	1.28	0.943	0.243681	0.966	0.869	1.503	1.113	0.27868	1.149	1.265	1.172	1.195	0.050014
Q8WWM7-6	ATXN2L	Isoform 6 of Ataxin-2-like protein OS=Homo sapiens GN=ATXN2L - [ATX2L_HUMAN]	0.979	0.871	0.98	0.943	0.051358	1.001	1.007	1.11	1.039	0.050103	0.969	1.246	1.129	1.115	0.113546
Q4G148-2	GXYLT1	Isoform 2 of Glucoside xylosyltransferase 1 OS=Homo sapiens GN=GXYLT1 - [GXLT1_HUMAN]	0.858		1.029	0.944	0.085132	0.953	0.849	1.146	0.983	0.123215	1.107	1.582	1.111	1.267	0.223009
Q15637-5	SF1	Isoform 5 of Splicing factor 1 OS=Homo sapiens GN=SF1 - [SF01_HUMAN]	0.918	0.969		0.944	0.025229	1.063	1.049		1.056	0.007248	1.239	1.052		1.145	0.093647
Q5HYI7-4	MTX3	Isoform 3 of Metaxin-3 OS=Homo sapiens GN=MTX3 - [MTX3_HUMAN]	1.144	1.086	0.602	0.944	0.243127	0.616	0.799	0.862	0.759	0.104245	0.537	0.637	1.429	0.868	0.398825
Q8WXI4-2	ACOT11	Isoform 2 of Acyl-coenzyme A thioesterase 11 OS=Homo sapiens GN=ACOT11 - [ACO11_HUMAN]	0.534	0.954	1.348	0.945	0.332434	1.057	1.147	1.434	1.213	0.160776	1.882	1.454	1.061	1.466	0.335221
P49959-2	MRE11A	Isoform 2 of Double-strand break repair protein MRE11A OS=Homo sapiens GN=MRE11A - [MRE11_HUMAN]	0.798	0.99	1.049	0.945	0.1072	1.031	1.043	0.91	0.995	0.059917	1.275	0.975	0.847	1.032	0.179418
O60488-2	ACSL4	Isoform Short of Long-chain-fatty-acid--CoA ligase 4 OS=Homo sapiens GN=ACSL4 - [ACSL4_HUMAN]	0.808	0.899	1.128	0.945	0.134834	0.974	1.075	0.766	0.938	0.128488	1.129	1.202	0.702	1.011	0.220514
Q5T1M5-2	FKBP15	Isoform 2 of FK506-binding protein 15 OS=Homo sapiens GN=FKBP15 - [FKB15_HUMAN]	0.874	1.095	0.865	0.945	0.106423	0.88	0.84	1.121	0.947	0.124209	1	0.793	1.285	1.026	0.201679
Q14498-2	RBM39	Isoform 2 of RNA-binding protein 39 OS=Homo sapiens GN=RBM39 - [RBM39_HUMAN]	0.875	0.94	1.02	0.945	0.058992	0.915	0.998	0.896	0.936	0.044119	1.021	1.001	0.939	0.987	0.034696
P46459-2	NSF	Isoform 2 of Vesicle-fusing ATPase OS=Homo sapiens GN=NSF - [NSF_HUMAN]	0.947	0.965	0.923	0.945	0.01704	0.946	0.984	1	0.976	0.022851	1.095	0.971	1.028	1.031	0.050971
P15170-2	GSPT1	Isoform 2 of Eukaryotic peptide chain release factor GTP-binding subunit ERF3A OS=Homo sapiens GN=GSPT1 - [ERF3A_HUMAN]	0.903	0.895	1.041	0.946	0.066799	0.997	1.067	0.988	1.018	0.035248	1.091	1.216	0.884	1.064	0.136817
Q70UQ0-2	IKBIP	Isoform 2 of Inhibitor of nuclear factor kappa-B kinase-interacting protein OS=Homo sapiens GN=IKBIP - [IKIP_HUMAN]	1.052	0.971	0.814	0.946	0.099064	0.926	0.867	0.874	0.889	0.026101	0.93	0.915	1.089	0.978	0.078486
P32929-3	CTH	Isoform 3 of Cystathionine gamma-lyase OS=Homo sapiens GN=CTH - [CGL_HUMAN]	1.076	0.917	0.843	0.946	0.097298	0.455	0.653	1.031	0.713	0.239025	0.326	1.039	1.219	0.861	0.385921
Q96ED9-2	HOOK2	Isoform 2 of Protein Hook homolog 2 OS=Homo sapiens GN=HOOK2 - [HOOK2_HUMAN]	0.966	0.818	1.059	0.948	0.099329	0.919	1.138	0.61	0.889	0.216661	0.949	1.377	0.574	0.967	0.327966
Q9BRP8-2	PYM1	Isoform 2 of Partner of Y14 and mago OS=Homo sapiens GN=PYM1 - [PYM1_HUMAN]	1.084	0.974	0.789	0.949	0.12185	1.052	0.996	1.066	1.038	0.030277	0.991	0.945	1.416	1.117	0.211776
Q99569-2	PKP4	Isoform 2 of Plakophilin-4 OS=Homo sapiens GN=PKP4 - [PKP4_HUMAN]	1.38		0.517	0.949	0.431819	1.481		0.296	0.888	0.592356	1.527		0.571	1.049	0.478047
Q13045-2	FLII	Isoform 2 of Protein flightless-1 homolog OS=Homo sapiens GN=FLII - [FLII_HUMAN]	0.926	0.973		0.95	0.02383	0.98	1.058		1.019	0.039162	1.062	1.084		1.073	0.011005
Q9NYR9-3	NKIRAS2	Isoform 3 of NF-kappa-B inhibitor-interacting Ras-like protein 2 OS=Homo sapiens GN=NKIRAS2 - [KBRS2_HUMAN]		0.984	0.917	0.951	0.033472		1.078	0.873	0.975	0.102918		1.241	0.949	1.095	0.145979
P14618-2	PKM	Isoform M1 of Pyruvate kinase PKM OS=Homo sapiens GN=PKM - [KPYM_HUMAN]	0.802	0.996	1.056	0.952	0.108215	1.138	0.94	1.306	1.128	0.14937	1.415	0.934	1.233	1.194	0.198258
O43432-4	EIF4G3	Isoform 4 of Eukaryotic translation initiation factor 4 gamma 3 OS=Homo sapiens GN=EIF4G3 - [IF4G3_HUMAN]	0.766		1.143	0.954	0.188603	0.887		1.529	1.208	0.320639	1.156		1.334	1.245	0.089077
Q9Y5L0-3	TNPO3	Isoform 3 of Transportin-3 OS=Homo sapiens GN=TNPO3 - [TNPO3_HUMAN]	1.051	0.89	0.922	0.954	0.069751	1.068	0.938	1.031	1.012	0.054576	1.028	1.037	1.212	1.092	0.084655
O60333-2	KIF1B	Isoform 2 of Kinesin-like protein KIF1B OS=Homo sapiens GN=KIF1B - [KIF1B_HUMAN]	1.218	0.692	0.951	0.954	0.215061	1.344	1.04	1.037	1.141	0.144058	1.1	1.378	1.281	1.253	0.11514
P10586-2	PTPRF	Isoform 2 of Receptor-type tyrosine-protein phosphatase F OS=Homo sapiens GN=PTPRF - [PTPRF_HUMAN]	0.865	1.23	0.773	0.956	0.19732	0.767	1.28	1.182	1.076	0.222345	1.373	1.08	1.263	1.239	0.120863
P23919-2	DTYMK	Isoform 2 of Thymidylate kinase OS=Homo sapiens GN=DTYMK - [KTHY_HUMAN]	0.879	0.989	1.005	0.958	0.056	0.89	0.941	0.899	0.91	0.022263	1.039	0.99	0.922	0.984	0.047968
Q86TU7-3	SETD3	Isoform 3 of Histone-lysine N-methyltransferase setd3 OS=Homo sapiens GN=SETD3 - [SETD3_HUMAN]	1.015	0.902		0.958	0.056287	1.405	1.263		1.334	0.070882	1.637	1.385		1.511	0.125751
O60271-4	SPAG9	Isoform 4 of C-Jun-amino-terminal kinase-interacting protein 4 OS=Homo sapiens GN=SPAG9 - [JIP4_HUMAN]		0.945	0.971	0.958	0.013357		0.909	1.135	1.022	0.112907		0.905	1.161	1.033	0.12817
O00468-6	AGRN	Isoform 6 of Agrin OS=Homo sapiens GN=AGRN - [AGRIN_HUMAN]	0.833	0.85	1.193	0.959	0.165958	0.883	0.945	0.721	0.85	0.094429	1.146	1.116	0.589	0.95	0.255658
P09496-5	CLTA	Isoform 5 of Clathrin light chain A OS=Homo sapiens GN=CLTA - [CLCA_HUMAN]		0.951	0.967	0.959	0.008		1.039	0.863	0.951	0.087898		1.081	0.89	0.986	0.095442
P00167-2	CYB5A	Isoform 2 of Cytochrome b5 OS=Homo sapiens GN=CYB5A - [CYB5_HUMAN]	0.858	1.024	1.002	0.961	0.07374	0.897	0.921	0.993	0.937	0.040797	0.942	0.886	0.899	0.909	0.023627
Q9UDY2-6	TJP2	Isoform 6 of Tight junction protein ZO-2 OS=Homo sapiens GN=TJP2 - [ZO2_HUMAN]	0.878	0.862	1.142	0.961	0.12858	1.091	1.148	0.955	1.065	0.080979	1.292	1.183	0.808	1.095	0.207404
O95758-1	PTBP3	Isoform 1 of Polypyrimidine tract-binding protein 3 OS=Homo sapiens GN=PTBP3 - [PTBP3_HUMAN]	1.056	0.708	1.119	0.961	0.180508	1.081	0.906	1.037	1.008	0.074421	1.021	1.058	1.031	1.037	0.015767
P46937-5	YAP1	Isoform 5 of Transcriptional coactivator YAP1 OS=Homo sapiens GN=YAP1 - [YAP1_HUMAN]	0.983	0.949	0.955	0.962	0.015095	1.141	1.356	1.269	1.255	0.087968	1.309	1.398	1.22	1.309	0.072722
P28838-2	LAP3	Isoform 2 of Cytosol aminopeptidase OS=Homo sapiens GN=LAP3 - [AMPL_HUMAN]	0.987	1.014	0.885	0.962	0.055223	0.879	0.93	1.023	0.944	0.059839	0.893	0.896	1.15	0.979	0.120682
Q14008-2	CKAP5	Isoform 2 of Cytoskeleton-associated protein 5 OS=Homo sapiens GN=CKAP5 - [CKAP5_HUMAN]	0.922	0.934	1.032	0.963	0.049538	1.163	1.323	0.971	1.152	0.143836	1.286	1.265	0.889	1.147	0.18234
O43660-2	PLRG1	Isoform 2 of Pleiotropic regulator 1 OS=Homo sapiens GN=PLRG1 - [PLRG1_HUMAN]	0.931		0.995	0.963	0.032217	0.952		1.053	1.002	0.050096	1.037		1.021	1.029	0.007988
Q14676-2	MDC1	Isoform 2 of Mediator of DNA damage checkpoint protein 1 OS=Homo sapiens GN=MDC1 - [MDC1_HUMAN]	0.975	0.724	1.191	0.963	0.190564	1.32	1.089	1.19	1.2	0.094249	1.31	1.172	0.886	1.123	0.176457
P53609-2	PGGT1B	Isoform 2 of Geranylgeranyl transferase type-1 subunit beta OS=Homo sapiens GN=PGGT1B - [PGTB1_HUMAN]	1.083	1.042	0.766	0.964	0.140676	1.251	1.056	1.097	1.135	0.083657	1.152	0.977	1.322	1.15	0.140944
P52564-2	MAP2K6	Isoform 2 of Dual specificity mitogen-activated protein kinase kinase 6 OS=Homo sapiens GN=MAP2K6 - [MP2K6_HUMAN]		0.726	1.201	0.964	0.237604		1.168	0.657	0.913	0.255384		1.592	0.546	1.069	0.523179
Q13043-2	STK4	Isoform 2 of Serine/threonine-protein kinase 4 OS=Homo sapiens GN=STK4 - [STK4_HUMAN]		0.989	0.939	0.964	0.025221		1.077	1.214	1.145	0.068513		1.077	1.182	1.13	0.052467
Q13595-2	TRA2A	Isoform Short of Transformer-2 protein homolog alpha OS=Homo sapiens GN=TRA2A - [TRA2A_HUMAN]	0.868	0.972	1.054	0.965	0.076308	1.014	0.999	0.905	0.973	0.048351	1.068	1	0.905	0.991	0.066985
Q8IWS0-4	PHF6	Isoform 4 of PHD finger protein 6 OS=Homo sapiens GN=PHF6 - [PHF6_HUMAN]	1.185	0.702	1.016	0.967	0.200151	1.801	1.107	0.871	1.26	0.394834	1.516	1.561	0.855	1.311	0.322631
Q15054-3	POLD3	Isoform 3 of DNA polymerase delta subunit 3 OS=Homo sapiens GN=POLD3 - [DPOD3_HUMAN]	1.417		0.517	0.967	0.450412	0.914		0.874	0.894	0.020017	1.921	2.197	0.511	1.543	0.738507
Q6PKG0-3	LARP1	Isoform 2 of La-related protein 1 OS=Homo sapiens GN=LARP1 - [LARP1_HUMAN]	0.861	0.963	1.078	0.968	0.088994	1.076	0.957	1.079	1.037	0.057064	1.244	1.024	0.952	1.073	0.123841
Q9NPQ8-2	RIC8A	Isoform 2 of Synembryn-A OS=Homo sapiens GN=RIC8A - [RIC8A_HUMAN]		0.997	0.941	0.969	0.027978		1.064	0.873	0.969	0.095259		1.056	1.063	1.06	0.003758
Q9Y262-2	EIF3L	Isoform 2 of Eukaryotic translation initiation factor 3 subunit L OS=Homo sapiens GN=EIF3L - [EIF3L_HUMAN]	0.937	1.013	0.961	0.97	0.031942	1.04	1.034	1.007	1.027	0.014105	1.051	1.037	0.968	1.019	0.03621
Q32P28-4	P3H1	Isoform 4 of Prolyl 3-hydroxylase 1 OS=Homo sapiens GN=P3H1 - [P3H1_HUMAN]	0.964	0.923	1.022	0.97	0.040335	0.984	0.944	0.916	0.948	0.027859	1.097	1.094	0.944	1.045	0.071525
P13861-2	PRKAR2A	Isoform 2 of cAMP-dependent protein kinase type II-alpha regulatory subunit OS=Homo sapiens GN=PRKAR2A - [KAP2_HUMAN]	0.954	1.06	0.9	0.971	0.06654	0.915	0.999	1.004	0.973	0.040784	0.906	0.948	1.063	0.972	0.066419
P18510-4	IL1RN	Isoform 4 of Interleukin-1 receptor antagonist protein OS=Homo sapiens GN=IL1RN - [IL1RA_HUMAN]		0.504	1.437	0.971	0.466631		0.556	0.649	0.602	0.046816		1.091	0.451	0.771	0.320212
P84103-2	SRSF3	Isoform 2 of Serine/arginine-rich splicing factor 3 OS=Homo sapiens GN=SRSF3 - [SRSF3_HUMAN]	0.922	1.029	0.963	0.972	0.044179	0.943	0.974	0.99	0.969	0.019434	1.046	0.98	1.024	1.017	0.027562
Q92614-3	MYO18A	Isoform 3 of Unconventional myosin-XVIIIa OS=Homo sapiens GN=MYO18A - [MY18A_HUMAN]	1.111	1.01	0.796	0.972	0.131548	0.836	0.966	1.164	0.989	0.135159	0.822	0.802	1.267	0.964	0.214595
Q9BTC0-1	DIDO1	Isoform 1 of Death-inducer obliterator 1 OS=Homo sapiens GN=DIDO1 - [DIDO1_HUMAN]		1.048	0.897	0.972	0.075561		1.026	1.086	1.056	0.029853		0.968	1.106	1.037	0.068801
Q9H3Z4-2	DNAJC5	Isoform 2 of DnaJ homolog subfamily C member 5 OS=Homo sapiens GN=DNAJC5 - [DNJC5_HUMAN]	1.054	0.687	1.177	0.973	0.208135	0.805	0.656	1.019	0.827	0.149002	0.762	0.921	0.863	0.849	0.065658
P10619-2	CTSA	Isoform 2 of Lysosomal protective protein OS=Homo sapiens GN=CTSA - [PPGB_HUMAN]	1.114	0.974	0.832	0.973	0.115044	0.743	0.691	0.906	0.78	0.091457	0.813	0.697	1.093	0.867	0.166285
Q9BVC4-5	MLST8	Isoform 4 of Target of rapamycin complex subunit LST8 OS=Homo sapiens GN=MLST8 - [LST8_HUMAN]		0.941	1.009	0.975	0.03379		1.035	1.027	1.031	0.004299		1.038	1.015	1.027	0.011636
O94842-3	TOX4	Isoform 3 of TOX high mobility group box family member 4 OS=Homo sapiens GN=TOX4 - [TOX4_HUMAN]	0.824	1.067	1.039	0.977	0.108639	0.968	1.299	2.341	1.536	0.584968	1.009	1.205	2.246	1.487	0.543088
Q92878-3	RAD50	Isoform 3 of DNA repair protein RAD50 OS=Homo sapiens GN=RAD50 - [RAD50_HUMAN]	0.957	0.996		0.977	0.019544	0.855	0.969		0.912	0.05687	0.794	0.984		0.889	0.095036
Q9NYU2-2	UGGT1	Isoform 2 of UDP-glucose:glycoprotein glucosyltransferase 1 OS=Homo sapiens GN=UGGT1 - [UGGG1_HUMAN]	1.028	0.92	0.985	0.977	0.044553	0.941	0.916	0.979	0.945	0.025571	1.007	0.952	1.029	0.996	0.032407
Q96S55-2	WRNIP1	Isoform 2 of ATPase WRNIP1 OS=Homo sapiens GN=WRNIP1 - [WRIP1_HUMAN]	1.099	0.955	0.876	0.977	0.09214	0.842	0.684	0.871	0.799	0.082025	0.954	0.764	1.131	0.95	0.149962
Q13247-3	SRSF6	Isoform SRP55-3 of Serine/arginine-rich splicing factor 6 OS=Homo sapiens GN=SRSF6 - [SRSF6_HUMAN]	0.836	0.908	1.19	0.978	0.152528	0.907	0.956	0.784	0.882	0.072508	1.082	1.042	0.657	0.927	0.191476
Q9UEW8-2	STK39	Isoform 2 of STE20/SPS1-related proline-alanine-rich protein kinase OS=Homo sapiens GN=STK39 - [STK39_HUMAN]	0.877	1.182	0.874	0.978	0.144493	0.842	0.897	1.075	0.938	0.099415	0.959	0.804	1.272	1.011	0.194611
Q96K76-4	USP47	Isoform 4 of Ubiquitin carboxyl-terminal hydrolase 47 OS=Homo sapiens GN=USP47 - [UBP47_HUMAN]	1.039	1.132	0.764	0.978	0.156168	0.997	0.931	1.013	0.98	0.035828	0.958	0.739	1.323	1.007	0.240779
A3KMH1-3	VWA8	Isoform 3 of von Willebrand factor A domain-containing protein 8 OS=Homo sapiens GN=VWA8 - [VWA8_HUMAN]	0.868	1.05	1.019	0.979	0.079522	0.76	0.788	0.607	0.718	0.079752	0.784	0.767	0.67	0.741	0.050249
Q86X10-4	RALGAPB	Isoform 4 of Ral GTPase-activating protein subunit beta OS=Homo sapiens GN=RALGAPB - [RLGPB_HUMAN]	0.902	1.055		0.979	0.076481	0.858	0.959		0.908	0.050217	0.948	0.899		0.924	0.024786
O14964-2	HGS	Isoform 2 of Hepatocyte growth factor-regulated tyrosine kinase substrate OS=Homo sapiens GN=HGS - [HGS_HUMAN]	0.925	0.966	1.046	0.979	0.0505	1.206	1.077	1.006	1.096	0.082572	1.236	1.078	0.969	1.094	0.10945
Q9UGV2-2	NDRG3	Isoform 2 of Protein NDRG3 OS=Homo sapiens GN=NDRG3 - [NDRG3_HUMAN]	0.806		1.154	0.98	0.174032	1.453		1.014	1.233	0.219262	1.822		0.884	1.353	0.46871
Q8TAQ2-2	SMARCC2	Isoform 2 of SWI/SNF complex subunit SMARCC2 OS=Homo sapiens GN=SMARCC2 - [SMRC2_HUMAN]	1.023		0.937	0.98	0.042946	0.815		0.888	0.852	0.03616	1.007		1.257	1.132	0.125234
Q6QNK2-4	ADGRD1	Isoform 4 of Adhesion G-protein coupled receptor D1 OS=Homo sapiens GN=ADGRD1 - [AGRD1_HUMAN]	1.088	1.039	0.811	0.98	0.120712	0.75	0.736	0.826	0.771	0.039779	0.632	0.701	1.016	0.783	0.167241
Q99643-5	SDHC	Isoform 5 of Succinate dehydrogenase cytochrome b560 subunit, mitochondrial OS=Homo sapiens GN=SDHC - [C560_HUMAN]	1.176	0.8	0.966	0.981	0.153988	0.249	0.753	0.938	0.647	0.291213	0.674	0.931	0.969	0.858	0.130841
Q96Q11-2	TRNT1	Isoform 2 of CCA tRNA nucleotidyltransferase 1, mitochondrial OS=Homo sapiens GN=TRNT1 - [TRNT1_HUMAN]	0.768	1.106	1.071	0.982	0.151775	0.926	0.833	1.081	0.947	0.102134	1.211	0.749	0.325	0.762	0.361968
Q96MW1-2	CCDC43	Isoform 2 of Coiled-coil domain-containing protein 43 OS=Homo sapiens GN=CCDC43 - [CCD43_HUMAN]	0.975	0.744	1.23	0.983	0.198616	0.97	0.918	1.394	1.094	0.213136	1.004	1.148	1.208	1.12	0.085735
Q92973-2	TNPO1	Isoform 2 of Transportin-1 OS=Homo sapiens GN=TNPO1 - [TNPO1_HUMAN]	1.053	0.935	0.962	0.983	0.05051	1.198	1.064	1.008	1.09	0.079552	1.132	1.205	1.122	1.153	0.03704
Q00610-2	CLTC	Isoform 2 of Clathrin heavy chain 1 OS=Homo sapiens GN=CLTC - [CLH1_HUMAN]	0.957	0.992	1.005	0.984	0.020313	1.002	1.085	1.05	1.046	0.034012	1.077	1.078	1.053	1.069	0.011365
Q9BU76-3	MMTAG2	Isoform 3 of Multiple myeloma tumor-associated protein 2 OS=Homo sapiens GN=MMTAG2 - [MMTA2_HUMAN]	1.003		0.965	0.984	0.018762	0.999		0.868	0.934	0.065636	0.994		0.897	0.945	0.048487
Q8NDI1-3	EHBP1	Isoform 3 of EH domain-binding protein 1 OS=Homo sapiens GN=EHBP1 - [EHBP1_HUMAN]	1.211	0.932	0.815	0.986	0.165863	0.915	0.802	1.333	1.017	0.228499	0.781	0.884	1.552	1.073	0.341731
Q12959-5	DLG1	Isoform 5 of Disks large homolog 1 OS=Homo sapiens GN=DLG1 - [DLG1_HUMAN]		1.007	0.967	0.987	0.019681		0.962	1.054	1.008	0.045827		0.946	1.027	0.986	0.040721
Q9UPX8-3	SHANK2	Isoform 3 of SH3 and multiple ankyrin repeat domains protein 2 OS=Homo sapiens GN=SHANK2 - [SHAN2_HUMAN]	1.437	0.539		0.988	0.448894	0.874	0.71		0.792	0.081689	0.606	1.304		0.955	0.348737
Q9NYV4-2	CDK12	Isoform 2 of Cyclin-dependent kinase 12 OS=Homo sapiens GN=CDK12 - [CDK12_HUMAN]	0.826	1.024	1.117	0.989	0.12113	0.978	1.089	0.919	0.995	0.070537	1.26	1.053	0.778	1.03	0.197647
O95218-2	ZRANB2	Isoform 2 of Zinc finger Ran-binding domain-containing protein 2 OS=Homo sapiens GN=ZRANB2 - [ZRAB2_HUMAN]	1.049	0.835	1.086	0.99	0.110432	1.013	0.855	1.062	0.977	0.088162	0.963	1.013	0.975	0.984	0.021294
P19022-2	CDH2	Isoform 2 of Cadherin-2 OS=Homo sapiens GN=CDH2 - [CADH2_HUMAN]	1.055	0.755	1.16	0.99	0.171539	1.47	1.06	1.101	1.21	0.184337	1.389	1.39	0.947	1.242	0.20881
Q92834-5	RPGR	Isoform 5 of X-linked retinitis pigmentosa GTPase regulator OS=Homo sapiens GN=RPGR - [RPGR_HUMAN]	1.059	0.921		0.99	0.0692	1.164	1.201		1.182	0.018788	1.096	1.291		1.193	0.097661
P23141-3	CES1	Isoform 3 of Liver carboxylesterase 1 OS=Homo sapiens GN=CES1 - [EST1_HUMAN]	1.135	1.064	0.77	0.99	0.157907	0.694	0.704	1.033	0.81	0.157586	0.614	0.666	1.308	0.863	0.31553
O94762-4	RECQL5	Isoform 4 of ATP-dependent DNA helicase Q5 OS=Homo sapiens GN=RECQL5 - [RECQ5_HUMAN]		1.17	0.812	0.991	0.178867	2.67	1.005	1.015	1.564	0.782327		0.926	1.322	1.124	0.198153
P21695-2	GPD1	Isoform 2 of Glycerol-3-phosphate dehydrogenase [NAD(+)], cytoplasmic OS=Homo sapiens GN=GPD1 - [GPDA_HUMAN]	1.106	0.852	1.019	0.992	0.105452	1.015	1.031	1.094	1.047	0.033837	1.009	1.086	1.15	1.082	0.057749
Q9BSC4-2	NOL10	Isoform 2 of Nucleolar protein 10 OS=Homo sapiens GN=NOL10 - [NOL10_HUMAN]	0.99	0.925	1.072	0.995	0.05997	1.04	0.978	1.062	1.027	0.035732	0.981	0.985	0.89	0.952	0.043944
Q9H4L7-3	SMARCAD1	Isoform 3 of SWI/SNF-related matrix-associated actin-dependent regulator of chromatin subfamily A containing DEAD/H box 1 OS=Homo sapiens GN=SMARCAD1 - [SMRCD_HUMAN]	0.838	1.116	1.033	0.996	0.116523	1.106	1.213	0.879	1.066	0.138905	1.316	1.517	0.849	1.227	0.279947
Q8N9N2-2	ASCC1	Isoform 2 of Activating signal cointegrator 1 complex subunit 1 OS=Homo sapiens GN=ASCC1 - [ASCC1_HUMAN]		0.861	1.131	0.996	0.134913		1.442	1.123	1.282	0.159533		1.377	0.908	1.142	0.234669
Q00839-2	HNRNPU	Isoform Short of Heterogeneous nuclear ribonucleoprotein U OS=Homo sapiens GN=HNRNPU - [HNRPU_HUMAN]	0.984	0.94	1.067	0.997	0.052476	1.108	0.982	0.959	1.016	0.065468	1.011	1.032	0.874	0.972	0.069714
Q5T8P6-2	RBM26	Isoform 2 of RNA-binding protein 26 OS=Homo sapiens GN=RBM26 - [RBM26_HUMAN]		1.259	0.734	0.997	0.262283		1.182	1	1.091	0.090903		0.878	1.358	1.118	0.239979
Q12789-3	GTF3C1	Isoform 2 of General transcription factor 3C polypeptide 1 OS=Homo sapiens GN=GTF3C1 - [TF3C1_HUMAN]	1.019		0.978	0.999	0.020527	1.032		0.896	0.964	0.068161	1.034		0.933	0.983	0.050352
Q14789-4	GOLGB1	Isoform 4 of Golgin subfamily B member 1 OS=Homo sapiens GN=GOLGB1 - [GOGB1_HUMAN]	0.999	0.933	1.069	1	0.055447	0.884	0.95	0.9	0.911	0.028361	0.893	0.971	0.756	0.873	0.089046
Q5T4S7-3	UBR4	Isoform 3 of E3 ubiquitin-protein ligase UBR4 OS=Homo sapiens GN=UBR4 - [UBR4_HUMAN]	1.033	1.028	0.942	1.001	0.04186	1.049	0.951	1.054	1.018	0.047356	0.958	0.893	1.149	1	0.108594
Q86WB0-3	ZC3HC1	Isoform 3 of Nuclear-interacting partner of ALK OS=Homo sapiens GN=ZC3HC1 - [NIPA_HUMAN]	1.003	0.953	1.05	1.002	0.039889	1.058	0.912	1.008	0.993	0.060591	1.068	0.947	0.934	0.983	0.060131
Q16537-2	PPP2R5E	Isoform 2 of Serine/threonine-protein phosphatase 2A 56 kDa regulatory subunit epsilon isoform OS=Homo sapiens GN=PPP2R5E - [2A5E_HUMAN]	1.011	0.99	1.004	1.002	0.008889	1.243	1.062	1.076	1.127	0.082332	1.226	1.061	1.069	1.119	0.075713
Q15833-2	STXBP2	Isoform 2 of Syntaxin-binding protein 2 OS=Homo sapiens GN=STXBP2 - [STXB2_HUMAN]	1.044	0.959		1.002	0.042487	1.08	1.068		1.074	0.006106	1.073	1.048		1.061	0.012323
Q8N4A0-2	GALNT4	Isoform 2 of Polypeptide N-acetylgalactosaminyltransferase 4 OS=Homo sapiens GN=GALNT4 - [GALT4_HUMAN]	1.23	1.213	0.563	1.002	0.310662	0.736	0.889	1.03	0.885	0.119794	0.597	0.725	1.824	1.049	0.550869
Q9NPH2-2	ISYNA1	Isoform 2 of Inositol-3-phosphate synthase 1 OS=Homo sapiens GN=ISYNA1 - [INO1_HUMAN]	0.824	1.118	1.067	1.003	0.128243	1.103	1.415	0.82	1.113	0.243008	1.386	1.542	0.777	1.235	0.330156
P17480-2	UBTF	Isoform UBF2 of Nucleolar transcription factor 1 OS=Homo sapiens GN=UBTF - [UBF1_HUMAN]	0.897	0.914	1.199	1.003	0.13841	1.308	0.975	0.96	1.081	0.160632	1.433	1.146	0.78	1.12	0.267262
P51114-2	FXR1	Isoform 2 of Fragile X mental retardation syndrome-related protein 1 OS=Homo sapiens GN=FXR1 - [FXR1_HUMAN]	1.028	0.979		1.003	0.024279	1.228	1.119		1.173	0.054485	1.233	1.091		1.162	0.071151
Q9H974-2	QTRTD1	Isoform 2 of Queuine tRNA-ribosyltransferase subunit QTRTD1 OS=Homo sapiens GN=QTRTD1 - [QTRD1_HUMAN]	0.924		1.085	1.004	0.080452	0.995		1.148	1.072	0.076832	1.074		1.016	1.045	0.029097
P61326-2	MAGOH	Isoform 2 of Protein mago nashi homolog OS=Homo sapiens GN=MAGOH - [MGN_HUMAN]	1.026	0.943	1.044	1.004	0.043785	0.902	0.943	0.94	0.928	0.018698	0.949	0.967	0.945	0.954	0.009313
Q92692-2	PVRL2	Isoform Alpha of Nectin-2 OS=Homo sapiens GN=PVRL2 - [PVRL2_HUMAN]		0.935	1.073	1.004	0.068861		0.877	1.023	0.95	0.072677		0.884	0.951	0.918	0.033117
Q9Y5L3-3	ENTPD2	Isoform gamma of Ectonucleoside triphosphate diphosphohydrolase 2 OS=Homo sapiens GN=ENTPD2 - [ENTP2_HUMAN]	1.097	1.056	0.863	1.005	0.102131	0.922	0.773	0.914	0.87	0.068448	0.814	0.811	1.074	0.9	0.123513
Q9Y673-2	ALG5	Isoform 2 of Dolichyl-phosphate beta-glucosyltransferase OS=Homo sapiens GN=ALG5 - [ALG5_HUMAN]	1.385	0.987	0.649	1.007	0.300832	0.972	0.96	0.791	0.908	0.082651	0.7	0.963	1.216	0.96	0.210535
P52272-2	HNRNPM	Isoform 2 of Heterogeneous nuclear ribonucleoprotein M OS=Homo sapiens GN=HNRNPM - [HNRPM_HUMAN]	0.925	1.002	1.097	1.008	0.070384	1.038	0.98	0.863	0.96	0.07281	1.038	0.949	0.801	0.929	0.097579
Q8IXK0-2	PHC2	Isoform 2 of Polyhomeotic-like protein 2 OS=Homo sapiens GN=PHC2 - [PHC2_HUMAN]	1.135	0.88		1.008	0.127722	0.889	0.584		0.737	0.152505	0.827	0.599		0.713	0.113858
Q5JS54-3	PSMG4	Isoform 3 of Proteasome assembly chaperone 4 OS=Homo sapiens GN=PSMG4 - [PSMG4_HUMAN]	1.262	0.809	0.953	1.008	0.189012	1.1	1.222	0.95	1.09	0.111331	0.869	1.441	0.994	1.101	0.245638
Q96K49-2	TMEM87B	Isoform 2 of Transmembrane protein 87B OS=Homo sapiens GN=TMEM87B - [TM87B_HUMAN]		0.873	1.143	1.008	0.134892		1.415	1.205	1.31	0.105149		1.604	1.052	1.328	0.276312
Q15291-2	RBBP5	Isoform 2 of Retinoblastoma-binding protein 5 OS=Homo sapiens GN=RBBP5 - [RBBP5_HUMAN]	0.839	0.936	1.251	1.009	0.176079	1.087	0.895	1.041	1.008	0.081869	1.172	0.977	0.83	0.993	0.139945
P16989-3	YBX3	Isoform 3 of Y-box-binding protein 3 OS=Homo sapiens GN=YBX3 - [YBOX3_HUMAN]	0.944	1.026	1.056	1.009	0.047247	1.177	1.28	1.046	1.168	0.095678	1.313	1.396	0.84	1.183	0.244778
P42224-2	STAT1	Isoform Beta of Signal transducer and activator of transcription 1-alpha/beta OS=Homo sapiens GN=STAT1 - [STAT1_HUMAN]	0.921	0.955	1.155	1.011	0.102952	1.146	1.184	1.003	1.111	0.07789	1.183	1.32	0.871	1.125	0.187903
P49356-2	FNTB	Isoform 2 of Protein farnesyltransferase subunit beta OS=Homo sapiens GN=FNTB - [FNTB_HUMAN]	0.98		1.042	1.011	0.03128	1.004		1.073	1.038	0.034796	1.021		1.027	1.024	0.002652
Q9NXH9-2	TRMT1	Isoform 2 of tRNA (guanine(26)-N(2))-dimethyltransferase OS=Homo sapiens GN=TRMT1 - [TRM1_HUMAN]	1.089	0.855	1.088	1.011	0.109991	0.991	1.075	1.001	1.022	0.037666	0.965	1.2	1.212	1.126	0.11368
O94906-2	PRPF6	Isoform 2 of Pre-mRNA-processing factor 6 OS=Homo sapiens GN=PRPF6 - [PRP6_HUMAN]	1.033	1.048	0.955	1.012	0.040676	0.928	0.87	0.826	0.875	0.041766	0.95	0.863	0.88	0.898	0.037606
Q06587-2	RING1	Isoform 2 of E3 ubiquitin-protein ligase RING1 OS=Homo sapiens GN=RING1 - [RING1_HUMAN]	1.142		0.882	1.012	0.130003	1.122		0.827	0.974	0.147428	0.959		0.894	0.927	0.032483
O43852-2	CALU	Isoform 2 of Calumenin OS=Homo sapiens GN=CALU - [CALU_HUMAN]		0.902	1.123	1.013	0.110408		0.877	0.873	0.875	0.002331		1.06	0.775	0.917	0.142405
A3KN83-4	SBNO1	Isoform 4 of Protein strawberry notch homolog 1 OS=Homo sapiens GN=SBNO1 - [SBNO1_HUMAN]	1.057	0.646	1.34	1.014	0.284918	0.966	1.397	1.043	1.135	0.187868	1.221	1.862	0.934	1.339	0.387674
Q92997-2	DVL3	Isoform 2 of Segment polarity protein dishevelled homolog DVL-3 OS=Homo sapiens GN=DVL3 - [DVL3_HUMAN]		0.904	1.126	1.015	0.111142		0.965	1.001	0.983	0.01782		1.056	0.886	0.971	0.085146
O95249-2	GOSR1	Isoform 2 of Golgi SNAP receptor complex member 1 OS=Homo sapiens GN=GOSR1 - [GOSR1_HUMAN]	0.799		1.235	1.017	0.21798	0.933		1.063	0.998	0.064998	1.163		0.698	0.931	0.232861
Q96T37-4	RBM15	Isoform 4 of Putative RNA-binding protein 15 OS=Homo sapiens GN=RBM15 - [RBM15_HUMAN]	1.137	0.847	1.068	1.017	0.123606	0.918	0.866	0.81	0.865	0.044061	0.914	1.011	0.757	0.894	0.10474
Q03013-3	GSTM4	Isoform 3 of Glutathione S-transferase Mu 4 OS=Homo sapiens GN=GSTM4 - [GSTM4_HUMAN]	0.868		1.168	1.018	0.149953	1.562		0.702	1.132	0.430083	1.794		0.599	1.197	0.597392
Q8TB61-5	SLC35B2	Isoform 5 of Adenosine 3'-phospho 5'-phosphosulfate transporter 1 OS=Homo sapiens GN=SLC35B2 - [S35B2_HUMAN]	0.928	1.102	1.024	1.018	0.07139	0.796	0.84	1.568	1.068	0.353963	0.856	0.754	1.063	0.891	0.128584
Q12849-5	GRSF1	Isoform 2 of G-rich sequence factor 1 OS=Homo sapiens GN=GRSF1 - [GRSF1_HUMAN]	1.055	1.056	0.943	1.018	0.053281	1.071	1.103	1.007	1.061	0.039954	1.143	0.99	0.739	0.957	0.16661
Q07955-3	SRSF1	Isoform ASF-3 of Serine/arginine-rich splicing factor 1 OS=Homo sapiens GN=SRSF1 - [SRSF1_HUMAN]	1.3	1.082	0.673	1.018	0.260138	0.937	0.969	0.901	0.936	0.027556	0.789	0.869	1.016	0.891	0.094068
P49419-2	ALDH7A1	Isoform 2 of Alpha-aminoadipic semialdehyde dehydrogenase OS=Homo sapiens GN=ALDH7A1 - [AL7A1_HUMAN]	0.963	1.044	1.05	1.019	0.039677	0.948	0.987	0.916	0.95	0.028656	0.947	0.945	0.859	0.917	0.041085
P20020-6	ATP2B1	Isoform K of Plasma membrane calcium-transporting ATPase 1 OS=Homo sapiens GN=ATP2B1 - [AT2B1_HUMAN]	0.987		1.052	1.019	0.032681	1.072		0.93	1.001	0.070972	1.109		0.767	0.938	0.170697
Q13033-2	STRN3	Isoform Alpha of Striatin-3 OS=Homo sapiens GN=STRN3 - [STRN3_HUMAN]	0.99	1.051	1.016	1.019	0.02478	0.955	0.933	0.948	0.945	0.009049	0.984	0.886	0.917	0.929	0.04071
Q8NDN9-2	RCBTB1	Isoform 2 of RCC1 and BTB domain-containing protein 1 OS=Homo sapiens GN=RCBTB1 - [RCBT1_HUMAN]	1.077	1.081	0.897	1.019	0.085756	1.035	1.095	0.905	1.012	0.079205	0.958	1.002	1.006	0.989	0.021526
O94901-5	SUN1	Isoform 5 of SUN domain-containing protein 1 OS=Homo sapiens GN=SUN1 - [SUN1_HUMAN]	1.52	0.853	0.689	1.02	0.359218	1.018	0.656	1.077	0.917	0.186062	0.687	0.761	1.738	1.062	0.478991
Q86YP4-2	GATAD2A	Isoform 2 of Transcriptional repressor p66-alpha OS=Homo sapiens GN=GATAD2A - [P66A_HUMAN]	0.878	0.913	1.272	1.021	0.177908	1.177	1.019	1.099	1.098	0.064263	1.233	1.093	0.889	1.072	0.141501
Q9Y4A5-2	TRRAP	Isoform 2 of Transformation/transcription domain-associated protein OS=Homo sapiens GN=TRRAP - [TRRAP_HUMAN]	0.924	1.101	1.039	1.021	0.073252	1.111	1.001	1.03	1.047	0.04647	0.937	0.933	0.982	0.951	0.02226
Q8NHU6-2	TDRD7	Isoform 2 of Tudor domain-containing protein 7 OS=Homo sapiens GN=TDRD7 - [TDRD7_HUMAN]	1.282	0.875	0.907	1.021	0.184687	1.299	1.187	0.783	1.089	0.221492	1.011	1.82	0.861	1.231	0.421019
Q8NCW5-2	APOA1BP	Isoform 2 of NAD(P)H-hydrate epimerase OS=Homo sapiens GN=APOA1BP - [NNRE_HUMAN]	1.009	1.082	0.975	1.022	0.04445	1.05	1.077	1.115	1.08	0.026788	1.095	0.971	1.157	1.074	0.077604
P55265-5	ADAR	Isoform 5 of Double-stranded RNA-specific adenosine deaminase OS=Homo sapiens GN=ADAR - [DSRAD_HUMAN]	1.055	1.047	0.963	1.022	0.041505	0.899	0.864	0.977	0.913	0.047133	0.881	0.942	1.038	0.954	0.064682
Q2QGD7-2	ZXDC	Isoform 2 of Zinc finger protein ZXDC OS=Homo sapiens GN=ZXDC - [ZXDC_HUMAN]	0.945	1.101	1.023	1.023	0.063854	1.514	1.605	1.424	1.515	0.073955	1.599	1.443	1.388	1.476	0.089201
P46934-4	NEDD4	Isoform 4 of E3 ubiquitin-protein ligase NEDD4 OS=Homo sapiens GN=NEDD4 - [NEDD4_HUMAN]	1.201	0.845		1.023	0.177804	0.941	1.67		1.305	0.364474	0.782	1.956		1.369	0.587043
Q5T5P2-3	KIAA1217	Isoform 3 of Sickle tail protein homolog OS=Homo sapiens GN=KIAA1217 - [SKT_HUMAN]	0.927	1.122		1.024	0.097515	0.628	0.706		0.667	0.038826	0.712	0.623		0.667	0.044468
P36543-3	ATP6V1E1	Isoform 3 of V-type proton ATPase subunit E 1 OS=Homo sapiens GN=ATP6V1E1 - [VATE1_HUMAN]	1.089	0.944	1.044	1.026	0.060669	1.001	1.051	1.132	1.061	0.053888	0.937	1.121	1.043	1.034	0.075262
Q9H857-2	NT5DC2	Isoform 2 of 5'-nucleotidase domain-containing protein 2 OS=Homo sapiens GN=NT5DC2 - [NT5D2_HUMAN]	0.986	1.068		1.027	0.040979	1.154	1.122		1.138	0.01622	1.38	0.925		1.152	0.22712
Q6KC79-3	NIPBL	Isoform 3 of Nipped-B-like protein OS=Homo sapiens GN=NIPBL - [NIPBL_HUMAN]		1.073	0.98	1.027	0.046547		1.103	1.095	1.099	0.004011		1.017	1.114	1.065	0.048554
Q9H0F6-2	SHARPIN	Isoform 2 of Sharpin OS=Homo sapiens GN=SHARPIN - [SHRPN_HUMAN]	0.997	1.188	0.899	1.028	0.120284	0.871	1.216	1.63	1.239	0.310167	0.872	1.221		1.046	0.174469
Q9NUT2-5	ABCB8	Isoform 5 of ATP-binding cassette sub-family B member 8, mitochondrial OS=Homo sapiens GN=ABCB8 - [ABCB8_HUMAN]	1.437	1.334	0.314	1.028	0.506845	0.995	0.98	0.244	0.74	0.350454	0.69	0.727	0.896	0.771	0.089378
O00429-4	DNM1L	Isoform 3 of Dynamin-1-like protein OS=Homo sapiens GN=DNM1L - [DNM1L_HUMAN]	0.932	1.005	1.151	1.03	0.091173	1.136	1.156	1.197	1.163	0.025401	1.145	1.206	1.032	1.128	0.071815
Q9NW64-2	RBM22	Isoform 2 of Pre-mRNA-splicing factor RBM22 OS=Homo sapiens GN=RBM22 - [RBM22_HUMAN]	0.987	0.944	1.159	1.03	0.092803	1.022	1.23	1.428	1.227	0.165583	1.017	1.383	0.98	1.127	0.182181
O00506-3	STK25	Isoform 3 of Serine/threonine-protein kinase 25 OS=Homo sapiens GN=STK25 - [STK25_HUMAN]	1.014	1.046		1.03	0.016474	0.864	0.831		0.848	0.016825	0.774	0.818		0.796	0.021948
P49023-2	PXN	Isoform Alpha of Paxillin OS=Homo sapiens GN=PXN - [PAXI_HUMAN]	1.033	1.108	0.948	1.03	0.065407	1.069	1.118	1.23	1.139	0.067657	0.967	0.971	1.28	1.073	0.146641
P62995-3	TRA2B	Isoform 3 of Transformer-2 protein homolog beta OS=Homo sapiens GN=TRA2B - [TRA2B_HUMAN]	0.995	1.054	1.043	1.031	0.025888	0.944	1.019	1.135	1.033	0.078692	1.015	0.919	1.02	0.984	0.046276
Q99627-2	COPS8	Isoform 2 of COP9 signalosome complex subunit 8 OS=Homo sapiens GN=COPS8 - [CSN8_HUMAN]	1.02	1.046	1.026	1.031	0.011181	1.092	1.022	1.229	1.114	0.085927	1.034	0.989	1.241	1.088	0.10954
Q10567-4	AP1B1	Isoform 4 of AP-1 complex subunit beta-1 OS=Homo sapiens GN=AP1B1 - [AP1B1_HUMAN]	0.927		1.137	1.032	0.105042	0.824		1.352	1.088	0.263919	0.886		1.186	1.036	0.149553
Q9NXA8-3	SIRT5	Isoform 3 of NAD-dependent protein deacylase sirtuin-5, mitochondrial OS=Homo sapiens GN=SIRT5 - [SIR5_HUMAN]	1.008		1.056	1.032	0.023823	0.772		0.964	0.868	0.095973	1.509		0.896	1.203	0.306898
Q53GS7-2	GLE1	Isoform 2 of Nucleoporin GLE1 OS=Homo sapiens GN=GLE1 - [GLE1_HUMAN]	1.244		0.823	1.033	0.210708	0.978		0.634	0.806	0.172087	0.784		0.768	0.776	0.007792
Q6UXD5-6	SEZ6L2	Isoform 6 of Seizure 6-like protein 2 OS=Homo sapiens GN=SEZ6L2 - [SE6L2_HUMAN]		0.937	1.128	1.033	0.095072		1.905	1.339	1.622	0.282872		1.66	1.1	1.38	0.280417
P48729-3	CSNK1A1	Isoform 3 of Casein kinase I isoform alpha OS=Homo sapiens GN=CSNK1A1 - [KC1A_HUMAN]	0.926	0.986	1.191	1.034	0.113402	1.168	1.051	1.244	1.154	0.07912	1.187	1.016	1.041	1.081	0.075438
P53990-2	IST1	Isoform 2 of IST1 homolog OS=Homo sapiens GN=IST1 - [IST1_HUMAN]	1.098	1.04	0.968	1.035	0.053342	0.948	1.002	1.141	1.03	0.081317	0.853	0.915	1.063	0.944	0.088111
Q5SYE7-2	NHSL1	Isoform 2 of NHS-like protein 1 OS=Homo sapiens GN=NHSL1 - [NHSL1_HUMAN]	1.444	1.408	0.256	1.036	0.551988	1.343	0.993	0.8	1.045	0.224717	0.927	0.713	3.117	1.585	1.08629
Q9UN86-2	G3BP2	Isoform B of Ras GTPase-activating protein-binding protein 2 OS=Homo sapiens GN=G3BP2 - [G3BP2_HUMAN]	0.86		1.213	1.037	0.176682	1.125		1.078	1.102	0.023338	1.324		0.892	1.108	0.216014
Q9BRK3-4	MXRA8	Isoform 4 of Matrix-remodeling-associated protein 8 OS=Homo sapiens GN=MXRA8 - [MXRA8_HUMAN]	0.947		1.127	1.037	0.090031	1.205		1.367	1.286	0.080868	1.328		1.21	1.269	0.059008
Q9UPN9-2	TRIM33	Isoform Beta of E3 ubiquitin-protein ligase TRIM33 OS=Homo sapiens GN=TRIM33 - [TRI33_HUMAN]		1.075	0.999	1.037	0.037805		1.36	1.101	1.231	0.129741		1.226	1.054	1.14	0.085781
Q53H96-2	PYCRL	Isoform 2 of Pyrroline-5-carboxylate reductase 3 OS=Homo sapiens GN=PYCRL - [P5CR3_HUMAN]	1.148	0.959	1.014	1.04	0.079379	1.041	1.013	0.976	1.01	0.026729	0.838	1.07	1.007	0.972	0.09799
O15228-2	GNPAT	Isoform 2 of Dihydroxyacetone phosphate acyltransferase OS=Homo sapiens GN=GNPAT - [GNPAT_HUMAN]		1.072	1.015	1.043	0.028306		0.919	0.882	0.9	0.018595		0.811	0.866	0.839	0.02759
O95487-2	SEC24B	Isoform 2 of Protein transport protein Sec24B OS=Homo sapiens GN=SEC24B - [SC24B_HUMAN]	0.878	1.036	1.22	1.044	0.139943	1.105	0.946	1.077	1.043	0.069704	1.193	1.008	1.041	1.08	0.080425
P40616-2	ARL1	Isoform 2 of ADP-ribosylation factor-like protein 1 OS=Homo sapiens GN=ARL1 - [ARL1_HUMAN]	0.932	0.884	1.321	1.046	0.195523	1.123	0.948	1.825	1.299	0.378692	1.201	1.166	1.191	1.186	0.014553
P15559-2	NQO1	Isoform 2 of NAD(P)H dehydrogenase [quinone] 1 OS=Homo sapiens GN=NQO1 - [NQO1_HUMAN]	1.045	1.052	1.043	1.047	0.003872	1.05	1.086	1.134	1.09	0.034678	0.974	0.989	1.07	1.011	0.042324
Q7L5D6-2	GET4	Isoform 2 of Golgi to ER traffic protein 4 homolog OS=Homo sapiens GN=GET4 - [GET4_HUMAN]	1.039	1.057		1.048	0.009085	1.053	0.887		0.97	0.083312	1.011	1.022		1.017	0.005582
Q92783-2	STAM	Isoform 2 of Signal transducing adapter molecule 1 OS=Homo sapiens GN=STAM - [STAM1_HUMAN]	1.174	0.972	0.998	1.048	0.089593	1.546	1.508	1.136	1.397	0.184872	1.172	0.987	1.109	1.089	0.076878
Q6Y7W6-4	GIGYF2	Isoform 3 of PERQ amino acid-rich with GYF domain-containing protein 2 OS=Homo sapiens GN=GIGYF2 - [PERQ2_HUMAN]	0.838	1.128	1.181	1.049	0.150958	1.438	1.242	1.104	1.261	0.137085	1.839	1.516	0.914	1.423	0.38329
P13807-2	GYS1	Isoform 2 of Glycogen [starch] synthase, muscle OS=Homo sapiens GN=GYS1 - [GYS1_HUMAN]	0.878	1.13	1.137	1.049	0.120356	0.951	0.923	1.072	0.982	0.064484	0.949	0.807	1.059	0.938	0.103096
Q15418-4	RPS6KA1	Isoform 4 of Ribosomal protein S6 kinase alpha-1 OS=Homo sapiens GN=RPS6KA1 - [KS6A1_HUMAN]	1.058	0.977	1.113	1.049	0.055712	1.07	1.146	1.154	1.124	0.037859	1.058	1.142	1.064	1.088	0.038257
Q92800-5	EZH1	Isoform 5 of Histone-lysine N-methyltransferase EZH1 OS=Homo sapiens GN=EZH1 - [EZH1_HUMAN]		1.002	1.097	1.049	0.047572	0.908	1.092	1.056	1.019	0.079573		1.079	0.96	1.02	0.059348
Q96SU4-7	OSBPL9	Isoform 7 of Oxysterol-binding protein-related protein 9 OS=Homo sapiens GN=OSBPL9 - [OSBL9_HUMAN]	1.266	0.965	0.917	1.05	0.154281	0.811	0.826	1.234	0.957	0.195992	0.786	0.847	1.186	0.94	0.176102
Q9BVJ6-3	UTP14A	Isoform 3 of U3 small nucleolar RNA-associated protein 14 homolog A OS=Homo sapiens GN=UTP14A - [UT14A_HUMAN]	1.272	0.832	1.045	1.05	0.179586	1.179	0.835	0.987	1	0.140978	1.098	0.85	1.036	0.995	0.105331
Q96RL7-4	VPS13A	Isoform 4 of Vacuolar protein sorting-associated protein 13A OS=Homo sapiens GN=VPS13A - [VP13A_HUMAN]		1.115	0.984	1.05	0.065619		1.104	0.496	0.8	0.30389		0.979	0.503	0.741	0.238318
Q8N8S7-3	ENAH	Isoform 3 of Protein enabled homolog OS=Homo sapiens GN=ENAH - [ENAH_HUMAN]	1.066	1.073	1.015	1.051	0.026026	1.196	1.193	1.293	1.227	0.046506	1.098	1.162	1.225	1.162	0.052114
Q93100-2	PHKB	Isoform 2 of Phosphorylase b kinase regulatory subunit beta OS=Homo sapiens GN=PHKB - [KPBB_HUMAN]	1.296	0.825	1.031	1.051	0.192557	0.953	0.92	0.843	0.906	0.045981	0.71	1.104	0.816	0.877	0.166197
P60604-2	UBE2G2	Isoform 2 of Ubiquitin-conjugating enzyme E2 G2 OS=Homo sapiens GN=UBE2G2 - [UB2G2_HUMAN]	0.913	1.091	1.152	1.052	0.101414	1.151	1.239	1.073	1.154	0.068017	1.257	1.123	0.929	1.103	0.134957
Q15796-2	SMAD2	Isoform Short of Mothers against decapentaplegic homolog 2 OS=Homo sapiens GN=SMAD2 - [SMAD2_HUMAN]	0.906	1.204	1.049	1.053	0.121706	0.974	1.063	1.318	1.118	0.145864	0.846	1.194	1.177	1.072	0.16054
P18621-2	RPL17	Isoform 2 of 60S ribosomal protein L17 OS=Homo sapiens GN=RPL17 - [RL17_HUMAN]	1.007	1.036	1.117	1.053	0.046675	1.294	1.179	0.999	1.157	0.121549	1.19	1.153	0.906	1.083	0.126211
Q96EY1-2	DNAJA3	Isoform 2 of DnaJ homolog subfamily A member 3, mitochondrial OS=Homo sapiens GN=DNAJA3 - [DNJA3_HUMAN]	1.096	1.109	0.954	1.053	0.06998	0.865	0.804	0.787	0.818	0.033684	0.692	0.773	0.874	0.78	0.074568
Q9NPA8-2	ENY2	Isoform 2 of Transcription and mRNA export factor ENY2 OS=Homo sapiens GN=ENY2 - [ENY2_HUMAN]	1	1.227	0.94	1.055	0.123518	0.718	1.148	0.915	0.927	0.175791	0.716	0.926	0.971	0.871	0.111167
Q969X5-2	ERGIC1	Isoform 2 of Endoplasmic reticulum-Golgi intermediate compartment protein 1 OS=Homo sapiens GN=ERGIC1 - [ERGI1_HUMAN]	1.137	1.15	0.877	1.055	0.125762	0.818	0.911	0.879	0.869	0.038701	0.732	0.734	0.954	0.807	0.104252
Q9UKY7-2	CDV3	Isoform 2 of Protein CDV3 homolog OS=Homo sapiens GN=CDV3 - [CDV3_HUMAN]	1.153	1.007	1.005	1.055	0.069462	1.064	1.021	1.163	1.083	0.059385	0.988	1.034	1.219	1.08	0.100064
Q49A26-5	GLYR1	Isoform 5 of Putative oxidoreductase GLYR1 OS=Homo sapiens GN=GLYR1 - [GLYR1_HUMAN]	1.243	0.981	0.943	1.055	0.13344	1.407	0.669	1.165	1.081	0.306966	0.94	0.676	1.233	0.949	0.227518
Q00013-2	MPP1	Isoform 2 of 55 kDa erythrocyte membrane protein OS=Homo sapiens GN=MPP1 - [EM55_HUMAN]	1.016	1.106	1.049	1.057	0.037049	1.298	1.199	1.248	1.248	0.040365	1.274	1.048	1.186	1.169	0.092976
Q7Z460-2	CLASP1	Isoform 2 of CLIP-associating protein 1 OS=Homo sapiens GN=CLASP1 - [CLAP1_HUMAN]	1.178	1.041	0.953	1.057	0.092656	1.149	1.164	0.994	1.102	0.076548	0.973	0.967	0.97	0.97	0.002216
Q14807-2	KIF22	Isoform 2 of Kinesin-like protein KIF22 OS=Homo sapiens GN=KIF22 - [KIF22_HUMAN]	1.288	0.883	1	1.057	0.170104	0.978	1.56	0.58	1.039	0.402659	0.757	2.141	0.578	1.159	0.69809
Q9NT62-2	ATG3	Isoform 2 of Ubiquitin-like-conjugating enzyme ATG3 OS=Homo sapiens GN=ATG3 - [ATG3_HUMAN]		0.856	1.259	1.057	0.20135		1.085	1.071	1.078	0.006773		1.254	0.645	0.949	0.304407
Q15029-2	EFTUD2	Isoform 2 of 116 kDa U5 small nuclear ribonucleoprotein component OS=Homo sapiens GN=EFTUD2 - [U5S1_HUMAN]	1.023	1.051	1.1	1.058	0.031615	0.943	0.977	0.908	0.943	0.027992	0.917	0.926	0.836	0.893	0.040563
Q9Y2K7-4	KDM2A	Isoform 4 of Lysine-specific demethylase 2A OS=Homo sapiens GN=KDM2A - [KDM2A_HUMAN]	0.936	1.106	1.139	1.06	0.089088	1.305	1.207	0.937	1.15	0.155518	1.159	1.078	0.833	1.023	0.138591
Q96N67-4	DOCK7	Isoform 4 of Dedicator of cytokinesis protein 7 OS=Homo sapiens GN=DOCK7 - [DOCK7_HUMAN]	1.097	1.066	1.016	1.06	0.033603	0.935	0.953	1.029	0.972	0.040785	0.937	0.888	1.07	0.965	0.077165
Q9NPJ3-2	ACOT13	Isoform 2 of Acyl-coenzyme A thioesterase 13 OS=Homo sapiens GN=ACOT13 - [ACO13_HUMAN]	1.056	1.095	1.036	1.062	0.02475	1.038	0.863	0.891	0.931	0.076787	0.786	0.78	0.96	0.842	0.08349
Q5VV42-2	CDKAL1	Isoform 2 of Threonylcarbamoyladenosine tRNA methylthiotransferase OS=Homo sapiens GN=CDKAL1 - [CDKAL_HUMAN]	1.199	0.95	1.039	1.063	0.102802	1.129	1.23	1.068	1.143	0.066852	1.041	1.309	0.929	1.093	0.15948
P49281-3	SLC11A2	Isoform 3 of Natural resistance-associated macrophage protein 2 OS=Homo sapiens GN=SLC11A2 - [NRAM2_HUMAN]		1.144	0.986	1.065	0.079		1.164	1.095	1.13	0.034746		1.007	1.107	1.057	0.050087
P40937-2	RFC5	Isoform 2 of Replication factor C subunit 5 OS=Homo sapiens GN=RFC5 - [RFC5_HUMAN]	0.796	1.082	1.319	1.066	0.21372	0.981	1.013	0.847	0.947	0.071908	1.144	0.926	0.648	0.906	0.203058
Q71RC2-6	LARP4	Isoform 6 of La-related protein 4 OS=Homo sapiens GN=LARP4 - [LARP4_HUMAN]	0.964	1.006	1.227	1.066	0.115233	0.862	0.965	0.939	0.922	0.043765	1.019	0.95	0.791	0.92	0.095337
P63092-3	GNAS	Isoform 3 of Guanine nucleotide-binding protein G(s) subunit alpha isoforms short OS=Homo sapiens GN=GNAS - [GNAS2_HUMAN]	1.206	1.086	0.914	1.069	0.119904	1.154	0.953	1.161	1.089	0.096631	0.781	0.828	1.281	0.963	0.225691
P26368-2	U2AF2	Isoform 2 of Splicing factor U2AF 65 kDa subunit OS=Homo sapiens GN=U2AF2 - [U2AF2_HUMAN]		1.091	1.046	1.069	0.022566		1.024	1.031	1.028	0.003852		0.926	1.018	0.972	0.046104
Q5TCZ1-2	SH3PXD2A	Isoform 2 of SH3 and PX domain-containing protein 2A OS=Homo sapiens GN=SH3PXD2A - [SPD2A_HUMAN]		1.274	0.865	1.069	0.204756		0.844	1.501	1.173	0.328228	0.798	0.586	1.731	1.038	0.497325
O15042-2	U2SURP	Isoform 2 of U2 snRNP-associated SURP motif-containing protein OS=Homo sapiens GN=U2SURP - [SR140_HUMAN]		0.992	1.154	1.073	0.081231		1.049	0.971	1.01	0.038837		0.995	0.814	0.905	0.090204
Q96P48-3	ARAP1	Isoform 3 of Arf-GAP with Rho-GAP domain, ANK repeat and PH domain-containing protein 1 OS=Homo sapiens GN=ARAP1 - [ARAP1_HUMAN]	1.038	1.147	1.036	1.074	0.051568	1.006	1.047	1.235	1.096	0.099904	0.873	0.907	1.168	0.983	0.131485
P39880-9	CUX1	Isoform 11 of Homeobox protein cut-like 1 OS=Homo sapiens GN=CUX1 - [CUX1_HUMAN]	1.222	0.925		1.074	0.148756	0.897	0.955		0.926	0.029132	0.732	1.022		0.877	0.145138
Q5SW79-2	CEP170	Isoform 2 of Centrosomal protein of 170 kDa OS=Homo sapiens GN=CEP170 - [CE170_HUMAN]	1.061	1.208	0.955	1.075	0.103821	1.052	1.089	1.115	1.085	0.02609	0.86	0.892	1.165	0.972	0.136672
O75052-2	NOS1AP	Isoform 2 of Carboxyl-terminal PDZ ligand of neuronal nitric oxide synthase protein OS=Homo sapiens GN=NOS1AP - [CAPON_HUMAN]	1.073		1.078	1.075	0.00212	1.026		0.933	0.979	0.046302	0.953		0.864	0.908	0.044717
Q9Y3B3-2	TMED7	Isoform 2 of Transmembrane emp24 domain-containing protein 7 OS=Homo sapiens GN=TMED7 - [TMED7_HUMAN]	1.15	1.127	0.947	1.075	0.090654	0.9	0.872	0.955	0.909	0.034586	0.679	0.751	1.016	0.815	0.145172
O95298-3	NDUFC2	Isoform 5 of NADH dehydrogenase [ubiquinone] 1 subunit C2 OS=Homo sapiens GN=NDUFC2 - [NDUC2_HUMAN]	1.257	1.006	0.963	1.075	0.129558	0.879	0.754	0.801	0.811	0.051489	0.681	0.758	0.829	0.756	0.060437
Q9UJX3-2	ANAPC7	Isoform 2 of Anaphase-promoting complex subunit 7 OS=Homo sapiens GN=ANAPC7 - [APC7_HUMAN]	1.071	0.995	1.162	1.076	0.068011	1.059	1.261	1.014	1.111	0.107414	1.534	0.949	0.87	1.118	0.295902
Q13303-4	KCNAB2	Isoform 4 of Voltage-gated potassium channel subunit beta-2 OS=Homo sapiens GN=KCNAB2 - [KCAB2_HUMAN]	1.016	1.264	0.958	1.079	0.1328		1.262	1.107	1.184	0.077464		1.021	0.887	0.954	0.066876
O43708-2	GSTZ1	Isoform 2 of Maleylacetoacetate isomerase OS=Homo sapiens GN=GSTZ1 - [MAAI_HUMAN]	1.269	0.799	1.169	1.079	0.202445	0.818	0.809	1.189	0.939	0.176984	0.634	0.823	1.014	0.824	0.15522
Q5UIP0-2	RIF1	Isoform 2 of Telomere-associated protein RIF1 OS=Homo sapiens GN=RIF1 - [RIF1_HUMAN]	0.992	0.951	1.297	1.08	0.154485	1.533	1.317	0.876	1.242	0.27359	1.219	1.335	0.739	1.098	0.257936
Q8N7H5-3	PAF1	Isoform 3 of RNA polymerase II-associated factor 1 homolog OS=Homo sapiens GN=PAF1 - [PAF1_HUMAN]	1.089	1.07	1.08	1.08	0.007741	1.256	1.104	0.994	1.118	0.10729	1.015	1.022	0.959	0.998	0.028361
Q9UPQ9-2	TNRC6B	Isoform 3 of Trinucleotide repeat-containing gene 6B protein OS=Homo sapiens GN=TNRC6B - [TNR6B_HUMAN]		1.193	0.967	1.08	0.113224		0.961	1.044	1.003	0.041611		0.797	1.077	0.937	0.140121
Q9NY12-2	GAR1	Isoform 2 of H/ACA ribonucleoprotein complex subunit 1 OS=Homo sapiens GN=GAR1 - [GAR1_HUMAN]	0.993	1.131	1.12	1.081	0.062691	1.077	0.823	1.048	0.983	0.113724	0.784	0.749	0.986	0.84	0.104383
Q8N1G0-2	ZNF687	Isoform 2 of Zinc finger protein 687 OS=Homo sapiens GN=ZNF687 - [ZN687_HUMAN]		1.388	0.775	1.081	0.306729		0.823	0.936	0.879	0.056455		0.557	1.211	0.884	0.326983
O94880-2	PHF14	Isoform 2 of PHD finger protein 14 OS=Homo sapiens GN=PHF14 - [PHF14_HUMAN]	0.737	1.109	1.4	1.082	0.271432	1.222	0.996	1.484	1.234	0.199207	1.655	0.889	1.057	1.2	0.328844
Q9H0U3-2	MAGT1	Isoform 2 of Magnesium transporter protein 1 OS=Homo sapiens GN=MAGT1 - [MAGT1_HUMAN]	1.109	0.905	1.232	1.082	0.134958	0.885	0.9	1.045	0.944	0.072156	0.796	0.984	0.846	0.876	0.079627
Q13724-2	MOGS	Isoform 2 of Mannosyl-oligosaccharide glucosidase OS=Homo sapiens GN=MOGS - [MOGS_HUMAN]	1.183	1.163	0.901	1.083	0.128492	0.843	0.834	0.902	0.86	0.03028	0.699	0.72	1.015	0.811	0.144288
Q6ZXV5-2	TMTC3	Isoform 2 of Transmembrane and TPR repeat-containing protein 3 OS=Homo sapiens GN=TMTC3 - [TMTC3_HUMAN]	1.577	1.247	0.424	1.083	0.484784	1.143	1.148		1.146	0.002181	0.723	0.918		0.82	0.097415
O00203-3	AP3B1	Isoform 2 of AP-3 complex subunit beta-1 OS=Homo sapiens GN=AP3B1 - [AP3B1_HUMAN]	0.978	1.147	1.127	1.084	0.075083	1.015	0.994	0.965	0.991	0.020819	0.927	0.832	0.884	0.881	0.039084
P38606-2	ATP6V1A	Isoform 2 of V-type proton ATPase catalytic subunit A OS=Homo sapiens GN=ATP6V1A - [VATA_HUMAN]	1.061	1.086	1.104	1.084	0.017839	0.93	1.007	1.04	0.992	0.046132	0.863	0.91	0.964	0.912	0.041459
Q15555-4	MAPRE2	Isoform 4 of Microtubule-associated protein RP/EB family member 2 OS=Homo sapiens GN=MAPRE2 - [MARE2_HUMAN]		1.177	0.99	1.084	0.093611		0.889	1.051	0.97	0.081165		0.83	1.117	0.973	0.143401
Q9P0K7-4	RAI14	Isoform 4 of Ankycorbin OS=Homo sapiens GN=RAI14 - [RAI14_HUMAN]	0.79	1.449	1.015	1.085	0.273677	0.906	0.978	1.57	1.152	0.297218	0.685	0.668	1.542	0.965	0.408245
Q9NP77-2	SSU72	Isoform 2 of RNA polymerase II subunit A C-terminal domain phosphatase SSU72 OS=Homo sapiens GN=SSU72 - [SSU72_HUMAN]	1.044		1.127	1.085	0.041586	1.092		1.035	1.064	0.028347	1.044		0.916	0.98	0.063588
P57737-3	CORO7	Isoform 3 of Coronin-7 OS=Homo sapiens GN=CORO7 - [CORO7_HUMAN]	1.181	1.119	0.954	1.085	0.095875	1.067	1.053	1.159	1.093	0.046765	0.941	0.819	1.129	0.963	0.12738
Q9C0D5-2	TANC1	Isoform 2 of Protein TANC1 OS=Homo sapiens GN=TANC1 - [TANC1_HUMAN]	1.193	1.097	0.965	1.085	0.093563	1.041	1.059	1.224	1.108	0.082269	0.859	0.869	1.189	0.973	0.153003
P27986-5	PIK3R1	Isoform 5 of Phosphatidylinositol 3-kinase regulatory subunit alpha OS=Homo sapiens GN=PIK3R1 - [P85A_HUMAN]		1.524	0.645	1.085	0.43922		0.88	1.13	1.005	0.125074		0.571	1.746	1.159	0.587288
P15289-2	ARSA	Isoform 2 of Arylsulfatase A OS=Homo sapiens GN=ARSA - [ARSA_HUMAN]	1.8	0.915	0.548	1.088	0.525302	0.931	0.603	0.889	0.808	0.145873	0.516	0.527	1.659	0.9	0.536138
P17010-2	ZFX	Isoform 2 of Zinc finger X-chromosomal protein OS=Homo sapiens GN=ZFX - [ZFX_HUMAN]		1.019	1.157	1.088	0.069343	1.628	1.113	1.043	1.261	0.260867		1.081	0.85	0.965	0.115296
Q13557-12	CAMK2D	Isoform Delta 12 of Calcium/calmodulin-dependent protein kinase type II subunit delta OS=Homo sapiens GN=CAMK2D - [KCC2D_HUMAN]	1.141	1.055	1.072	1.089	0.037511	0.895	0.947	1.126	0.99	0.098667	0.753	0.834	0.861	0.816	0.045972
Q9NVH1-3	DNAJC11	Isoform 3 of DnaJ homolog subfamily C member 11 OS=Homo sapiens GN=DNAJC11 - [DJC11_HUMAN]		1.285	0.895	1.09	0.194901		0.918	0.853	0.886	0.032802		0.71	1.073	0.891	0.181621
P49662-4	CASP4	Isoform 4 of Caspase-4 OS=Homo sapiens GN=CASP4 - [CASP4_HUMAN]		0.882	1.299	1.091	0.208582		1.095	1.103	1.099	0.004025		1.229	0.847	1.038	0.190925
Q9UGI8-2	TES	Isoform 2 of Testin OS=Homo sapiens GN=TES - [TES_HUMAN]		0.87	1.315	1.092	0.222492		0.851	1.343	1.097	0.24643		0.965	1.093	1.029	0.064243
Q8WVD3-2	RNF138	Isoform 2 of E3 ubiquitin-protein ligase RNF138 OS=Homo sapiens GN=RNF138 - [RN138_HUMAN]		0.945	1.238	1.092	0.146428		1.101	0.859	0.98	0.12116		1.153	0.692	0.923	0.230537
Q8TCG1-2	KIAA1524	Isoform 2 of Protein CIP2A OS=Homo sapiens GN=KIAA1524 - [CIP2A_HUMAN]	0.684		1.502	1.093	0.408832	1.123		0.774	0.948	0.174151	1.636		0.514	1.075	0.561074
O75521-2	ECI2	Isoform 2 of Enoyl-CoA delta isomerase 2, mitochondrial OS=Homo sapiens GN=ECI2 - [ECI2_HUMAN]	1.234	1.116	0.93	1.093	0.125038	0.826	0.746	0.944	0.839	0.08116	0.679	0.694	0.972	0.782	0.134447
Q96IV0-5	NGLY1	Isoform 5 of Peptide-N(4)-(N-acetyl-beta-glucosaminyl)asparagine amidase OS=Homo sapiens GN=NGLY1 - [NGLY1_HUMAN]	1.299		0.888	1.093	0.205569	0.895		1.127	1.011	0.116082	0.767		1.134	0.95	0.183459
P98175-4	RBM10	Isoform 4 of RNA-binding protein 10 OS=Homo sapiens GN=RBM10 - [RBM10_HUMAN]	0.962	1.261	1.059	1.094	0.124601	1.153	2.092	1.116	1.454	0.451697	1.289	1.134	1.051	1.158	0.098534
Q96CM8-3	ACSF2	Isoform 3 of Acyl-CoA synthetase family member 2, mitochondrial OS=Homo sapiens GN=ACSF2 - [ACSF2_HUMAN]		1.126	1.064	1.095	0.030739		0.789	0.997	0.893	0.104309		0.728	0.937	0.832	0.104427
Q9UKJ3-2	GPATCH8	Isoform 2 of G patch domain-containing protein 8 OS=Homo sapiens GN=GPATCH8 - [GPTC8_HUMAN]		1.159	1.03	1.095	0.064263		0.944	0.848	0.896	0.048198		0.806	0.821	0.813	0.007188
P02545-3	LMNA	Isoform ADelta10 of Prelamin-A/C OS=Homo sapiens GN=LMNA - [LMNA_HUMAN]	1.099	1.094		1.097	0.002491	0.961	0.873		0.917	0.044037	0.819	0.782		0.801	0.018233
Q96CP6-2	GRAMD1A	Isoform 2 of GRAM domain-containing protein 1A OS=Homo sapiens GN=GRAMD1A - [GRM1A_HUMAN]	1.243	1.01	1.042	1.098	0.102921	1.091	0.79	1.43	1.103	0.261707	0.875	0.8	1.368	1.015	0.251879
P42126-2	ECI1	Isoform 2 of Enoyl-CoA delta isomerase 1, mitochondrial OS=Homo sapiens GN=ECI1 - [ECI1_HUMAN]	1.236	1.165	0.897	1.099	0.145955	0.852	0.738	0.923	0.838	0.075861	0.686	0.621	1.028	0.778	0.178437
Q8NHH9-2	ATL2	Isoform 2 of Atlastin-2 OS=Homo sapiens GN=ATL2 - [ATLA2_HUMAN]	1.159		1.042	1.1	0.058609	1.097		0.866	0.982	0.115322	0.964		0.838	0.901	0.063069
O15260-2	SURF4	Isoform 2 of Surfeit locus protein 4 OS=Homo sapiens GN=SURF4 - [SURF4_HUMAN]	1.234	1.095	0.972	1.1	0.107138	1.048	0.972	1.056	1.025	0.037788	0.836	0.852	1.066	0.918	0.105176
Q96HA1-2	POM121	Isoform 2 of Nuclear envelope pore membrane protein POM 121 OS=Homo sapiens GN=POM121 - [P121A_HUMAN]		1.217	0.982	1.1	0.117328		0.982	1.052	1.017	0.035292		0.911	0.877	0.894	0.016678
Q5JTD0-4	TJAP1	Isoform 4 of Tight junction-associated protein 1 OS=Homo sapiens GN=TJAP1 - [TJAP1_HUMAN]	1.142	1.095	1.068	1.102	0.030354	0.645	0.835	1.255	0.912	0.254635	0.564	0.932	1.257	0.918	0.283419
O60825-2	PFKFB2	Isoform 2 of 6-phosphofructo-2-kinase/fructose-2,6-bisphosphatase 2 OS=Homo sapiens GN=PFKFB2 - [F262_HUMAN]	0.672		1.535	1.103	0.43128	0.817		1.325	1.071	0.254047	0.842		0.822	0.832	0.010083
Q07866-7	KLC1	Isoform P of Kinesin light chain 1 OS=Homo sapiens GN=KLC1 - [KLC1_HUMAN]	1.096	0.847	1.367	1.103	0.212508	0.887	0.943	1.064	0.965	0.073707	0.918	1.102	0.56	0.86	0.224706
Q6UN15-3	FIP1L1	Isoform 3 of Pre-mRNA 3'-end-processing factor FIP1 OS=Homo sapiens GN=FIP1L1 - [FIP1_HUMAN]	1.181		1.025	1.103	0.078118	0.855		0.971	0.913	0.05803	0.641		0.913	0.777	0.135613
O76054-5	SEC14L2	Isoform 3 of SEC14-like protein 2 OS=Homo sapiens GN=SEC14L2 - [S14L2_HUMAN]		1.356	0.852	1.104	0.251683		1.538	1.492	1.515	0.022979		1.123	1.746	1.434	0.31169
O00139-2	KIF2A	Isoform 2 of Kinesin-like protein KIF2A OS=Homo sapiens GN=KIF2A - [KIF2A_HUMAN]	0.981	1.238	1.096	1.105	0.105041	0.993	0.994	1.113	1.033	0.056139	1.01	0.836	0.898	0.915	0.071766
Q2M2I8-2	AAK1	Isoform 2 of AP2-associated protein kinase 1 OS=Homo sapiens GN=AAK1 - [AAK1_HUMAN]	1.098	1.133	1.088	1.106	0.019171	0.999	1.104	1.536	1.213	0.232491	0.907	1.024	1.354	1.095	0.189122
Q92598-2	HSPH1	Isoform Beta of Heat shock protein 105 kDa OS=Homo sapiens GN=HSPH1 - [HS105_HUMAN]	1.03	1.037	1.253	1.107	0.103718	1.233	1.327	1.135	1.232	0.07852	1.323	1.3	0.897	1.173	0.195735
O95453-2	PARN	Isoform 2 of Poly(A)-specific ribonuclease PARN OS=Homo sapiens GN=PARN - [PARN_HUMAN]		0.947	1.268	1.107	0.160717		1.047	1.069	1.058	0.011275		1.151	0.902	1.026	0.12474
O00233-3	PSMD9	Isoform 3 of 26S proteasome non-ATPase regulatory subunit 9 OS=Homo sapiens GN=PSMD9 - [PSMD9_HUMAN]		1.282	0.932	1.107	0.175101		0.891	1.114	1.002	0.111626		0.688	1.192	0.94	0.252423
Q7KZI7-10	MARK2	Isoform 10 of Serine/threonine-protein kinase MARK2 OS=Homo sapiens GN=MARK2 - [MARK2_HUMAN]	1.177		1.039	1.108	0.0691	1.382		1.567	1.474	0.092437	1.171		1.4	1.285	0.114501
Q9H0W8-2	SMG9	Isoform 2 of Protein SMG9 OS=Homo sapiens GN=SMG9 - [SMG9_HUMAN]		1.233	0.983	1.108	0.125171		2.064	1.977	2.021	0.043613		1.158	1.913	1.535	0.377399
P11171-6	EPB41	Isoform 6 of Protein 4.1 OS=Homo sapiens GN=EPB41 - [41_HUMAN]	1	1.195	1.132	1.109	0.081363	1.017	1.206	1.076	1.1	0.078728	1.243	0.986	1.014	1.081	0.115293
Q9Y4E1-5	FAM21C	Isoform 5 of WASH complex subunit FAM21C OS=Homo sapiens GN=FAM21C - [FA21C_HUMAN]		1.156	1.062	1.109	0.047382		2.87	1.099	1.985	0.88531		4.078	1.033	2.555	1.52257
P39656-2	DDOST	Isoform 2 of Dolichyl-diphosphooligosaccharide--protein glycosyltransferase 48 kDa subunit OS=Homo sapiens GN=DDOST - [OST48_HUMAN]		1.219	1	1.11	0.109519		0.978	0.95	0.964	0.014373		0.786	0.937	0.861	0.075585
Q7Z3B4-3	NUP54	Isoform 3 of Nucleoporin p54 OS=Homo sapiens GN=NUP54 - [NUP54_HUMAN]	1.014	1.056	1.262	1.111	0.108313	0.832	0.89	1.107	0.943	0.118258	0.9	0.935	0.775	0.87	0.068805
O43264-2	ZW10	Isoform 2 of Centromere/kinetochore protein zw10 homolog OS=Homo sapiens GN=ZW10 - [ZW10_HUMAN]	1.073		1.148	1.111	0.037775	0.974		0.955	0.964	0.00959	1.001		0.812	0.907	0.094428
O75717-2	WDHD1	Isoform 2 of WD repeat and HMG-box DNA-binding protein 1 OS=Homo sapiens GN=WDHD1 - [WDHD1_HUMAN]	0.598		1.625	1.112	0.513552	1.808		0.937	1.372	0.43535	3.013		0.575	1.794	1.21918
P00387-2	CYB5R3	Isoform 2 of NADH-cytochrome b5 reductase 3 OS=Homo sapiens GN=CYB5R3 - [NB5R3_HUMAN]	1.282	1.16	0.895	1.112	0.161331	0.923	0.838	0.937	0.899	0.043458	0.721	0.692	1.06	0.824	0.166822
Q58A45-2	PAN3	Isoform 2 of PAB-dependent poly(A)-specific ribonuclease subunit PAN3 OS=Homo sapiens GN=PAN3 - [PAN3_HUMAN]		1.247	0.978	1.113	0.134255		1.232	0.94	1.086	0.146069		0.978	0.958	0.968	0.009876
Q96CS2-2	HAUS1	Isoform 2 of HAUS augmin-like complex subunit 1 OS=Homo sapiens GN=HAUS1 - [HAUS1_HUMAN]	0.883		1.348	1.116	0.232252	0.863		1.187	1.025	0.162022	0.975		0.879	0.927	0.048045
Q96TA2-3	YME1L1	Isoform 3 of ATP-dependent zinc metalloprotease YME1L1 OS=Homo sapiens GN=YME1L1 - [YMEL1_HUMAN]	1.032	0.941	1.375	1.116	0.186925	1.071	1.049	0.954	1.025	0.050784	1.056	1.028	0.706	0.93	0.159064
O60716-8	CTNND1	Isoform 1 of Catenin delta-1 OS=Homo sapiens GN=CTNND1 - [CTND1_HUMAN]	1.046		1.189	1.118	0.071603	1.05		1.175	1.113	0.062625	1.059		0.963	1.011	0.048033
Q9BW27-3	NUP85	Isoform 3 of Nuclear pore complex protein Nup85 OS=Homo sapiens GN=NUP85 - [NUP85_HUMAN]	1.153	0.99	1.21	1.118	0.093354	1.021	0.829	0.983	0.945	0.08287	0.857	0.829	0.85	0.845	0.011831
P48449-2	LSS	Isoform 2 of Lanosterol synthase OS=Homo sapiens GN=LSS - [ERG7_HUMAN]	1.219	1.084	1.053	1.119	0.072218	1.033	0.977	0.84	0.95	0.081327	0.821	0.848	0.813	0.827	0.014847
Q9UBD5-3	ORC3	Isoform 3 of Origin recognition complex subunit 3 OS=Homo sapiens GN=ORC3 - [ORC3_HUMAN]	0.83	1.068	1.468	1.122	0.263161	0.996	1.329	0.825	1.05	0.209226	1.049	1.23	0.56	0.947	0.282955
Q96RT1-7	ERBB2IP	Isoform 7 of Protein LAP2 OS=Homo sapiens GN=ERBB2IP - [LAP2_HUMAN]	0.723	1.175	1.472	1.123	0.308042	1.129	1.115	1.396	1.214	0.129363	1.559	0.999	0.979	1.179	0.268645
P51809-3	VAMP7	Isoform 3 of Vesicle-associated membrane protein 7 OS=Homo sapiens GN=VAMP7 - [VAMP7_HUMAN]	0.657	1.59		1.124	0.46667	0.557	1.489		1.023	0.466411	0.845	0.927		0.886	0.040967
Q5JTJ3-3	COA6	Isoform 3 of Cytochrome c oxidase assembly factor 6 homolog OS=Homo sapiens GN=COA6 - [COA6_HUMAN]	1.196	1.161	1.018	1.125	0.077083	0.866	0.842	0.905	0.871	0.025959	0.723	0.718	0.887	0.776	0.078716
Q66K74-2	MAP1S	Isoform 2 of Microtubule-associated protein 1S OS=Homo sapiens GN=MAP1S - [MAP1S_HUMAN]	1.149	1.134	1.095	1.126	0.022822	1.021	1.145	1.377	1.181	0.147491	0.923	0.9	1.673	1.165	0.358782
Q16625-5	OCLN	Isoform 5 of Occludin OS=Homo sapiens GN=OCLN - [OCLN_HUMAN]	1.214	1.272	0.892	1.126	0.16738	1.594	2.154	1.329	1.692	0.344099	1.309	1.676	1.486	1.49	0.14998
Q969Y2-3	GTPBP3	Isoform 3 of tRNA modification GTPase GTPBP3, mitochondrial OS=Homo sapiens GN=GTPBP3 - [GTPB3_HUMAN]	1.276		0.977	1.126	0.149746	0.593		0.987	0.79	0.197102	0.697		1.008	0.853	0.155566
Q12931-2	TRAP1	Isoform 2 of Heat shock protein 75 kDa, mitochondrial OS=Homo sapiens GN=TRAP1 - [TRAP1_HUMAN]	1.176	1.117	1.091	1.128	0.03581	0.966	0.897	0.947	0.937	0.028943	0.804	0.797	0.83	0.81	0.014298
Q9BRD0-2	BUD13	Isoform 2 of BUD13 homolog OS=Homo sapiens GN=BUD13 - [BUD13_HUMAN]	1.044	1.214		1.129	0.084619	0.853	0.957		0.905	0.051993	0.814	0.78		0.797	0.017081
O95425-2	SVIL	Isoform 2 of Supervillin OS=Homo sapiens GN=SVIL - [SVIL_HUMAN]	1.067	1.194		1.13	0.063458	0.681	0.833		0.757	0.076001	1.005	0.712		0.858	0.146109
Q8N2G8-3	GHDC	Isoform 3 of GH3 domain-containing protein OS=Homo sapiens GN=GHDC - [GHDC_HUMAN]	1.245	1.334	0.81	1.13	0.228877	0.985	0.939	0.801	0.909	0.078166	0.789	0.697	1.089	0.858	0.167584
Q7Z2Z2-2	EFL1	Isoform 2 of Elongation factor-like GTPase 1 OS=Homo sapiens GN=EFL1 - [EFL1_HUMAN]	0.955	1.31		1.132	0.177416	1.016	1.122	0.853	0.997	0.110418	0.998	0.951		0.975	0.023609
P43155-2	CRAT	Isoform 2 of Carnitine O-acetyltransferase OS=Homo sapiens GN=CRAT - [CACP_HUMAN]	1.27	1.195	0.93	1.132	0.145758	0.866	0.778	0.93	0.858	0.062311	0.694	0.643	0.995	0.777	0.155207
O43157-2	PLXNB1	Isoform 2 of Plexin-B1 OS=Homo sapiens GN=PLXNB1 - [PLXB1_HUMAN]	0.976	1.036	1.388	1.133	0.181941	0.874	0.964	1.202	1.013	0.138468	0.893	0.953	0.864	0.903	0.037027
Q9NY93-2	DDX56	Isoform 2 of Probable ATP-dependent RNA helicase DDX56 OS=Homo sapiens GN=DDX56 - [DDX56_HUMAN]	1.219	1.172	1.006	1.133	0.09132	1.091	0.907	0.949	0.982	0.078549	0.919	0.82	0.849	0.863	0.041687
Q8WU76-2	SCFD2	Isoform 2 of Sec1 family domain-containing protein 2 OS=Homo sapiens GN=SCFD2 - [SCFD2_HUMAN]	1.23	1.119	1.049	1.133	0.074399	0.937	0.906	0.881	0.908	0.022949	0.76	0.869	0.801	0.81	0.044952
Q8IWK6-3	ADGRA3	Isoform 3 of Adhesion G protein-coupled receptor A3 OS=Homo sapiens GN=ADGRA3 - [AGRA3_HUMAN]	1.295	0.988	1.116	1.133	0.125656	1.256	0.957	1.387	1.2	0.179968	0.968	0.958	1.239	1.055	0.130513
P56937-3	HSD17B7	Isoform 3 of 3-keto-steroid reductase OS=Homo sapiens GN=HSD17B7 - [DHB7_HUMAN]	0.973	0.91	1.518	1.134	0.273144	0.95	0.891	0.872	0.904	0.03332	0.985	0.96	0.57	0.838	0.18976
Q92989-2	CLP1	Isoform 2 of Polyribonucleotide 5'-hydroxyl-kinase Clp1 OS=Homo sapiens GN=CLP1 - [CLP1_HUMAN]	0.868	0.946	1.592	1.135	0.32493		0.908	0.585	0.747	0.161658		0.951	0.366	0.659	0.292155
Q9UGU0-2	TCF20	Isoform 2 of Transcription factor 20 OS=Homo sapiens GN=TCF20 - [TCF20_HUMAN]	1.708	0.565		1.137	0.571132	0.917	0.589		0.753	0.164156	0.499	1.03		0.764	0.26555
Q14684-2	RRP1B	Isoform 2 of Ribosomal RNA processing protein 1 homolog B OS=Homo sapiens GN=RRP1B - [RRP1B_HUMAN]	1.308	0.967	1.139	1.138	0.139143	1.564	1.247	1.225	1.345	0.155052	1.377	1.32	1.019	1.239	0.156902
Q7L7X3-3	TAOK1	Isoform 3 of Serine/threonine-protein kinase TAO1 OS=Homo sapiens GN=TAOK1 - [TAOK1_HUMAN]	1.082	1.062	1.273	1.139	0.095034	1.058	1.115	1.112	1.095	0.026313	1.04	1.042	0.878	0.986	0.076817
Q9UPN4-2	CEP131	Isoform 2 of Centrosomal protein of 131 kDa OS=Homo sapiens GN=CEP131 - [CP131_HUMAN]	1.108	1.093	1.214	1.139	0.053924	1.072	0.908	0.965	0.982	0.067943	0.885	0.884	0.806	0.858	0.037296
Q9BRR6-2	ADPGK	Isoform 2 of ADP-dependent glucokinase OS=Homo sapiens GN=ADPGK - [ADPGK_HUMAN]	1.31	1.121	0.985	1.139	0.132986	1.053	0.936	1.114	1.034	0.073708	0.855	0.817	1.092	0.921	0.121963
Q6ZMZ3-2	SYNE3	Isoform 2 of Nesprin-3 OS=Homo sapiens GN=SYNE3 - [SYNE3_HUMAN]	1.239	1.04		1.14	0.099601	0.722	0.691		0.706	0.015514	0.567	0.606		0.586	0.01918
Q9H061-2	TMEM126A	Isoform 2 of Transmembrane protein 126A OS=Homo sapiens GN=TMEM126A - [T126A_HUMAN]	1.294	0.986		1.14	0.153934	0.998	0.868		0.933	0.064641	0.769	0.871		0.82	0.05124
P20340-2	RAB6A	Isoform 2 of Ras-related protein Rab-6A OS=Homo sapiens GN=RAB6A - [RAB6A_HUMAN]	1.007	1.272	1.143	1.141	0.108397	1.058	1.064	0.978	1.033	0.039111	1.009	0.742	0.932	0.894	0.112033
Q86WU2-2	LDHD	Isoform 2 of Probable D-lactate dehydrogenase, mitochondrial OS=Homo sapiens GN=LDHD - [LDHD_HUMAN]	1.173	1.394	0.857	1.141	0.220561	0.808	0.867	0.826	0.834	0.024877	0.687	0.616	0.962	0.755	0.149409
Q7Z2E3-13	APTX	Isoform 13 of Aprataxin OS=Homo sapiens GN=APTX - [APTX_HUMAN]	1.231		1.05	1.141	0.090378	1.019		0.964	0.991	0.02794	0.826		0.915	0.87	0.044548
Q13740-4	ALCAM	Isoform 4 of CD166 antigen OS=Homo sapiens GN=ALCAM - [CD166_HUMAN]	1.436		0.849	1.142	0.293469	0.98		1.187	1.084	0.103557	0.681		1.395	1.038	0.356954
P40818-2	USP8	Isoform 2 of Ubiquitin carboxyl-terminal hydrolase 8 OS=Homo sapiens GN=USP8 - [UBP8_HUMAN]	1.154	1.014	1.261	1.143	0.101014	1.32	1.319	1.269	1.303	0.023691	1.291	1.14	1.07	1.167	0.092381
P01130-3	LDLR	Isoform 3 of Low-density lipoprotein receptor OS=Homo sapiens GN=LDLR - [LDLR_HUMAN]	1.195	1.234	1	1.143	0.102426	0.937	0.937	1.109	0.994	0.081343	0.864	0.77	1.054	0.896	0.118084
Q9UKX7-2	NUP50	Isoform 2 of Nuclear pore complex protein Nup50 OS=Homo sapiens GN=NUP50 - [NUP50_HUMAN]	1.085	0.979	1.368	1.144	0.164457	1.031	1.062	0.889	0.994	0.07497	1.044	0.977	0.66	0.894	0.167183
Q7Z3C6-2	ATG9A	Isoform 2 of Autophagy-related protein 9A OS=Homo sapiens GN=ATG9A - [ATG9A_HUMAN]	1.238	1.198	0.996	1.144	0.105827	1.069	0.931	1.223	1.075	0.11927	0.835	0.751	1.179	0.922	0.185172
P06213-2	INSR	Isoform Short of Insulin receptor OS=Homo sapiens GN=INSR - [INSR_HUMAN]	1.209	1.196	1.031	1.145	0.080957	0.888	0.839	1.007	0.911	0.070569	0.732	0.694	0.99	0.805	0.131271
O14646-2	CHD1	Isoform 2 of Chromodomain-helicase-DNA-binding protein 1 OS=Homo sapiens GN=CHD1 - [CHD1_HUMAN]	1.036	1.255		1.146	0.109725	0.927	1.094		1.01	0.083696	0.892	0.999		0.946	0.05376
P49821-2	NDUFV1	Isoform 2 of NADH dehydrogenase [ubiquinone] flavoprotein 1, mitochondrial OS=Homo sapiens GN=NDUFV1 - [NDUV1_HUMAN]	1.214	1.123	1.102	1.146	0.048547	1.066	0.983	0.859	0.969	0.085014	0.835	0.848	0.772	0.818	0.033458
O15066-2	KIF3B	Isoform 2 of Kinesin-like protein KIF3B OS=Homo sapiens GN=KIF3B - [KIF3B_HUMAN]	1.265	1.027		1.146	0.118987	1.247	0.975		1.111	0.135733	0.983	0.94		0.961	0.021581
Q7Z3K3-5	POGZ	Isoform 5 of Pogo transposable element with ZNF domain OS=Homo sapiens GN=POGZ - [POGZ_HUMAN]	1.564	0.727		1.146	0.418835	1.271	0.952		1.112	0.159443	0.929	1.426		1.177	0.248282
Q9NTI5-2	PDS5B	Isoform 2 of Sister chromatid cohesion protein PDS5 homolog B OS=Homo sapiens GN=PDS5B - [PDS5B_HUMAN]	1.163	1.381	0.899	1.148	0.19716	1.162	1.177	0.947	1.095	0.105132	0.985	0.734	1.06	0.927	0.139219
Q8NI60-3	ADCK3	Isoform 3 of Atypical kinase ADCK3, mitochondrial OS=Homo sapiens GN=ADCK3 - [ADCK3_HUMAN]	1.328	1.084	1.037	1.15	0.127493	0.87	0.917	0.865	0.884	0.023256	0.653	0.78	0.835	0.756	0.07613
Q99959-2	PKP2	Isoform 1 of Plakophilin-2 OS=Homo sapiens GN=PKP2 - [PKP2_HUMAN]	1.087	1.12	1.246	1.151	0.068925	1.132	1.095	0.887	1.038	0.107753	1.043	0.986	0.827	0.952	0.09135
P30622-2	CLIP1	Isoform 3 of CAP-Gly domain-containing linker protein 1 OS=Homo sapiens GN=CLIP1 - [CLIP1_HUMAN]	1.257	1.044		1.151	0.106196	1.08	1.064		1.072	0.007943	0.888	0.961		0.924	0.036732
P02751-3	FN1	Isoform 3 of Fibronectin OS=Homo sapiens GN=FN1 - [FINC_HUMAN]	1.39	1.377	0.69	1.152	0.326762	0.771	0.721	1.369	0.954	0.294236	0.674	0.433	2.079	1.062	0.725891
Q96B97-3	SH3KBP1	Isoform 3 of SH3 domain-containing kinase-binding protein 1 OS=Homo sapiens GN=SH3KBP1 - [SH3K1_HUMAN]	1.718	0.951	0.786	1.152	0.406201	1.521	1.054	1.753	1.443	0.290637	0.883	1.097	2.288	1.423	0.618028
Q14966-3	ZNF638	Isoform 3 of Zinc finger protein 638 OS=Homo sapiens GN=ZNF638 - [ZN638_HUMAN]	1.283	1.204	0.972	1.153	0.132044	1.236	1.115	0.994	1.115	0.098891	0.926	0.958	1.05	0.978	0.052655
Q9BST9-3	RTKN	Isoform 3 of Rhotekin OS=Homo sapiens GN=RTKN - [RTKN_HUMAN]	1.318	1.253	0.887	1.153	0.189486	1.161	1.042	1.09	1.098	0.048968	0.989	0.815	1.311	1.039	0.205428
P22307-8	SCP2	Isoform 8 of Non-specific lipid-transfer protein OS=Homo sapiens GN=SCP2 - [NLTP_HUMAN]		1.233	1.075	1.154	0.079175		0.848	0.979	0.913	0.065354		0.713	0.874	0.794	0.080425
Q9BVP2-2	GNL3	Isoform 2 of Guanine nucleotide-binding protein-like 3 OS=Homo sapiens GN=GNL3 - [GNL3_HUMAN]	1.116	1.164	1.192	1.157	0.031614	1.001	0.982	0.868	0.951	0.058695	0.867	0.823	0.715	0.802	0.064014
Q9HD33-2	MRPL47	Isoform 2 of 39S ribosomal protein L47, mitochondrial OS=Homo sapiens GN=MRPL47 - [RM47_HUMAN]	1.131	1.117	1.222	1.157	0.046744	1.003	0.93	0.954	0.962	0.03059	0.873	0.913	0.804	0.863	0.044861
O95169-3	NDUFB8	Isoform 3 of NADH dehydrogenase [ubiquinone] 1 beta subcomplex subunit 8, mitochondrial OS=Homo sapiens GN=NDUFB8 - [NDUB8_HUMAN]	1.24	0.709	1.524	1.158	0.337449	1.107	0.907	0.95	0.988	0.086018	1.197	1.266	0.622	1.028	0.288698
P18583-2	SON	Isoform A of Protein SON OS=Homo sapiens GN=SON - [SON_HUMAN]	1.221		1.096	1.159	0.062402	0.93		0.673	0.801	0.128387	0.759		0.612	0.686	0.073555
Q6YN16-2	HSDL2	Isoform 2 of Hydroxysteroid dehydrogenase-like protein 2 OS=Homo sapiens GN=HSDL2 - [HSDL2_HUMAN]	1.188	1.136		1.162	0.025787	0.858	0.911		0.884	0.026132	0.737	0.713		0.725	0.011865
Q9NRL2-2	BAZ1A	Isoform 2 of Bromodomain adjacent to zinc finger domain protein 1A OS=Homo sapiens GN=BAZ1A - [BAZ1A_HUMAN]	0.447	1.284	1.759	1.163	0.542467	0.463	1.265	1.241	0.99	0.372455	1.034	1.017	0.643	0.898	0.180723
Q9BW91-2	NUDT9	Isoform 2 of ADP-ribose pyrophosphatase, mitochondrial OS=Homo sapiens GN=NUDT9 - [NUDT9_HUMAN]	0.997	1.236	1.256	1.163	0.117618	0.925	0.923	1.174	1.007	0.117978	0.759	0.901	1.024	0.895	0.107938
Q9NVH2-3	INTS7	Isoform 3 of Integrator complex subunit 7 OS=Homo sapiens GN=INTS7 - [INT7_HUMAN]	1.281	1.029	1.181	1.164	0.103419	1.309	1.036	0.985	1.11	0.142195	0.79	0.948	0.832	0.857	0.066596
Q96AE4-2	FUBP1	Isoform 2 of Far upstream element-binding protein 1 OS=Homo sapiens GN=FUBP1 - [FUBP1_HUMAN]		0.926	1.403	1.164	0.238326		1.217	0.381	0.799	0.418224		1.617	0.271	0.944	0.673021
Q7Z6E9-2	RBBP6	Isoform 2 of E3 ubiquitin-protein ligase RBBP6 OS=Homo sapiens GN=RBBP6 - [RBBP6_HUMAN]	1.054	1.388	1.058	1.167	0.156413	1.02	1.218	1.043	1.094	0.088533	1.014	0.933	0.994	0.98	0.034568
Q69YQ0-2	SPECC1L	Isoform 2 of Cytospin-A OS=Homo sapiens GN=SPECC1L - [CYTSA_HUMAN]	1.156	1.178		1.167	0.011016	1.397	1.218		1.308	0.089642	1.283	1.058		1.17	0.112725
Q9Y697-2	NFS1	Isoform Cytoplasmic of Cysteine desulfurase, mitochondrial OS=Homo sapiens GN=NFS1 - [NFS1_HUMAN]	1.16	1.25	1.09	1.167	0.065623	0.947	0.938	0.933	0.939	0.005787	0.795	0.759	0.812	0.789	0.022109
Q5SRE5-2	NUP188	Isoform 2 of Nucleoporin NUP188 homolog OS=Homo sapiens GN=NUP188 - [NU188_HUMAN]	1.296	1.014	1.191	1.167	0.116565	0.941	0.896	1.056	0.965	0.067503	0.781	0.781	0.888	0.817	0.050382
P48651-3	PTDSS1	Isoform 3 of Phosphatidylserine synthase 1 OS=Homo sapiens GN=PTDSS1 - [PTSS1_HUMAN]	1.363		0.971	1.167	0.196078	1.152		1.085	1.119	0.033424	0.843		1.115	0.979	0.136
P35658-2	NUP214	Isoform 2 of Nuclear pore complex protein Nup214 OS=Homo sapiens GN=NUP214 - [NU214_HUMAN]	1.248	1.207	1.051	1.169	0.084671	1.066	0.928	1.136	1.043	0.086521	0.806	0.75	1.025	0.86	0.118769
P07948-2	LYN	Isoform 2 of Tyrosine-protein kinase Lyn OS=Homo sapiens GN=LYN - [LYN_HUMAN]	1.407	0.932		1.169	0.237433	0.976	0.85		0.913	0.06309	0.692	0.902		0.797	0.105261
Q8WUK0-2	PTPMT1	Isoform 2 of Phosphatidylglycerophosphatase and protein-tyrosine phosphatase 1 OS=Homo sapiens GN=PTPMT1 - [PTPM1_HUMAN]	1.312		1.029	1.17	0.141651	0.884		1.06	0.972	0.088144	0.672		1.028	0.85	0.177993
Q9Y5Q8-2	GTF3C5	Isoform 2 of General transcription factor 3C polypeptide 5 OS=Homo sapiens GN=GTF3C5 - [TF3C5_HUMAN]	1.06		1.283	1.171	0.111573	1.086		0.963	1.024	0.06164	0.931		0.904	0.917	0.013605
O75306-2	NDUFS2	Isoform 2 of NADH dehydrogenase [ubiquinone] iron-sulfur protein 2, mitochondrial OS=Homo sapiens GN=NDUFS2 - [NDUS2_HUMAN]	1.166	1.183	1.168	1.172	0.007234	0.956	0.928	0.986	0.957	0.023357	0.768	0.769	0.865	0.8	0.0454
P78310-7	CXADR	Isoform 7 of Coxsackievirus and adenovirus receptor OS=Homo sapiens GN=CXADR - [CXAR_HUMAN]	1.168	1.15	1.198	1.172	0.019877	1.058	1.032	0.859	0.983	0.08827	1.008	0.862	0.715	0.862	0.119928
Q9NQ55-2	PPAN	Isoform 2 of Suppressor of SWI4 1 homolog OS=Homo sapiens GN=PPAN - [SSF1_HUMAN]	1.247	1.159	1.114	1.173	0.055459	1.534	1.137	1.107	1.259	0.194781	1.192	1.096	1.014	1.101	0.072819
Q9H269-2	VPS16	Isoform 2 of Vacuolar protein sorting-associated protein 16 homolog OS=Homo sapiens GN=VPS16 - [VPS16_HUMAN]	1.69	1.235	0.597	1.174	0.448438	1.19	1.068	1.594	1.284	0.224508	0.702	0.991	2.662	1.452	0.863784
P30044-2	PRDX5	Isoform Cytoplasmic+peroxisomal of Peroxiredoxin-5, mitochondrial OS=Homo sapiens GN=PRDX5 - [PRDX5_HUMAN]	1.259	1.247	1.019	1.175	0.110409	0.902	0.906	1.246	1.018	0.160985	0.706	0.729	1.204	0.88	0.229418
P48634-2	PRRC2A	Isoform 2 of Protein PRRC2A OS=Homo sapiens GN=PRRC2A - [PRC2A_HUMAN]	1.326	1.121	1.078	1.175	0.108303	1.087	1.12	1.08	1.096	0.017355	0.69	0.889	1.215	0.931	0.216622
Q16134-3	ETFDH	Isoform 2 of Electron transfer flavoprotein-ubiquinone oxidoreductase, mitochondrial OS=Homo sapiens GN=ETFDH - [ETFD_HUMAN]		1.365	0.985	1.175	0.190093		0.882	0.775	0.828	0.053456		0.686	0.785	0.735	0.049484
Q8TEQ8-2	PIGO	Isoform 2 of GPI ethanolamine phosphate transferase 3 OS=Homo sapiens GN=PIGO - [PIGO_HUMAN]	1.022	1.33		1.176	0.154148	0.678	0.766		0.722	0.043967	0.662	0.57		0.616	0.045962
Q8IZP0-10	ABI1	Isoform 10 of Abl interactor 1 OS=Homo sapiens GN=ABI1 - [ABI1_HUMAN]	1.099	1.487	0.943	1.176	0.228635	1.054	1.989	1.249	1.431	0.402599	0.957	1.022	1.322	1.1	0.158993
P35250-2	RFC2	Isoform 2 of Replication factor C subunit 2 OS=Homo sapiens GN=RFC2 - [RFC2_HUMAN]	0.793		1.562	1.177	0.384819	0.899		0.876	0.888	0.01133	1.131		0.519	0.825	0.305937
Q8TBA6-2	GOLGA5	Isoform 2 of Golgin subfamily A member 5 OS=Homo sapiens GN=GOLGA5 - [GOGA5_HUMAN]	1.163		1.192	1.178	0.014856	1.049		1.201	1.125	0.075611	0.969		0.962	0.966	0.003618
P55201-4	BRPF1	Isoform 4 of Peregrin OS=Homo sapiens GN=BRPF1 - [BRPF1_HUMAN]	1.21	1.097	1.241	1.183	0.061662	1.056	0.903	1.025	0.995	0.065966	0.87	0.806	1.128	0.935	0.139138
P40938-2	RFC3	Isoform 2 of Replication factor C subunit 3 OS=Homo sapiens GN=RFC3 - [RFC3_HUMAN]	1.293	0.9	1.355	1.183	0.201747	1.004	1.002	0.808	0.938	0.091684	0.99	1.18	0.628	0.933	0.228815
Q92734-2	TFG	Isoform 2 of Protein TFG OS=Homo sapiens GN=TFG - [TFG_HUMAN]		1.238	1.128	1.183	0.055117		1.169	1.134	1.151	0.01745		0.887	0.949	0.918	0.031058
Q96L92-3	SNX27	Isoform 2 of Sorting nexin-27 OS=Homo sapiens GN=SNX27 - [SNX27_HUMAN]	1.283	1.097	1.177	1.186	0.076329	1.426	1.32	1.126	1.29	0.124375	0.972	1.183	0.959	1.038	0.10247
Q13469-3	NFATC2	Isoform 3 of Nuclear factor of activated T-cells, cytoplasmic 2 OS=Homo sapiens GN=NFATC2 - [NFAC2_HUMAN]	0.759	2.205	0.596	1.187	0.722826	1.028	2.177	0.834	1.346	0.593099	1.35	0.977	1.394	1.24	0.186897
Q9P2R7-2	SUCLA2	Isoform 2 of Succinyl-CoA ligase [ADP-forming] subunit beta, mitochondrial OS=Homo sapiens GN=SUCLA2 - [SUCB1_HUMAN]	1.302	1.186	1.077	1.188	0.091948	0.975	0.852	0.825	0.884	0.065082	0.799	0.723	0.79	0.77	0.034159
P32189-1	GK	Isoform 1 of Glycerol kinase OS=Homo sapiens GN=GK - [GLPK_HUMAN]	1.401	1.297	0.867	1.188	0.230959	0.802	0.719	1.055	0.859	0.143075	0.561	0.529	1.274	0.788	0.34368
Q96SZ6-2	CDK5RAP1	Isoform 2 of CDK5 regulatory subunit-associated protein 1 OS=Homo sapiens GN=CDK5RAP1 - [CK5P1_HUMAN]	1.281	1.191	1.098	1.19	0.074717	0.741	0.815	0.753	0.769	0.032282	0.658	0.813	0.691	0.721	0.066436
P11177-2	PDHB	Isoform 2 of Pyruvate dehydrogenase E1 component subunit beta, mitochondrial OS=Homo sapiens GN=PDHB - [ODPB_HUMAN]	1.29	1.244	1.035	1.19	0.110971	0.9	0.796	1.022	0.906	0.092343	0.668	0.628	0.989	0.762	0.161796
Q96CM3-2	RPUSD4	Isoform 2 of RNA pseudouridylate synthase domain-containing protein 4 OS=Homo sapiens GN=RPUSD4 - [RUSD4_HUMAN]	0.728	1.508	1.338	1.191	0.334715	1.152	1.07	0.908	1.043	0.101291	1.021	1.03	0.726	0.925	0.141325
P07954-2	FH	Isoform Cytoplasmic of Fumarate hydratase, mitochondrial OS=Homo sapiens GN=FH - [FUMH_HUMAN]	1.159	1.268	1.145	1.191	0.054801	0.982	0.968	0.895	0.948	0.038215	0.828	0.75	0.787	0.788	0.031835
Q13370-2	PDE3B	Isoform 2 of cGMP-inhibited 3',5'-cyclic phosphodiesterase B OS=Homo sapiens GN=PDE3B - [PDE3B_HUMAN]	1.124		1.259	1.192	0.067625	1.038		0.994	1.016	0.021785	0.92		0.787	0.854	0.066663
Q96AQ6-2	PBXIP1	Isoform 2 of Pre-B-cell leukemia transcription factor-interacting protein 1 OS=Homo sapiens GN=PBXIP1 - [PBIP1_HUMAN]	1.368	1.321	0.887	1.192	0.216483	1.137	1.276	1.186	1.2	0.057599	0.933	0.888	1.207	1.009	0.140971
P51797-6	CLCN6	Isoform 6 of Chloride transport protein 6 OS=Homo sapiens GN=CLCN6 - [CLCN6_HUMAN]	1.052	1.355	1.173	1.194	0.124639	0.795	0.994	1.125	0.971	0.135765	0.753	0.882	0.957	0.864	0.083894
Q6NUQ4-2	TMEM214	Isoform 2 of Transmembrane protein 214 OS=Homo sapiens GN=TMEM214 - [TM214_HUMAN]	1.386		1.002	1.194	0.191869	1.152		1.065	1.108	0.043548	0.833		0.966	0.899	0.066389
Q8TE67-2	EPS8L3	Isoform 2 of Epidermal growth factor receptor kinase substrate 8-like protein 3 OS=Homo sapiens GN=EPS8L3 - [ES8L3_HUMAN]	1.454	1.245	0.885	1.194	0.234871	0.812	0.754	2.484	1.35	0.802412	0.557	0.558	2.549	1.222	0.938672
Q9H6R4-4	NOL6	Isoform 4 of Nucleolar protein 6 OS=Homo sapiens GN=NOL6 - [NOL6_HUMAN]	1.238	1.217	1.129	1.195	0.047517	1.002	0.903	0.953	0.953	0.040592	0.83	0.746	0.858	0.811	0.047641
O75400-2	PRPF40A	Isoform 2 of Pre-mRNA-processing factor 40 homolog A OS=Homo sapiens GN=PRPF40A - [PR40A_HUMAN]	1.261	1.129		1.195	0.066085	1.123	0.987		1.055	0.067776	1.073	0.866		0.97	0.103344
P25705-2	ATP5A1	Isoform 2 of ATP synthase subunit alpha, mitochondrial OS=Homo sapiens GN=ATP5A1 - [ATPA_HUMAN]	1.267	1.23	1.087	1.195	0.077639	0.876	0.879	0.978	0.911	0.047464	0.678	0.703	0.874	0.752	0.087023
Q6P087-2	RPUSD3	Isoform 2 of RNA pseudouridylate synthase domain-containing protein 3 OS=Homo sapiens GN=RPUSD3 - [RUSD3_HUMAN]	1.441	1.127	1.018	1.195	0.179192	0.744	0.784	1.223	0.917	0.216938	0.539	0.565	1.14	0.748	0.277411
Q9BZJ0-2	CRNKL1	Isoform 2 of Crooked neck-like protein 1 OS=Homo sapiens GN=CRNKL1 - [CRNL1_HUMAN]	1.444	1.035	1.107	1.195	0.178135	0.982	1.003	0.897	0.961	0.045899	0.678	1.211	0.809	0.9	0.226632
Q8IXI2-4	RHOT1	Isoform 4 of Mitochondrial Rho GTPase 1 OS=Homo sapiens GN=RHOT1 - [MIRO1_HUMAN]	0.96	1.434		1.197	0.236841	1.012	0.738		0.875	0.136954	0.965	0.509		0.737	0.227883
Q9Y2L5-2	TRAPPC8	Isoform 2 of Trafficking protein particle complex subunit 8 OS=Homo sapiens GN=TRAPPC8 - [TPPC8_HUMAN]	1.182	1.222	1.191	1.198	0.016983	0.985	1.044	0.95	0.993	0.039013	0.831	0.832	0.879	0.847	0.022624
P52948-5	NUP98	Isoform 5 of Nuclear pore complex protein Nup98-Nup96 OS=Homo sapiens GN=NUP98 - [NUP98_HUMAN]	1.271	1.154	1.169	1.198	0.051809	0.972	0.925	0.889	0.929	0.033751	0.819	0.837	0.768	0.808	0.02902
P56945-5	BCAR1	Isoform 5 of Breast cancer anti-estrogen resistance protein 1 OS=Homo sapiens GN=BCAR1 - [BCAR1_HUMAN]	1.503	1.18	0.911	1.198	0.241939	1.14	1.099	1.335	1.191	0.103215	0.744	0.802	1.459	1.002	0.324214
Q96Q15-2	SMG1	Isoform 2 of Serine/threonine-protein kinase SMG1 OS=Homo sapiens GN=SMG1 - [SMG1_HUMAN]	1.038	1.36		1.199	0.161	0.964	1.195		1.08	0.115286	0.738	0.937		0.838	0.099486
Q9UI12-2	ATP6V1H	Isoform 2 of V-type proton ATPase subunit H OS=Homo sapiens GN=ATP6V1H - [VATH_HUMAN]	1.174	1.168	1.255	1.199	0.039692	1.004	1.052	1.181	1.079	0.074522	0.889	0.954	1.002	0.948	0.046456
Q9NPI6-2	DCP1A	Isoform 2 of mRNA-decapping enzyme 1A OS=Homo sapiens GN=DCP1A - [DCP1A_HUMAN]	1.241	1.218	1.142	1.2	0.042438	0.988	1.038	1.248	1.091	0.11278	0.822	0.895	0.856	0.858	0.029917
P30048-2	PRDX3	Isoform 2 of Thioredoxin-dependent peroxide reductase, mitochondrial OS=Homo sapiens GN=PRDX3 - [PRDX3_HUMAN]	1.303	1.259	1.037	1.2	0.116332	0.846	0.842	1.039	0.909	0.091569	0.637	0.656	1.006	0.766	0.169812
P04844-2	RPN2	Isoform 2 of Dolichyl-diphosphooligosaccharide--protein glycosyltransferase subunit 2 OS=Homo sapiens GN=RPN2 - [RPN2_HUMAN]	1.295	1.283	1.026	1.201	0.124165	0.962	1.02	0.985	0.989	0.023941	0.786	0.801	0.949	0.846	0.073688
Q4KMQ2-3	ANO6	Isoform 3 of Anoctamin-6 OS=Homo sapiens GN=ANO6 - [ANO6_HUMAN]	0.993	1.395	1.22	1.202	0.164476	0.966	0.941	1.223	1.043	0.127319	0.97	0.677	1.004	0.884	0.146624
O95831-3	AIFM1	Isoform 3 of Apoptosis-inducing factor 1, mitochondrial OS=Homo sapiens GN=AIFM1 - [AIFM1_HUMAN]	1.35	1.265	0.992	1.202	0.152789	0.841	0.774	1.079	0.898	0.13092	0.591	0.638	1.054	0.761	0.208282
P36542-2	ATP5C1	Isoform Heart of ATP synthase subunit gamma, mitochondrial OS=Homo sapiens GN=ATP5C1 - [ATPG_HUMAN]	1.306	1.273	1.034	1.204	0.121455	0.87	0.886	1.036	0.931	0.074996	0.676	0.721	0.97	0.789	0.129392
Q13505-3	MTX1	Isoform 3 of Metaxin-1 OS=Homo sapiens GN=MTX1 - [MTX1_HUMAN]	1.307	1.195	1.116	1.206	0.078489	0.976	0.919	1.012	0.969	0.038355	0.723	0.746	0.815	0.761	0.039182
Q7L2E3-3	DHX30	Isoform 3 of Putative ATP-dependent RNA helicase DHX30 OS=Homo sapiens GN=DHX30 - [DHX30_HUMAN]	1.33	1.033	1.255	1.206	0.126138	1.186	0.977	1.025	1.063	0.089276	0.906	0.9	0.801	0.869	0.048398
Q9H3Q1-2	CDC42EP4	Isoform 2 of Cdc42 effector protein 4 OS=Homo sapiens GN=CDC42EP4 - [BORG4_HUMAN]		1.208	1.203	1.206	0.002848		2.331	1.067	1.699	0.631785		1.909	0.605	1.257	0.651634
P06396-2	GSN	Isoform 2 of Gelsolin OS=Homo sapiens GN=GSN - [GELS_HUMAN]	1.007	1.77	0.85	1.209	0.401947	1.147	0.758	1.044	0.983	0.164498	1.247	0.444	1.299	0.996	0.391299
Q9NQH7-2	XPNPEP3	Isoform 2 of Probable Xaa-Pro aminopeptidase 3 OS=Homo sapiens GN=XPNPEP3 - [XPP3_HUMAN]	1.421	0.948	1.258	1.209	0.196371	1.586	1.049	0.973	1.203	0.272847	0.96	1.095	0.772	0.942	0.132587
P22309-2	UGT1A1	Isoform 2 of UDP-glucuronosyltransferase 1-1 OS=Homo sapiens GN=UGT1A1 - [UD11_HUMAN]		1.533	0.885	1.209	0.324125		0.657	0.95	0.804	0.146719		0.642	1.103	0.872	0.230389
Q8N766-2	EMC1	Isoform 2 of ER membrane protein complex subunit 1 OS=Homo sapiens GN=EMC1 - [EMC1_HUMAN]	1.338	1.261	1.041	1.214	0.125906	1.029	1.066	1.125	1.073	0.039724	0.769	0.884	1.079	0.911	0.12826
Q9H1E3-2	NUCKS1	Isoform 2 of Nuclear ubiquitous casein and cyclin-dependent kinase substrate 1 OS=Homo sapiens GN=NUCKS1 - [NUCKS_HUMAN]	1.711	1.079	0.851	1.214	0.363493	1.24	0.499	3.622	1.787	1.33228	0.723	0.6	3.334	1.552	1.26087
Q9Y3E7-2	CHMP3	Isoform 2 of Charged multivesicular body protein 3 OS=Homo sapiens GN=CHMP3 - [CHMP3_HUMAN]	1.131	1.251	1.264	1.215	0.060148	1.036	1.355	0.703	1.031	0.266011	1.104	1.071	0.532	0.902	0.262099
Q9H078-5	CLPB	Isoform 5 of Caseinolytic peptidase B protein homolog OS=Homo sapiens GN=CLPB - [CLPB_HUMAN]	1.222	1.23	1.193	1.215	0.015791	1.003	1.021	1.058	1.027	0.022771	0.823	0.847	0.864	0.845	0.016537
P16615-2	ATP2A2	Isoform 2 of Sarcoplasmic/endoplasmic reticulum calcium ATPase 2 OS=Homo sapiens GN=ATP2A2 - [AT2A2_HUMAN]	1.363	1.234	1.048	1.215	0.129099	1.075	1.012	1.048	1.045	0.025602	0.763	0.842	1.027	0.877	0.110871
Q86V48-2	LUZP1	Isoform 2 of Leucine zipper protein 1 OS=Homo sapiens GN=LUZP1 - [LUZP1_HUMAN]	1.069	1.506	1.073	1.216	0.205374	0.95	0.97	0.957	0.959	0.008215	0.886	0.816	1.128	0.943	0.133471
Q7Z7H5-3	TMED4	Isoform 3 of Transmembrane emp24 domain-containing protein 4 OS=Homo sapiens GN=TMED4 - [TMED4_HUMAN]	1.401	1.171	1.079	1.217	0.135463	0.96	0.917	1.302	1.06	0.172301	0.715	0.758	1.104	0.859	0.174454
Q8WUP2-3	FBLIM1	Isoform 3 of Filamin-binding LIM protein 1 OS=Homo sapiens GN=FBLIM1 - [FBLI1_HUMAN]	1.312	1.089	1.252	1.218	0.094566	1.493	1.351	1.708	1.517	0.146828	1.145	1.095	1.24	1.16	0.060259
Q02952-3	AKAP12	Isoform 3 of A-kinase anchor protein 12 OS=Homo sapiens GN=AKAP12 - [AKA12_HUMAN]	1.595	1.393	0.668	1.218	0.398103	0.439	0.542	1.856	0.946	0.645071	0.274	0.385	3.885	1.515	1.67633
P51398-2	DAP3	Isoform 2 of 28S ribosomal protein S29, mitochondrial OS=Homo sapiens GN=DAP3 - [RT29_HUMAN]	1.267	1.246	1.143	1.219	0.054208	1.007	0.939	1.101	1.016	0.066288	0.811	0.75	0.831	0.797	0.034441
P34897-3	SHMT2	Isoform 3 of Serine hydroxymethyltransferase, mitochondrial OS=Homo sapiens GN=SHMT2 - [GLYM_HUMAN]	1.303	1.326	1.027	1.219	0.135705	0.901	0.827	1.079	0.936	0.105787	0.654	0.61	1.069	0.777	0.207051
Q9Y4C2-2	TCAF1	Isoform 2 of TRPM8 channel-associated factor 1 OS=Homo sapiens GN=TCAF1 - [TCAF1_HUMAN]		0.928	1.511	1.219	0.291495		1.139	0.815	0.977	0.161947		1.1	0.553	0.827	0.273263
Q96CB9-4	NSUN4	Isoform 4 of 5-methylcytosine rRNA methyltransferase NSUN4 OS=Homo sapiens GN=NSUN4 - [NSUN4_HUMAN]	1.405	1.074	1.18	1.22	0.138103	0.906	0.727	1.16	0.931	0.177767	0.623	0.67	0.894	0.729	0.117957
Q5VT52-5	RPRD2	Isoform 5 of Regulation of nuclear pre-mRNA domain-containing protein 2 OS=Homo sapiens GN=RPRD2 - [RPRD2_HUMAN]	1.087	1.295	1.281	1.221	0.094836	1.046	1.257	1.423	1.242	0.154235	1.033	0.96	1.108	1.034	0.060337
O75554-2	WBP4	Isoform 2 of WW domain-binding protein 4 OS=Homo sapiens GN=WBP4 - [WBP4_HUMAN]	0.975	1.469		1.222	0.247046	0.491	1.362		0.927	0.435551	0.502	0.917		0.71	0.20757
Q9BU23-2	LMF2	Isoform 2 of Lipase maturation factor 2 OS=Homo sapiens GN=LMF2 - [LMF2_HUMAN]	1.315	1.343	1.011	1.223	0.150328	0.882	0.98	0.966	0.943	0.043368	0.8	0.746	0.947	0.831	0.084675
Q96HR3-2	MED30	Isoform 2 of Mediator of RNA polymerase II transcription subunit 30 OS=Homo sapiens GN=MED30 - [MED30_HUMAN]		1.366	1.083	1.224	0.141697		1.324	1.199	1.262	0.06239		0.959	1.105	1.032	0.0728
Q9NWS8-2	RMND1	Isoform 2 of Required for meiotic nuclear division protein 1 homolog OS=Homo sapiens GN=RMND1 - [RMND1_HUMAN]	1.372	1.059	1.244	1.225	0.128365	1.118	0.948	1.083	1.05	0.073305	0.813	0.771	0.859	0.814	0.03615
Q9NUB1-2	ACSS1	Isoform 2 of Acetyl-coenzyme A synthetase 2-like, mitochondrial OS=Homo sapiens GN=ACSS1 - [ACS2L_HUMAN]	1.417	1.344	0.915	1.226	0.221691	0.766	0.741	1.094	0.867	0.160807	0.517	0.548	1.202	0.756	0.315695
Q92974-3	ARHGEF2	Isoform 3 of Rho guanine nucleotide exchange factor 2 OS=Homo sapiens GN=ARHGEF2 - [ARHG2_HUMAN]	1.618	1.311	0.748	1.226	0.360357	1.172	0.74	1.282	1.064	0.233762	0.631	0.481	1.459	0.857	0.430146
Q8N122-3	RPTOR	Isoform 3 of Regulatory-associated protein of mTOR OS=Homo sapiens GN=RPTOR - [RPTOR_HUMAN]	1.181	1.273		1.227	0.045795	1.447	0.933		1.19	0.257069	0.96	0.686		0.823	0.13694
Q9Y2Q3-3	GSTK1	Isoform 3 of Glutathione S-transferase kappa 1 OS=Homo sapiens GN=GSTK1 - [GSTK1_HUMAN]	1.446	1.144	1.092	1.227	0.15587	0.627	0.866	0.998	0.83	0.153834	0.375	0.772	0.85	0.666	0.208293
P14373-2	TRIM27	Isoform Beta of Zinc finger protein RFP OS=Homo sapiens GN=TRIM27 - [TRI27_HUMAN]	1.646	0.807		1.227	0.419574	1.232	0.736		0.984	0.247796	0.746	0.853		0.8	0.053526
Q8NFH5-2	NUP35	Isoform 2 of Nucleoporin NUP53 OS=Homo sapiens GN=NUP35 - [NUP53_HUMAN]	1.244	1.202	1.239	1.228	0.018917	0.896	0.913	1	0.936	0.045747	0.713	0.718	0.874	0.768	0.074727
O75381-2	PEX14	Isoform 2 of Peroxisomal membrane protein PEX14 OS=Homo sapiens GN=PEX14 - [PEX14_HUMAN]	1.345	1.304	1.034	1.228	0.137719	0.834	0.889	1.074	0.932	0.102614	0.618	0.605	0.959	0.727	0.16384
P30519-2	HMOX2	Isoform 2 of Heme oxygenase 2 OS=Homo sapiens GN=HMOX2 - [HMOX2_HUMAN]		1.365	1.092	1.228	0.136382		0.926	1.05	0.988	0.062123		0.699	0.93	0.814	0.115574
P05165-3	PCCA	Isoform 3 of Propionyl-CoA carboxylase alpha chain, mitochondrial OS=Homo sapiens GN=PCCA - [PCCA_HUMAN]	1.393	1.298	0.995	1.229	0.169703	0.888	0.862	1.115	0.955	0.113691	0.625	0.648	1.026	0.767	0.183961
Q969N2-5	PIGT	Isoform 5 of GPI transamidase component PIG-T OS=Homo sapiens GN=PIGT - [PIGT_HUMAN]	1.204	1.309	1.176	1.23	0.057051	0.784	1.022	1.247	1.018	0.189263	0.784	0.835	1.152	0.923	0.162834
Q6ZNB6-2	NFXL1	Isoform 2 of NF-X1-type zinc finger protein NFXL1 OS=Homo sapiens GN=NFXL1 - [NFXL1_HUMAN]	1.31	1.152	1.231	1.231	0.064447	1.402	0.975	1.245	1.208	0.176301	1.137	0.778	1.343	1.086	0.233452
Q00653-4	NFKB2	Isoform 4 of Nuclear factor NF-kappa-B p100 subunit OS=Homo sapiens GN=NFKB2 - [NFKB2_HUMAN]	1.159	1.424	1.114	1.232	0.136784		0.849	1.355	1.102	0.253138		0.718	1.28	0.999	0.28107
Q7KZN9-2	COX15	Isoform 2 of Cytochrome c oxidase assembly protein COX15 homolog OS=Homo sapiens GN=COX15 - [COX15_HUMAN]	1.31	1.264	1.124	1.233	0.078897	0.918	0.912	1.216	1.015	0.141717	0.699	0.651	1.078	0.809	0.191253
Q9Y6X9-2	MORC2	Isoform 2 of MORC family CW-type zinc finger protein 2 OS=Homo sapiens GN=MORC2 - [MORC2_HUMAN]	1.775	1.085	0.841	1.234	0.395416	1.143	0.955	1.224	1.107	0.112567	0.873	0.774	1.322	0.989	0.238646
P20073-2	ANXA7	Isoform 2 of Annexin A7 OS=Homo sapiens GN=ANXA7 - [ANXA7_HUMAN]	1.255	1.232	1.223	1.237	0.013629	0.972	0.935	0.965	0.957	0.016267	0.772	0.748	0.825	0.782	0.032153
Q9C0E8-3	LNP	Isoform 3 of Protein lunapark OS=Homo sapiens GN=LNP - [LNP_HUMAN]	1.725	1.152	0.837	1.238	0.367396	1.331	1.076	0.87	1.092	0.188688	0.653	1.027	1.036	0.905	0.178361
Q9Y282-2	ERGIC3	Isoform 2 of Endoplasmic reticulum-Golgi intermediate compartment protein 3 OS=Homo sapiens GN=ERGIC3 - [ERGI3_HUMAN]	1.441	1.472	0.803	1.239	0.308466	1.088	1.129	1.003	1.073	0.052764	0.753	0.759	0.924	0.812	0.079191
P24390-2	KDELR1	Isoform 2 of ER lumen protein-retaining receptor 1 OS=Homo sapiens GN=KDELR1 - [ERD21_HUMAN]	1.331	1.504	0.884	1.24	0.261226	0.926	0.812	1.001	0.913	0.077633	0.724	0.534	1.129	0.796	0.248205
P49790-2	NUP153	Isoform 2 of Nuclear pore complex protein Nup153 OS=Homo sapiens GN=NUP153 - [NU153_HUMAN]	1.191	1.344	1.193	1.243	0.07155	0.987	0.956	0.922	0.955	0.026736	0.825	0.701	0.75	0.758	0.051169
O95197-3	RTN3	Isoform 3 of Reticulon-3 OS=Homo sapiens GN=RTN3 - [RTN3_HUMAN]	1.441	1.267	1.02	1.243	0.172886	1.008	0.89	0.929	0.942	0.049081	0.698	0.73	0.868	0.765	0.074029
O00330-3	PDHX	Isoform 3 of Pyruvate dehydrogenase protein X component, mitochondrial OS=Homo sapiens GN=PDHX - [ODPX_HUMAN]	1.204	1.318	1.212	1.245	0.051844	0.927	0.877	1.063	0.956	0.078659	0.749	0.665	0.913	0.776	0.102822
Q8N983-4	MRPL43	Isoform 4 of 39S ribosomal protein L43, mitochondrial OS=Homo sapiens GN=MRPL43 - [RM43_HUMAN]	1.3	1.196	1.238	1.245	0.042492	1.004	0.975	1.094	1.024	0.050386	0.764	0.97	0.911	0.882	0.086768
Q5JTH9-2	RRP12	Isoform 2 of RRP12-like protein OS=Homo sapiens GN=RRP12 - [RRP12_HUMAN]	1.456	1.233	1.047	1.246	0.167048	1.133	1.058	1.078	1.09	0.031715	0.837	0.88	1.052	0.923	0.092665
Q96LW7-2	CARD19	Isoform 2 of Caspase recruitment domain-containing protein 19 OS=Homo sapiens GN=CARD19 - [CAR19_HUMAN]	1.196	1.359	1.189	1.248	0.07817	1.048	1.077	1.051	1.059	0.012926	0.874	0.784	0.881	0.846	0.04398
P98194-2	ATP2C1	Isoform 2 of Calcium-transporting ATPase type 2C member 1 OS=Homo sapiens GN=ATP2C1 - [AT2C1_HUMAN]	1.568	1.492	0.688	1.249	0.398437	0.966	1.278	0.801	1.015	0.1978	0.673	0.847	1.161	0.894	0.202077
Q9NVU0-3	POLR3E	Isoform 3 of DNA-directed RNA polymerase III subunit RPC5 OS=Homo sapiens GN=POLR3E - [RPC5_HUMAN]	0.917		1.583	1.25	0.333083	0.768		0.803	0.786	0.017524	0.836		0.506	0.671	0.164839
Q9NVH0-2	EXD2	Isoform 2 of Exonuclease 3'-5' domain-containing protein 2 OS=Homo sapiens GN=EXD2 - [EXD2_HUMAN]	1.494	1.187	1.081	1.254	0.175152	1.265	0.933	1.162	1.12	0.138693	0.856	0.803	1.102	0.92	0.130148
P06756-3	ITGAV	Isoform 3 of Integrin alpha-V OS=Homo sapiens GN=ITGAV - [ITAV_HUMAN]	1.293	1.239	1.233	1.255	0.027224	1.221	0.941	1.084	1.082	0.114067	0.789	0.776	0.988	0.851	0.096963
O60784-4	TOM1	Isoform 4 of Target of Myb protein 1 OS=Homo sapiens GN=TOM1 - [TOM1_HUMAN]		1.22	1.29	1.255	0.034897		1.148	1.122	1.135	0.013116		0.868	0.813	0.841	0.027886
Q9UJ83-2	HACL1	Isoform 2 of 2-hydroxyacyl-CoA lyase 1 OS=Homo sapiens GN=HACL1 - [HACL1_HUMAN]		1.58	0.929	1.255	0.325489	1.672	0.943	1.142	1.252	0.307678	0.397	0.459	1.225	0.694	0.376916
O15091-4	KIAA0391	Isoform 4 of Mitochondrial ribonuclease P protein 3 OS=Homo sapiens GN=KIAA0391 - [MRRP3_HUMAN]	1.248	1.246	1.278	1.257	0.014563	1.095	1.18	1.104	1.126	0.038153	0.868	0.937	0.722	0.843	0.089595
Q9H920-2	RNF121	Isoform 2 of RING finger protein 121 OS=Homo sapiens GN=RNF121 - [RN121_HUMAN]	1.306	1.208		1.257	0.049076	0.94	0.956		0.948	0.007529	0.718	0.732		0.725	0.007049
Q9Y2H6-2	FNDC3A	Isoform 2 of Fibronectin type-III domain-containing protein 3A OS=Homo sapiens GN=FNDC3A - [FND3A_HUMAN]	1.439	1.136	1.195	1.257	0.13088	0.994	0.889	1.025	0.97	0.058102	0.638	0.727	0.859	0.741	0.090852
Q96MU7-2	YTHDC1	Isoform 2 of YTH domain-containing protein 1 OS=Homo sapiens GN=YTHDC1 - [YTDC1_HUMAN]	1.067	1.413	1.294	1.258	0.143649	0.995	0.957	3.527	1.826	1.20246	0.976	0.67	1.401	1.016	0.299793
Q96CU9-3	FOXRED1	Isoform 3 of FAD-dependent oxidoreductase domain-containing protein 1 OS=Homo sapiens GN=FOXRED1 - [FXRD1_HUMAN]	1.458		1.057	1.258	0.200505	0.902		0.934	0.918	0.015666	0.668		0.83	0.749	0.080905
P48728-3	AMT	Isoform 3 of Aminomethyltransferase, mitochondrial OS=Homo sapiens GN=AMT - [GCST_HUMAN]	1.405		1.117	1.261	0.144397	1.055		0.822	0.938	0.116589	0.753		0.719	0.736	0.016972
Q14137-2	BOP1	Isoform 2 of Ribosome biogenesis protein BOP1 OS=Homo sapiens GN=BOP1 - [BOP1_HUMAN]	1.349	1.222	1.218	1.263	0.060746	1.05	1.097	1.035	1.06	0.026538	0.747	0.842	0.858	0.816	0.048921
P05556-2	ITGB1	Isoform 2 of Integrin beta-1 OS=Homo sapiens GN=ITGB1 - [ITB1_HUMAN]		1.466	1.06	1.263	0.202917		0.971	1.331	1.151	0.180086		0.695	1.355	1.025	0.329909
Q9Y320-2	TMX2	Isoform 2 of Thioredoxin-related transmembrane protein 2 OS=Homo sapiens GN=TMX2 - [TMX2_HUMAN]	1.313	1.266	1.212	1.264	0.041257	1.083	1.194	0.977	1.085	0.088745	0.762	0.934	0.875	0.857	0.0713
Q9H307-2	PNN	Isoform 2 of Pinin OS=Homo sapiens GN=PNN - [PININ_HUMAN]		1.228	1.3	1.264	0.036261		1.163	0.856	1.009	0.153521		0.8	0.588	0.694	0.105939
Q8TDD1-2	DDX54	Isoform 2 of ATP-dependent RNA helicase DDX54 OS=Homo sapiens GN=DDX54 - [DDX54_HUMAN]	1.196	1.335		1.266	0.069553	1.557	1.703		1.63	0.073399	1.298	1.262		1.28	0.017714
Q9BW71-2	HIRIP3	Isoform 2 of HIRA-interacting protein 3 OS=Homo sapiens GN=HIRIP3 - [HIRP3_HUMAN]		1.503	1.037	1.27	0.232748		1.561	0.787	1.174	0.386699		1.028	0.757	0.893	0.135337
O95168-2	NDUFB4	Isoform 2 of NADH dehydrogenase [ubiquinone] 1 beta subcomplex subunit 4 OS=Homo sapiens GN=NDUFB4 - [NDUB4_HUMAN]	1.27	1.203	1.343	1.272	0.05715	1.124	1.006	0.999	1.043	0.057595	0.907	0.843	0.742	0.831	0.068021
Q8IX18-3	DHX40	Isoform 3 of Probable ATP-dependent RNA helicase DHX40 OS=Homo sapiens GN=DHX40 - [DHX40_HUMAN]		1.498	1.047	1.272	0.225928		1.708	0.895	1.301	0.406529		1.128	1.001	1.064	0.063294
P55084-2	HADHB	Isoform 2 of Trifunctional enzyme subunit beta, mitochondrial OS=Homo sapiens GN=HADHB - [ECHB_HUMAN]	1.409	1.276	1.133	1.273	0.11268	0.954	0.923	1.03	0.969	0.045164	0.699	0.704	0.881	0.762	0.084845
Q9Y4W2-2	LAS1L	Isoform 2 of Ribosomal biogenesis protein LAS1L OS=Homo sapiens GN=LAS1L - [LAS1L_HUMAN]		1.248	1.302	1.275	0.026603		0.934	0.859	0.897	0.03758		0.74	0.691	0.716	0.0245
Q00325-2	SLC25A3	Isoform B of Phosphate carrier protein, mitochondrial OS=Homo sapiens GN=SLC25A3 - [MPCP_HUMAN]	1.421	1.338	1.072	1.277	0.149043	0.974	0.884	0.857	0.905	0.05018	0.686	0.72	0.932	0.779	0.108494
Q9H334-2	FOXP1	Isoform 2 of Forkhead box protein P1 OS=Homo sapiens GN=FOXP1 - [FOXP1_HUMAN]		1.797	0.757	1.277	0.52023		1.735	1.156	1.445	0.289519		0.955	1.555	1.255	0.2998
P48735-2	IDH2	Isoform 2 of Isocitrate dehydrogenase [NADP], mitochondrial OS=Homo sapiens GN=IDH2 - [IDHP_HUMAN]	1.424	1.389	1.021	1.278	0.182468	0.898	0.91	1.075	0.961	0.080841	0.644	0.624	1.031	0.766	0.187679
Q5TC12-2	ATPAF1	Isoform 2 of ATP synthase mitochondrial F1 complex assembly factor 1 OS=Homo sapiens GN=ATPAF1 - [ATPF1_HUMAN]	1.452		1.109	1.28	0.17155	0.855		1.22	1.037	0.182927	0.724		1.098	0.911	0.186667
Q96HS1-2	PGAM5	Isoform 2 of Serine/threonine-protein phosphatase PGAM5, mitochondrial OS=Homo sapiens GN=PGAM5 - [PGAM5_HUMAN]	1.413	1.343	1.092	1.282	0.137764	0.915	0.942	1.045	0.967	0.056212	0.67	0.661	0.986	0.772	0.151201
Q15149-7	PLEC	Isoform 7 of Plectin OS=Homo sapiens GN=PLEC - [PLEC_HUMAN]	1.351	1.393	1.112	1.285	0.123969	0.968	0.897	1.161	1.009	0.111548	0.713	0.663	1.058	0.811	0.175804
P51788-4	CLCN2	Isoform 4 of Chloride channel protein 2 OS=Homo sapiens GN=CLCN2 - [CLCN2_HUMAN]		1.603	0.969	1.286	0.316821		1.183	0.788	0.986	0.197184		0.8	0.811	0.806	0.005555
Q96S52-2	PIGS	Isoform 2 of GPI transamidase component PIG-S OS=Homo sapiens GN=PIGS - [PIGS_HUMAN]	1.727	1.199	0.936	1.287	0.329093	1.215	0.974	0.895	1.028	0.136159	0.685	0.826	0.756	0.756	0.05729
Q13393-3	PLD1	Isoform PLD1C of Phospholipase D1 OS=Homo sapiens GN=PLD1 - [PLD1_HUMAN]		0.971	1.607	1.289	0.317985		0.983	0.981	0.982	0.000923		0.968	0.609	0.788	0.179339
Q9NR30-2	DDX21	Isoform 2 of Nucleolar RNA helicase 2 OS=Homo sapiens GN=DDX21 - [DDX21_HUMAN]	1.322	1.2	1.348	1.29	0.064689	1.596	1.391	1.092	1.36	0.207217	1.185	1.17	0.804	1.053	0.176203
Q9BRX8-2	FAM213A	Isoform 2 of Redox-regulatory protein FAM213A OS=Homo sapiens GN=FAM213A - [F213A_HUMAN]	1.51	1.288	1.072	1.29	0.17865	1.077	1.06	1.075	1.071	0.007773	0.693	0.91	0.963	0.855	0.11691
P50542-2	PEX5	Isoform 2 of Peroxisomal targeting signal 1 receptor OS=Homo sapiens GN=PEX5 - [PEX5_HUMAN]		0.943	1.638	1.29	0.347557		1.155	1.92	1.538	0.382326		1.213	1.169	1.191	0.021847
P52333-2	JAK3	Isoform 1 of Tyrosine-protein kinase JAK3 OS=Homo sapiens GN=JAK3 - [JAK3_HUMAN]	1.022	1.568		1.295	0.272751	0.514	0.74		0.627	0.113116	0.501	0.467		0.484	0.017046
Q9NRG7-2	SDR39U1	Isoform 2 of Epimerase family protein SDR39U1 OS=Homo sapiens GN=SDR39U1 - [D39U1_HUMAN]	1.464	1.145	1.277	1.295	0.130777	1.154	1.099	1.538	1.263	0.195525	0.786	0.949	1.111	0.949	0.13283
P49748-2	ACADVL	Isoform 2 of Very long-chain specific acyl-CoA dehydrogenase, mitochondrial OS=Homo sapiens GN=ACADVL - [ACADV_HUMAN]	1.326	1.294	1.268	1.296	0.023783	1.103	1.027	1.124	1.085	0.041808	0.837	0.833	0.891	0.854	0.026379
P02671-2	FGA	Isoform 2 of Fibrinogen alpha chain OS=Homo sapiens GN=FGA - [FIBA_HUMAN]	2.377	1.164	0.347	1.296	0.833806	0.342	0.47	0.412	0.408	0.05228	0.144	0.024	1.171	0.446	0.514718
Q86WA6-2	BPHL	Isoform 2 of Valacyclovir hydrolase OS=Homo sapiens GN=BPHL - [BPHL_HUMAN]	1.461	1.607	0.826	1.298	0.339074	0.861	0.976	1.094	0.977	0.094933	0.543	0.865	1.126	0.845	0.238366
Q16698-2	DECR1	Isoform 2 of 2,4-dienoyl-CoA reductase, mitochondrial OS=Homo sapiens GN=DECR1 - [DECR_HUMAN]	1.456	1.38	1.061	1.299	0.171277	1.056	0.935	0.981	0.991	0.050053	0.699	0.666	0.873	0.746	0.090944
Q6ZT21-2	TMPPE	Isoform 2 of Transmembrane protein with metallophosphoesterase domain OS=Homo sapiens GN=TMPPE - [TMPPE_HUMAN]	1.126	1.475		1.3	0.174663	1.431	0.87		1.151	0.28025	1.267	0.584	0.845	0.899	0.281652
Q8IY17-5	PNPLA6	Isoform 5 of Neuropathy target esterase OS=Homo sapiens GN=PNPLA6 - [PLPL6_HUMAN]	1.535	1.383	0.983	1.3	0.233026	1.105	1.054	1.193	1.117	0.057355	0.742	0.707	1.138	0.862	0.195716
Q8N490-4	PNKD	Isoform 4 of Probable hydrolase PNKD OS=Homo sapiens GN=PNKD - [PNKD_HUMAN]	1.373		1.232	1.302	0.070482	1.303		1.051	1.177	0.125811	0.752		0.982	0.867	0.115041
P55789-2	GFER	Isoform 2 of FAD-linked sulfhydryl oxidase ALR OS=Homo sapiens GN=GFER - [ALR_HUMAN]	1.421	1.195		1.308	0.112917	0.825	0.757		0.791	0.034382	0.579	0.627		0.603	0.0236
Q9BWS9-3	CHID1	Isoform 3 of Chitinase domain-containing protein 1 OS=Homo sapiens GN=CHID1 - [CHID1_HUMAN]	1.268		1.35	1.309	0.040786	1.576		1.244	1.41	0.165978	1.239		0.919	1.079	0.160033
Q9H1K1-2	ISCU	Isoform 2 of Iron-sulfur cluster assembly enzyme ISCU, mitochondrial OS=Homo sapiens GN=ISCU - [ISCU_HUMAN]	1.294	1.142	1.495	1.31	0.144561	1.161	1.007	1.467	1.212	0.19146	0.895	0.872	0.979	0.915	0.045858
Q02880-2	TOP2B	Isoform Beta-1 of DNA topoisomerase 2-beta OS=Homo sapiens GN=TOP2B - [TOP2B_HUMAN]	1.385	1.24		1.312	0.072766	1.297	1.189		1.243	0.053816	0.934	0.934		0.934	0.000148
Q9C075-2	KRT23	Isoform 2 of Keratin, type I cytoskeletal 23 OS=Homo sapiens GN=KRT23 - [K1C23_HUMAN]		1.272	1.352	1.312	0.040169		0.863	1.097	0.98	0.116902		0.706	0.815	0.761	0.054725
Q5VT66-3	MARC1	Isoform 3 of Mitochondrial amidoxime-reducing component 1 OS=Homo sapiens GN=MARC1 - [MARC1_HUMAN]	1.287	1.181	1.474	1.314	0.120992	1.386	0.784	1.063	1.077	0.246041	1.074	0.617	0.719	0.803	0.195669
Q9H330-2	TMEM245	Isoform 2 of Transmembrane protein 245 OS=Homo sapiens GN=TMEM245 - [TM245_HUMAN]	1.518	1.241	1.195	1.318	0.142873	1.627	1.024	1.03	1.227	0.282828	0.954	0.735	0.86	0.849	0.089749
Q5JSH3-3	WDR44	Isoform 3 of WD repeat-containing protein 44 OS=Homo sapiens GN=WDR44 - [WDR44_HUMAN]		1.072	1.572	1.322	0.250227		1.198	1.373	1.286	0.087528		1.106	0.871	0.989	0.117582
Q8IUH4-2	ZDHHC13	Isoform 2 of Palmitoyltransferase ZDHHC13 OS=Homo sapiens GN=ZDHHC13 - [ZDH13_HUMAN]	1.3	1.319	1.349	1.323	0.020036	1.096	0.957	0.951	1.001	0.066785	0.841	0.718	0.714	0.758	0.058719
O15120-2	AGPAT2	Isoform 2 of 1-acyl-sn-glycerol-3-phosphate acyltransferase beta OS=Homo sapiens GN=AGPAT2 - [PLCB_HUMAN]	1.484	1.166		1.325	0.159296	1.096	0.906		1.001	0.095067	0.736	0.769		0.753	0.016278
Q86UB9-2	TMEM135	Isoform 2 of Transmembrane protein 135 OS=Homo sapiens GN=TMEM135 - [TM135_HUMAN]	1.43	1.228		1.329	0.101062	0.809	0.898		0.853	0.044095	0.684	0.859		0.772	0.087598
Q6NZI2-2	PTRF	Isoform 2 of Polymerase I and transcript release factor OS=Homo sapiens GN=PTRF - [PTRF_HUMAN]	1.374	1.151	1.476	1.334	0.135741	1.405	1.277	2.081	1.588	0.352786	1.02	1.098	1.406	1.175	0.166808
Q9UER7-3	DAXX	Isoform 3 of Death domain-associated protein 6 OS=Homo sapiens GN=DAXX - [DAXX_HUMAN]	1.299	1.251	1.456	1.335	0.087598	1.122	1.089	0.953	1.054	0.073089	0.861	0.871	0.742	0.825	0.058473
P29590-14	PML	Isoform PML-14 of Protein PML OS=Homo sapiens GN=PML - [PML_HUMAN]		1.227	1.446	1.336	0.109447		0.86	1.44	1.15	0.289999		0.694	0.984	0.839	0.145163
O43865-2	AHCYL1	Isoform 2 of Adenosylhomocysteinase 2 OS=Homo sapiens GN=AHCYL1 - [SAHH2_HUMAN]		1.091	1.585	1.338	0.247134		1.143	1.193	1.168	0.025087		1.037	0.75	0.893	0.143235
Q07157-2	TJP1	Isoform Short of Tight junction protein ZO-1 OS=Homo sapiens GN=TJP1 - [ZO1_HUMAN]	1.63	1.051		1.34	0.289105	1.703	1.038		1.37	0.332609	1.042	0.969		1.005	0.036754
P46108-2	CRK	Isoform Crk-I of Adapter molecule crk OS=Homo sapiens GN=CRK - [CRK_HUMAN]		0.913	1.769	1.341	0.428119		0.896	1.362	1.129	0.233179		0.893	0.768	0.831	0.062631
Q9UK23-3	NAGPA	Isoform 3 of N-acetylglucosamine-1-phosphodiester alpha-N-acetylglucosaminidase OS=Homo sapiens GN=NAGPA - [NAGPA_HUMAN]	1.45	1.356	1.226	1.344	0.091717	1.131	1.124	1.261	1.172	0.063208	0.781	0.838	1.046	0.888	0.113917
P18433-2	PTPRA	Isoform 2 of Receptor-type tyrosine-protein phosphatase alpha OS=Homo sapiens GN=PTPRA - [PTPRA_HUMAN]	1.319	1.435	1.281	1.345	0.065372	1.168	1.208	1.197	1.191	0.016891	0.848	0.877	0.926	0.884	0.032015
Q96BW9-3	TAMM41	Isoform 3 of Phosphatidate cytidylyltransferase, mitochondrial OS=Homo sapiens GN=TAMM41 - [TAM41_HUMAN]	1.61	0.978	1.453	1.347	0.26868	1.24	0.853	1.578	1.224	0.295825	0.759	0.864	0.366	0.663	0.214054
Q9UMS0-3	NFU1	Isoform 3 of NFU1 iron-sulfur cluster scaffold homolog, mitochondrial OS=Homo sapiens GN=NFU1 - [NFU1_HUMAN]	1.236	1.528	1.283	1.349	0.128152	0.932	0.914	1.085	0.977	0.076448	0.753	0.609	0.964	0.775	0.145858
Q9GZY8-2	MFF	Isoform 2 of Mitochondrial fission factor OS=Homo sapiens GN=MFF - [MFF_HUMAN]	1.353		1.344	1.349	0.004516	1.421		1.198	1.31	0.111655	1.118		0.909	1.014	0.104684
Q5VZ46-2	KIAA1614	Isoform 2 of Uncharacterized protein KIAA1614 OS=Homo sapiens GN=KIAA1614 - [K1614_HUMAN]		1.242	1.469	1.356	0.113325	1.627	1.469	1.065	1.387	0.236634		1.17	0.723	0.947	0.223468
P56181-2	NDUFV3	Isoform 2 of NADH dehydrogenase [ubiquinone] flavoprotein 3, mitochondrial OS=Homo sapiens GN=NDUFV3 - [NDUV3_HUMAN]	1.453	1.235	1.383	1.357	0.090707	1.009	0.951	1.159	1.04	0.087302	0.755	0.797	0.836	0.796	0.033015
Q3SXM5-2	HSDL1	Isoform 2 of Inactive hydroxysteroid dehydrogenase-like protein 1 OS=Homo sapiens GN=HSDL1 - [HSDL1_HUMAN]	1.578		1.136	1.357	0.221314	1.119		1.27	1.195	0.075761	0.71		1.116	0.913	0.202819
Q9BYK8-2	HELZ2	Isoform 2 of Helicase with zinc finger domain 2 OS=Homo sapiens GN=HELZ2 - [HELZ2_HUMAN]	1.453		1.264	1.358	0.094793	0.994		1.336	1.165	0.170893	0.645		1.049	0.847	0.201953
Q6UWE0-2	LRSAM1	Isoform 2 of E3 ubiquitin-protein ligase LRSAM1 OS=Homo sapiens GN=LRSAM1 - [LRSM1_HUMAN]	1.129	1.704	1.242	1.359	0.248886	0.946	1.218	1.293	1.153	0.149159	0.836	0.644	1.259	0.913	0.257098
Q14669-4	TRIP12	Isoform 4 of E3 ubiquitin-protein ligase TRIP12 OS=Homo sapiens GN=TRIP12 - [TRIPC_HUMAN]	1.526	1.211	1.34	1.359	0.129492	1.68	1.395	1.06	1.378	0.253511	1.014	1.213	0.819	1.015	0.160518
O43493-2	TGOLN2	Isoform TGN46 of Trans-Golgi network integral membrane protein 2 OS=Homo sapiens GN=TGOLN2 - [TGON2_HUMAN]		1.292	1.434	1.363	0.071036		1.79	1.094	1.442	0.348388		1.371	1.087	1.229	0.142426
P18583-3	SON	Isoform B of Protein SON OS=Homo sapiens GN=SON - [SON_HUMAN]		1.503	1.225	1.364	0.138648		0.833	1.165	0.999	0.165795		0.549	0.948	0.748	0.199672
Q9HB40-2	SCPEP1	Isoform 2 of Retinoid-inducible serine carboxypeptidase OS=Homo sapiens GN=SCPEP1 - [RISC_HUMAN]	1.443		1.291	1.367	0.076176	1.251		1.145	1.198	0.052849	0.864		0.885	0.875	0.010193
Q9NVI7-2	ATAD3A	Isoform 2 of ATPase family AAA domain-containing protein 3A OS=Homo sapiens GN=ATAD3A - [ATD3A_HUMAN]	1.455	1.28		1.368	0.08716	0.961	0.994		0.978	0.016389	0.678	0.73		0.704	0.026392
Q658P3-3	STEAP3	Isoform 3 of Metalloreductase STEAP3 OS=Homo sapiens GN=STEAP3 - [STEA3_HUMAN]		1.155	1.585	1.37	0.21508		1.404	0.831	1.118	0.28619		1.296	0.525	0.91	0.385388
Q96J02-2	ITCH	Isoform 2 of E3 ubiquitin-protein ligase Itchy homolog OS=Homo sapiens GN=ITCH - [ITCH_HUMAN]	1.193	1.396	1.528	1.372	0.13784	1.2	1.455	1.489	1.381	0.128994	0.973	1.023	0.971	0.989	0.024415
Q9NS00-2	C1GALT1	Isoform 2 of Glycoprotein-N-acetylgalactosamine 3-beta-galactosyltransferase 1 OS=Homo sapiens GN=C1GALT1 - [C1GLT_HUMAN]		1.409	1.336	1.372	0.036518	1.288	1.002	1.227	1.172	0.122822		0.788	0.916	0.852	0.06391
Q15067-2	ACOX1	Isoform 2 of Peroxisomal acyl-coenzyme A oxidase 1 OS=Homo sapiens GN=ACOX1 - [ACOX1_HUMAN]	1.678	1.431	1.019	1.376	0.271595	1.124	0.884	1.122	1.043	0.112844	0.667	0.72	0.997	0.794	0.144613
Q99623-2	PHB2	Isoform 2 of Prohibitin-2 OS=Homo sapiens GN=PHB2 - [PHB2_HUMAN]	1.562	1.36	1.219	1.38	0.140881	1.061	0.999	1.127	1.062	0.051951	0.697	0.707	0.95	0.784	0.116871
P21397-2	MAOA	Isoform 2 of Amine oxidase [flavin-containing] A OS=Homo sapiens GN=MAOA - [AOFA_HUMAN]	1.501		1.264	1.383	0.118703	0.967		1.033	1	0.033077	0.642		0.805	0.723	0.081445
O75340-2	PDCD6	Isoform 2 of Programmed cell death protein 6 OS=Homo sapiens GN=PDCD6 - [PDCD6_HUMAN]	1.386	1.387		1.386	0.000555	1.138	0.883		1.011	0.127812	0.725	0.761		0.743	0.018307
O75414-2	NME6	Isoform 2 of Nucleoside diphosphate kinase 6 OS=Homo sapiens GN=NME6 - [NDK6_HUMAN]	1.353	1.422		1.387	0.034437	0.593	0.849		0.721	0.128175	0.437	0.591		0.514	0.077026
P43307-2	SSR1	Isoform 2 of Translocon-associated protein subunit alpha OS=Homo sapiens GN=SSR1 - [SSRA_HUMAN]	1.179	1.431	1.558	1.389	0.157585	1.001	1.071	0.974	1.015	0.040922	0.674	0.741	0.639	0.685	0.041995
Q9Y394-2	DHRS7	Isoform 2 of Dehydrogenase/reductase SDR family member 7 OS=Homo sapiens GN=DHRS7 - [DHRS7_HUMAN]		1.634	1.148	1.391	0.242867		1.014	1.409	1.212	0.197586		0.614	1.225	0.919	0.305085
Q9HD20-2	ATP13A1	Isoform B of Manganese-transporting ATPase 13A1 OS=Homo sapiens GN=ATP13A1 - [AT131_HUMAN]	1.598	1.297	1.28	1.392	0.14619	1.191	0.959	1.235	1.129	0.121124	0.824	0.756	0.943	0.841	0.07727
P13688-2	CEACAM1	Isoform 2 of Carcinoembryonic antigen-related cell adhesion molecule 1 OS=Homo sapiens GN=CEACAM1 - [CEAM1_HUMAN]	1.618	1.432	1.124	1.392	0.203484	1.127	1.019	1.21	1.118	0.078119	0.685	0.694	1.068	0.816	0.1787
Q96E11-3	MRRF	Isoform 3 of Ribosome-recycling factor, mitochondrial OS=Homo sapiens GN=MRRF - [RRFM_HUMAN]	0.977	1.809		1.393	0.41584	0.824	1.078		0.951	0.126946	0.765	0.921		0.843	0.078023
Q9Y679-2	AUP1	Isoform Short of Ancient ubiquitous protein 1 OS=Homo sapiens GN=AUP1 - [AUP1_HUMAN]	1.565	1.403	1.215	1.394	0.143033	1.016	0.996	1.288	1.1	0.133341	0.732	0.691	1.108	0.844	0.187815
Q16637-3	SMN1	Isoform SMN-delta7 of Survival motor neuron protein OS=Homo sapiens GN=SMN1 - [SMN_HUMAN]	1.671	1.128	1.387	1.396	0.221669	1.187	1.052	1.088	1.109	0.056822	0.841	1.035	0.653	0.843	0.155752
Q8N1F8-2	STK11IP	Isoform 2 of Serine/threonine-protein kinase 11-interacting protein OS=Homo sapiens GN=STK11IP - [S11IP_HUMAN]		1.672	1.124	1.398	0.274333		0.81	0.865	0.837	0.027068		0.801	0.767	0.784	0.017055
Q07020-2	RPL18	Isoform 2 of 60S ribosomal protein L18 OS=Homo sapiens GN=RPL18 - [RL18_HUMAN]	1.312	1.236	1.648	1.399	0.179106	1.931	1.443	1.72	1.698	0.199588	1.536	1.269	0.992	1.265	0.221938
O75475-3	PSIP1	Isoform 3 of PC4 and SFRS1-interacting protein OS=Homo sapiens GN=PSIP1 - [PSIP1_HUMAN]		0.805	1.995	1.4	0.594995		2.1	0.895	1.497	0.602363		2.58	0.447	1.513	1.06619
P23368-2	ME2	Isoform 2 of NAD-dependent malic enzyme, mitochondrial OS=Homo sapiens GN=ME2 - [MAOM_HUMAN]	1.494		1.316	1.405	0.089125	1.51		1.438	1.474	0.036175	1.119		0.909	1.014	0.104947
P32004-3	L1CAM	Isoform 3 of Neural cell adhesion molecule L1 OS=Homo sapiens GN=L1CAM - [L1CAM_HUMAN]	1.765	1.722	0.737	1.408	0.474616	0.935	0.703	2.356	1.331	0.730576	0.529	0.347		0.438	0.090856
P08195-2	SLC3A2	Isoform 2 of 4F2 cell-surface antigen heavy chain OS=Homo sapiens GN=SLC3A2 - [4F2_HUMAN]	1.389	1.408	1.43	1.409	0.016668	1.179	1.2	1.076	1.151	0.054311	0.859	0.843	0.746	0.816	0.050052
Q9ULC5-4	ACSL5	Isoform 3 of Long-chain-fatty-acid--CoA ligase 5 OS=Homo sapiens GN=ACSL5 - [ACSL5_HUMAN]	1.924	1.555	0.752	1.41	0.48913	0.853	0.705	1.292	0.95	0.249329	0.483	0.44	1.757	0.893	0.610757
Q9Y305-4	ACOT9	Isoform 4 of Acyl-coenzyme A thioesterase 9, mitochondrial OS=Homo sapiens GN=ACOT9 - [ACOT9_HUMAN]	1.64	1.374	1.219	1.411	0.174012	1.043	0.847	1.168	1.019	0.131967	0.737	0.61	0.937	0.761	0.134665
O96011-2	PEX11B	Isoform 2 of Peroxisomal membrane protein 11B OS=Homo sapiens GN=PEX11B - [PX11B_HUMAN]	1.684	1.312	1.245	1.414	0.192908	1.142	0.836	1.268	1.082	0.181575	0.71	0.56	1.043	0.771	0.20175
P07093-2	SERPINE2	Isoform 2 of Glia-derived nexin OS=Homo sapiens GN=SERPINE2 - [GDN_HUMAN]		1.61	1.226	1.418	0.192302		1.167	1.519	1.343	0.175712		0.717	1.236	0.976	0.259203
Q96DA6-2	DNAJC19	Isoform 2 of Mitochondrial import inner membrane translocase subunit TIM14 OS=Homo sapiens GN=DNAJC19 - [TIM14_HUMAN]	1.692	1.561	1.011	1.421	0.295051	1.866	1.01	1.022	1.299	0.400475	1.1	0.655	0.972	0.909	0.187194
Q96JJ7-2	TMX3	Isoform 2 of Protein disulfide-isomerase TMX3 OS=Homo sapiens GN=TMX3 - [TMX3_HUMAN]	1.555	1.363	1.351	1.423	0.093458	1.331	1.04	1.207	1.193	0.119492	0.866	0.755	0.852	0.824	0.049633
Q969P0-3	IGSF8	Isoform 3 of Immunoglobulin superfamily member 8 OS=Homo sapiens GN=IGSF8 - [IGSF8_HUMAN]		1.576	1.269	1.423	0.153498		1.462	1.197	1.33	0.132593		0.762	0.89	0.826	0.063837
Q02218-2	OGDH	Isoform 2 of 2-oxoglutarate dehydrogenase, mitochondrial OS=Homo sapiens GN=OGDH - [ODO1_HUMAN]	1.444	1.409		1.427	0.017759	0.973	0.89		0.931	0.041493	0.669	0.631		0.65	0.018726
Q5SWX8-3	ODR4	Isoform 3 of Protein odr-4 homolog OS=Homo sapiens GN=ODR4 - [ODR4_HUMAN]	1.747		1.11	1.429	0.318236	0.896		1.317	1.107	0.210741	0.511		1.183	0.847	0.335863
Q96D53-2	ADCK4	Isoform 2 of AarF domain-containing protein kinase 4 OS=Homo sapiens GN=ADCK4 - [ADCK4_HUMAN]	1.623		1.239	1.431	0.191573	1.017		1.293	1.155	0.137807	0.625		1.04	0.833	0.207515
Q6UWP7-3	LCLAT1	Isoform 3 of Lysocardiolipin acyltransferase 1 OS=Homo sapiens GN=LCLAT1 - [LCLT1_HUMAN]	1.795	1.378	1.121	1.431	0.277908	0.987	1.248	1.022	1.085	0.115546	0.716	0.797	0.901	0.805	0.075815
Q6P1A2-2	LPCAT3	Isoform 2 of Lysophospholipid acyltransferase 5 OS=Homo sapiens GN=LPCAT3 - [MBOA5_HUMAN]		1.643	1.219	1.431	0.212054		1.184	1.303	1.244	0.059471		0.775	1.067	0.921	0.14565
O15533-2	TAPBP	Isoform 2 of Tapasin OS=Homo sapiens GN=TAPBP - [TPSN_HUMAN]	1.819	1.474	1.012	1.435	0.330375	1.149	1.223	1.213	1.195	0.032785	0.783	0.836	1.377	0.998	0.268413
Q9NYY8-2	FASTKD2	Isoform 2 of FAST kinase domain-containing protein 2 OS=Homo sapiens GN=FASTKD2 - [FAKD2_HUMAN]	1.296	1.578		1.437	0.141117	1.084	1.016		1.05	0.034079	0.933	1.137		1.035	0.102006
Q6P4E1-3	CASC4	Isoform 3 of Protein CASC4 OS=Homo sapiens GN=CASC4 - [CASC4_HUMAN]	1.805	1.074		1.44	0.365307	1.016	0.959		0.988	0.028564	0.562	0.85		0.706	0.143987
Q6KCM7-6	SLC25A25	Isoform 6 of Calcium-binding mitochondrial carrier protein SCaMC-2 OS=Homo sapiens GN=SLC25A25 - [SCMC2_HUMAN]	1.71		1.173	1.442	0.268427	0.921		1.207	1.064	0.143343	0.563		1.026	0.795	0.23148
P05026-2	ATP1B1	Isoform 2 of Sodium/potassium-transporting ATPase subunit beta-1 OS=Homo sapiens GN=ATP1B1 - [AT1B1_HUMAN]	1.461	1.434	1.442	1.446	0.011141	1.194	1.124	1.124	1.147	0.032934	0.837	0.767	0.765	0.79	0.033751
Q8NFV4-4	ABHD11	Isoform 4 of Protein ABHD11 OS=Homo sapiens GN=ABHD11 - [ABHDB_HUMAN]	1.562	1.488	1.286	1.446	0.116682	1.057	1.002	1.141	1.067	0.057188	0.664	0.699	0.825	0.729	0.069518
P05023-3	ATP1A1	Isoform 3 of Sodium/potassium-transporting ATPase subunit alpha-1 OS=Homo sapiens GN=ATP1A1 - [AT1A1_HUMAN]	1.46	1.434	1.45	1.448	0.010581	1.203	1.189	1.064	1.152	0.062831	0.849	0.802	0.741	0.797	0.043866
Q9NXF1-2	TEX10	Isoform 2 of Testis-expressed sequence 10 protein OS=Homo sapiens GN=TEX10 - [TEX10_HUMAN]	1.596	1.543	1.224	1.454	0.164121	1.178	1.102	1.232	1.171	0.053463	0.747	0.751	1.033	0.844	0.133796
P36957-2	DLST	Isoform 2 of Dihydrolipoyllysine-residue succinyltransferase component of 2-oxoglutarate dehydrogenase complex, mitochondrial OS=Homo sapiens GN=DLST - [ODO2_HUMAN]	1.611	1.482	1.272	1.455	0.139669	1.023	0.941	1.159	1.041	0.089984	0.589	0.563	1.006	0.719	0.202671
Q8NE86-3	MCU	Isoform 3 of Calcium uniporter protein, mitochondrial OS=Homo sapiens GN=MCU - [MCU_HUMAN]	1.683	1.625	1.057	1.455	0.28278	1.039	1.03	1.259	1.109	0.106058	0.622	0.608	1.189	0.806	0.270585
Q32MZ4-3	LRRFIP1	Isoform 3 of Leucine-rich repeat flightless-interacting protein 1 OS=Homo sapiens GN=LRRFIP1 - [LRRF1_HUMAN]	0.972	1.941		1.456	0.484574	1.062	1.155		1.108	0.046397	1.09	0.866		0.978	0.112118
P82912-2	MRPS11	Isoform 2 of 28S ribosomal protein S11, mitochondrial OS=Homo sapiens GN=MRPS11 - [RT11_HUMAN]	1.066	1.36	1.942	1.456	0.364261	0.905	0.888	1.033	0.942	0.064615	0.779	0.581	0.53	0.63	0.107248
Q9BTX1-6	NDC1	Isoform 6 of Nucleoporin NDC1 OS=Homo sapiens GN=NDC1 - [NDC1_HUMAN]	1.769	1.411	1.195	1.458	0.236884	1.388	1.135	1.396	1.306	0.121014	0.853	0.742	1.008	0.868	0.109101
Q96SK2-3	TMEM209	Isoform 3 of Transmembrane protein 209 OS=Homo sapiens GN=TMEM209 - [TM209_HUMAN]	1.883	1.598	0.908	1.463	0.409496	1.351	1.201	1.342	1.298	0.068684	0.715	0.727	1.474	0.972	0.355224
Q16854-4	DGUOK	Isoform 4 of Deoxyguanosine kinase, mitochondrial OS=Homo sapiens GN=DGUOK - [DGUOK_HUMAN]	1.803		1.128	1.466	0.337563	0.841		1.205	1.023	0.18211	0.465		1.065	0.765	0.300129
P49590-2	HARS2	Isoform 2 of Probable histidine--tRNA ligase, mitochondrial OS=Homo sapiens GN=HARS2 - [SYHM_HUMAN]		1.637	1.296	1.467	0.170323		1.126	1.315	1.22	0.094738		0.773	0.95	0.861	0.088465
Q5VZ89-6	DENND4C	Isoform 6 of DENN domain-containing protein 4C OS=Homo sapiens GN=DENND4C - [DEN4C_HUMAN]		1.048	1.889	1.468	0.420533		1.132	0.811	0.971	0.160134		1.141	0.47	0.806	0.335472
Q8NC26-2	ZNF114	Isoform 2 of Zinc finger protein 114 OS=Homo sapiens GN=ZNF114 - [ZN114_HUMAN]	1.375	1.562		1.469	0.09345	1.591	1.488		1.539	0.051283	1.153	0.943		1.048	0.10541
Q9BW04-2	SARG	Isoform 2 of Specifically androgen-regulated gene protein OS=Homo sapiens GN=SARG - [SARG_HUMAN]	1.462		1.479	1.47	0.008878	1.186		3.147	2.167	0.980895	0.809		2.122	1.465	0.656425
O43278-2	SPINT1	Isoform 2 of Kunitz-type protease inhibitor 1 OS=Homo sapiens GN=SPINT1 - [SPIT1_HUMAN]	1.606	1.338		1.472	0.134089	1.272	1.134		1.203	0.068677	0.841	0.854		0.847	0.006416
Q12797-10	ASPH	Isoform 10 of Aspartyl/asparaginyl beta-hydroxylase OS=Homo sapiens GN=ASPH - [ASPH_HUMAN]	1.716	1.584	1.13	1.477	0.250845	1.326	1.137	1.352	1.272	0.09583	0.803	0.756	1.087	0.882	0.145908
Q16563-2	SYPL1	Isoform 2 of Synaptophysin-like protein 1 OS=Homo sapiens GN=SYPL1 - [SYPL1_HUMAN]	1.574	1.59	1.271	1.478	0.146574	0.988	1.165	1.177	1.11	0.086453	0.376	0.717	0.952	0.682	0.236456
Q92542-2	NCSTN	Isoform 2 of Nicastrin OS=Homo sapiens GN=NCSTN - [NICA_HUMAN]	1.394	1.517	1.527	1.479	0.060361	1.363	1.303	1.465	1.377	0.066882	0.873	0.778	0.916	0.856	0.057755
Q8WTR4-5	GDPD5	Isoform 5 of Glycerophosphodiester phosphodiesterase domain-containing protein 5 OS=Homo sapiens GN=GDPD5 - [GDPD5_HUMAN]		1.119	1.847	1.483	0.363934	1.226	1.257	1.065	1.183	0.08397		1.111	0.575	0.843	0.267999
O95297-4	MPZL1	Isoform 4 of Myelin protein zero-like protein 1 OS=Homo sapiens GN=MPZL1 - [MPZL1_HUMAN]	1.406	1.592	1.454	1.484	0.078985	1.438	1.331	1.391	1.386	0.04376	0.926	0.861	0.954	0.913	0.039
Q9NY97-2	B3GNT2	Isoform 2 of N-acetyllactosaminide beta-1,3-N-acetylglucosaminyltransferase 2 OS=Homo sapiens GN=B3GNT2 - [B3GN2_HUMAN]	1.768	1.206		1.487	0.281275	1.245	0.989	0.957	1.064	0.128715	0.702	0.812		0.757	0.054789
Q709C8-4	VPS13C	Isoform 4 of Vacuolar protein sorting-associated protein 13C OS=Homo sapiens GN=VPS13C - [VP13C_HUMAN]	1.536	1.284	1.648	1.489	0.152277	1.473	1.133	1.061	1.223	0.179339	0.791	0.953	0.723	0.822	0.096369
Q9NTX5-6	ECHDC1	Isoform 6 of Ethylmalonyl-CoA decarboxylase OS=Homo sapiens GN=ECHDC1 - [ECHD1_HUMAN]	1.638	1.352		1.495	0.142903	1.186	1.318		1.252	0.065688	0.714	0.846		0.78	0.065871
Q8N2K0-3	ABHD12	Isoform 3 of Monoacylglycerol lipase ABHD12 OS=Homo sapiens GN=ABHD12 - [ABD12_HUMAN]	1.652	1.581	1.253	1.495	0.173872	1.231	1.235	1.084	1.184	0.070379	0.741	0.776	0.866	0.794	0.052744
Q96T66-3	NMNAT3	Isoform 3 of Nicotinamide/nicotinic acid mononucleotide adenylyltransferase 3 OS=Homo sapiens GN=NMNAT3 - [NMNA3_HUMAN]		1.572	1.429	1.501	0.071692		1.254	1.139	1.197	0.057321		0.693	0.795	0.744	0.051164
O15400-2	STX7	Isoform 2 of Syntaxin-7 OS=Homo sapiens GN=STX7 - [STX7_HUMAN]		1.667	1.338	1.502	0.164223		1.244	1.345	1.295	0.050863		0.738	1.003	0.871	0.132145
Q6NUK1-2	SLC25A24	Isoform 2 of Calcium-binding mitochondrial carrier protein SCaMC-1 OS=Homo sapiens GN=SLC25A24 - [SCMC1_HUMAN]	1.766	1.722	1.034	1.507	0.334996	1.104	1.008	1.434	1.182	0.182361	0.607	0.588	1.291	0.829	0.327215
Q9BZF1-3	OSBPL8	Isoform 3 of Oxysterol-binding protein-related protein 8 OS=Homo sapiens GN=OSBPL8 - [OSBL8_HUMAN]		1.628	1.387	1.507	0.120534		1.122	1.244	1.183	0.060809		0.682	0.894	0.788	0.106148
Q14689-6	DIP2A	Isoform 6 of Disco-interacting protein 2 homolog A OS=Homo sapiens GN=DIP2A - [DIP2A_HUMAN]	2.537	1.178	0.822	1.513	0.739093	1.408	0.987	3.271	1.889	0.992725	0.721	0.829	3.969	1.84	1.5062
Q9NVU7-2	SDAD1	Isoform 2 of Protein SDA1 homolog OS=Homo sapiens GN=SDAD1 - [SDA1_HUMAN]	1.6		1.429	1.514	0.085488	1.7		1.038	1.369	0.331236	1.123		0.786	0.954	0.168706
Q86UU0-3	BCL9L	Isoform 3 of B-cell CLL/lymphoma 9-like protein OS=Homo sapiens GN=BCL9L - [BCL9L_HUMAN]		1.159	1.894	1.526	0.367292		1.115	0.929	1.022	0.092781		0.952	0.489	0.721	0.231191
P78381-5	SLC35A2	Isoform 5 of UDP-galactose translocator OS=Homo sapiens GN=SLC35A2 - [S35A2_HUMAN]	1.325		1.74	1.533	0.207974	1.368	1.213	1.559	1.38	0.141841	1.03	0.924	0.55	0.835	0.205723
Q6YP21-3	CCBL2	Isoform 3 of Kynurenine--oxoglutarate transaminase 3 OS=Homo sapiens GN=CCBL2 - [KAT3_HUMAN]	1.856	1.21		1.533	0.323118	1.926	0.952		1.439	0.486894	0.89	0.777		0.833	0.056634
Q9ULX9-2	MAFF	Isoform 2 of Transcription factor MafF OS=Homo sapiens GN=MAFF - [MAFF_HUMAN]	1.776	1.297		1.537	0.239032	0.765	0.867		0.816	0.050783	0.43	0.661		0.545	0.115609
P35251-2	RFC1	Isoform 2 of Replication factor C subunit 1 OS=Homo sapiens GN=RFC1 - [RFC1_HUMAN]	1.544	1.373	1.697	1.538	0.132217	2.224	2.431	0.968	1.874	0.646459	1.443	1.617	0.933	1.331	0.290337
Q9UHN6-2	TMEM2	Isoform 2 of Transmembrane protein 2 OS=Homo sapiens GN=TMEM2 - [TMEM2_HUMAN]	1.451	1.646		1.548	0.097665	1.141	1.216		1.179	0.037949	0.781	0.784		0.783	0.001565
Q9BV79-2	MECR	Isoform 2 of Trans-2-enoyl-CoA reductase, mitochondrial OS=Homo sapiens GN=MECR - [MECR_HUMAN]		1.547	1.559	1.553	0.006115		1.096	1.3	1.198	0.101953		0.701	0.831	0.766	0.065191
P36639-4	NUDT1	Isoform p18 of 7,8-dihydro-8-oxoguanine triphosphatase OS=Homo sapiens GN=NUDT1 - [8ODP_HUMAN]	0.953		2.157	1.555	0.602041	1.784		0.947	1.366	0.418408	1.867		0.438	1.152	0.714382
Q8WTV0-4	SCARB1	Isoform 4 of Scavenger receptor class B member 1 OS=Homo sapiens GN=SCARB1 - [SCRB1_HUMAN]	1.606	1.632	1.455	1.564	0.078038	1.318	1.312	1.331	1.32	0.008103	0.888	0.915	0.912	0.905	0.012174
P08183-2	ABCB1	Isoform 2 of Multidrug resistance protein 1 OS=Homo sapiens GN=ABCB1 - [MDR1_HUMAN]	1.683	1.611	1.421	1.571	0.110504	1.15	1.027	1.109	1.095	0.051284	0.793	0.676	0.759	0.743	0.048794
P20339-2	RAB5A	Isoform 2 of Ras-related protein Rab-5A OS=Homo sapiens GN=RAB5A - [RAB5A_HUMAN]	1.591	1.685	1.446	1.574	0.098269	1.467	1.32	1.398	1.395	0.060194	0.92	0.775	0.777	0.824	0.067796
O75367-2	H2AFY	Isoform 1 of Core histone macro-H2A.1 OS=Homo sapiens GN=H2AFY - [H2AY_HUMAN]	1.518	1.648	1.563	1.577	0.053885	1.64	1.264	1.547	1.484	0.159897	1.079	0.799	1.055	0.978	0.126722
Q9P0I2-2	EMC3	Isoform 2 of ER membrane protein complex subunit 3 OS=Homo sapiens GN=EMC3 - [EMC3_HUMAN]	1.565	1.593		1.579	0.014005	2.077	1.101		1.589	0.487982	1.324	0.561		0.942	0.381554
Q9UL54-2	TAOK2	Isoform 2 of Serine/threonine-protein kinase TAO2 OS=Homo sapiens GN=TAOK2 - [TAOK2_HUMAN]	1.161		2.002	1.581	0.420811	1.155		2.188	1.672	0.516448	0.993		1.09	1.041	0.048643
Q16611-2	BAK1	Isoform 2 of Bcl-2 homologous antagonist/killer OS=Homo sapiens GN=BAK1 - [BAK_HUMAN]		1.508	1.654	1.581	0.073233		1.412	1.212	1.312	0.099968		0.926	0.73	0.828	0.097962
Q9NVV4-2	MTPAP	Isoform 2 of Poly(A) RNA polymerase, mitochondrial OS=Homo sapiens GN=MTPAP - [PAPD1_HUMAN]	2.44	1.195	1.123	1.586	0.604673	1.326	0.935	1.359	1.207	0.192328	0.542	0.791	1.207	0.847	0.274167
Q9UMZ2-6	SYNRG	Isoform 5 of Synergin gamma OS=Homo sapiens GN=SYNRG - [SYNRG_HUMAN]	0.376	1.349	3.047	1.591	1.10363	0.871	2.126	4.474	2.49	1.49348	2.309	1.559	1.464	1.777	0.377539
O14975-2	SLC27A2	Isoform 2 of Very long-chain acyl-CoA synthetase OS=Homo sapiens GN=SLC27A2 - [S27A2_HUMAN]	1.693	1.947	1.132	1.591	0.340222	1.092	1.137	1.135	1.121	0.020561	0.587	0.557	0.949	0.698	0.178265
P78509-3	RELN	Isoform 3 of Reelin OS=Homo sapiens GN=RELN - [RELN_HUMAN]	1.282	2.157	1.344	1.594	0.398788	1.137	0.806	0.734	0.892	0.175491	0.972	0.964	0.538	0.825	0.20229
Q9BYC5-2	FUT8	Isoform 2 of Alpha-(1,6)-fucosyltransferase OS=Homo sapiens GN=FUT8 - [FUT8_HUMAN]	1.25	2.005	1.529	1.595	0.311721	1.448	2.125	1.178	1.584	0.39856	1.155	1.304	0.768	1.076	0.225674
P15151-3	PVR	Isoform Gamma of Poliovirus receptor OS=Homo sapiens GN=PVR - [PVR_HUMAN]	1.723	1.541	1.52	1.595	0.091032	1.123	0.917	1.358	1.133	0.180191	0.63	0.546	0.899	0.692	0.150551
Q93050-1	ATP6V0A1	Isoform 2 of V-type proton ATPase 116 kDa subunit a isoform 1 OS=Homo sapiens GN=ATP6V0A1 - [VPP1_HUMAN]	1.696	1.622	1.481	1.599	0.089328	1.175	1.084	1.366	1.209	0.117462	0.661	0.604	0.952	0.739	0.152504
Q02487-2	DSC2	Isoform 2B of Desmocollin-2 OS=Homo sapiens GN=DSC2 - [DSC2_HUMAN]	2.581	1.31	0.906	1.599	0.713721	1.603	0.999	1.31	1.304	0.246901	0.842	0.754	1.307	0.968	0.242611
P23634-5	ATP2B4	Isoform ZK of Plasma membrane calcium-transporting ATPase 4 OS=Homo sapiens GN=ATP2B4 - [AT2B4_HUMAN]		1.291	1.917	1.604	0.313149		1.057	1.224	1.14	0.083719		0.81	0.637	0.723	0.086629
Q9UIQ6-3	LNPEP	Isoform 3 of Leucyl-cystinyl aminopeptidase OS=Homo sapiens GN=LNPEP - [LCAP_HUMAN]	2.024	1.553	1.242	1.606	0.321416	1.141	1.091	1.521	1.251	0.192141	0.663	0.695	1.128	0.829	0.211874
Q9H490-2	PIGU	Isoform 2 of Phosphatidylinositol glycan anchor biosynthesis class U protein OS=Homo sapiens GN=PIGU - [PIGU_HUMAN]	0.645	3.378	0.819	1.614	1.24951	0.829	1.955	1.024	1.269	0.491267	1.282	0.573	1.247	1.034	0.326575
P50995-2	ANXA11	Isoform 2 of Annexin A11 OS=Homo sapiens GN=ANXA11 - [ANX11_HUMAN]	1.644	1.692	1.509	1.615	0.077709	1.107	1.286	1.118	1.17	0.08181	0.66	0.789	0.729	0.726	0.052541
O94925-3	GLS	Isoform 3 of Glutaminase kidney isoform, mitochondrial OS=Homo sapiens GN=GLS - [GLSK_HUMAN]	1.682	1.896	1.301	1.626	0.24581	1.019	1.09	1.423	1.177	0.175989	0.587	0.569	1.09	0.749	0.241628
Q70EL1-6	USP54	Isoform 3 of Inactive ubiquitin carboxyl-terminal hydrolase 54 OS=Homo sapiens GN=USP54 - [UBP54_HUMAN]	1.855	1.341	1.691	1.629	0.214261	1.142	1.84	1.655	1.546	0.294918	0.624	1.357	0.976	0.986	0.299525
Q5VUA4-2	ZNF318	Isoform 2 of Zinc finger protein 318 OS=Homo sapiens GN=ZNF318 - [ZN318_HUMAN]	2.279		0.999	1.639	0.640206	1.237		0.61	0.923	0.313807	0.835		0.609	0.722	0.113302
P23229-7	ITGA6	Isoform 7 of Integrin alpha-6 OS=Homo sapiens GN=ITGA6 - [ITA6_HUMAN]	1.585	1.435	1.909	1.643	0.197989	1.205	1.41	1.624	1.413	0.171037	0.759	0.778	0.699	0.745	0.033566
Q86Y07-4	VRK2	Isoform 4 of Serine/threonine-protein kinase VRK2 OS=Homo sapiens GN=VRK2 - [VRK2_HUMAN]	1.875		1.417	1.646	0.228905	1.807		1.998	1.902	0.095186	0.961		1.406	1.184	0.222288
Q96CV9-3	OPTN	Isoform 3 of Optineurin OS=Homo sapiens GN=OPTN - [OPTN_HUMAN]	2.178	1.28	1.536	1.665	0.377808	1.132	0.72	2.556	1.469	0.786599	0.586	0.556	1.624	0.922	0.496565
P51798-2	CLCN7	Isoform 2 of H(+)/Cl(-) exchange transporter 7 OS=Homo sapiens GN=CLCN7 - [CLCN7_HUMAN]	1.448	1.833	1.77	1.684	0.168475	1.366	1.395	1.63	1.464	0.118462	0.769	0.672	0.882	0.775	0.085952
Q9UIG0-2	BAZ1B	Isoform 2 of Tyrosine-protein kinase BAZ1B OS=Homo sapiens GN=BAZ1B - [BAZ1B_HUMAN]	1.666	1.416	1.982	1.688	0.231672	2.39	1.856	1.687	1.978	0.29953	1.464	1.258	0.764	1.162	0.293663
Q8WWK9-4	CKAP2	Isoform 2 of Cytoskeleton-associated protein 2 OS=Homo sapiens GN=CKAP2 - [CKAP2_HUMAN]	1.274	2.11		1.692	0.417908	2.49	3.46		2.975	0.485095	1.948	1.622		1.785	0.16292
O14647-2	CHD2	Isoform 2 of Chromodomain-helicase-DNA-binding protein 2 OS=Homo sapiens GN=CHD2 - [CHD2_HUMAN]	3.029	1.356	0.692	1.692	0.983603	2.279	0.823	0.647	1.249	0.731506	0.75	0.642	0.932	0.775	0.119633
Q03001-8	DST	Isoform 2 of Dystonin OS=Homo sapiens GN=DST - [DYST_HUMAN]	1.733	1.667		1.7	0.03271	0.885	0.837		0.861	0.024329	0.576	0.543		0.559	0.016852
Q13190-3	STX5	Isoform 3 of Syntaxin-5 OS=Homo sapiens GN=STX5 - [STX5_HUMAN]	2.048	1.354		1.701	0.347261	1.253	1.008		1.13	0.122336	0.659	0.788		0.724	0.064154
Q9C0B5-2	ZDHHC5	Isoform 2 of Palmitoyltransferase ZDHHC5 OS=Homo sapiens GN=ZDHHC5 - [ZDHC5_HUMAN]	1.647	1.768		1.707	0.06071	0.911	1.094		1.003	0.091474	0.64	0.631		0.635	0.004515
Q06481-4	APLP2	Isoform 4 of Amyloid-like protein 2 OS=Homo sapiens GN=APLP2 - [APLP2_HUMAN]		1.643	1.803	1.723	0.080217		1.865	1.971	1.918	0.052609		1.151	1.049	1.1	0.051168
Q9Y6M7-11	SLC4A7	Isoform 11 of Sodium bicarbonate cotransporter 3 OS=Homo sapiens GN=SLC4A7 - [S4A7_HUMAN]		2.105	1.372	1.739	0.366372		0.776	1.566	1.171	0.394944		0.365	1.138	0.751	0.386594
P11279-2	LAMP1	Isoform 2 of Lysosome-associated membrane glycoprotein 1 OS=Homo sapiens GN=LAMP1 - [LAMP1_HUMAN]	1.711	1.901	1.609	1.74	0.120894	1.313	1.331	1.649	1.431	0.154467	0.788	0.755	0.94	0.827	0.080483
Q9H2V7-3	SPNS1	Isoform 3 of Protein spinster homolog 1 OS=Homo sapiens GN=SPNS1 - [SPNS1_HUMAN]	2.09		1.395	1.742	0.347418	1.388		1.445	1.417	0.028287	0.662		1.101	0.882	0.219373
Q9UQN3-2	CHMP2B	Isoform 2 of Charged multivesicular body protein 2b OS=Homo sapiens GN=CHMP2B - [CHM2B_HUMAN]	2.007	1.504		1.755	0.251817	1.484	1.339		1.411	0.072198	0.737	0.881		0.809	0.072118
Q8IZQ1-2	WDFY3	Isoform 2 of WD repeat and FYVE domain-containing protein 3 OS=Homo sapiens GN=WDFY3 - [WDFY3_HUMAN]		2.128	1.436	1.782	0.345861		1.72	0.569	1.144	0.575584		0.8	0.597	0.698	0.101349
Q52LJ0-2	FAM98B	Isoform 2 of Protein FAM98B OS=Homo sapiens GN=FAM98B - [FA98B_HUMAN]	3.679	0.836	0.834	1.783	1.34053	1.004	0.966	0.913	0.961	0.037443	0.272	1.184	1.092	0.849	0.409931
Q5ZPR3-3	CD276	Isoform 3 of CD276 antigen OS=Homo sapiens GN=CD276 - [CD276_HUMAN]	1.818		1.752	1.785	0.033137	2.682		1.407	2.045	0.637477	1.223		0.809	1.016	0.206853
P42685-2	FRK	Isoform 2 of Tyrosine-protein kinase FRK OS=Homo sapiens GN=FRK - [FRK_HUMAN]	1.52	2.069		1.795	0.274632	0.739	1.754		1.247	0.507426	0.485	0.839		0.662	0.176881
P50416-2	CPT1A	Isoform 2 of Carnitine O-palmitoyltransferase 1, liver isoform OS=Homo sapiens GN=CPT1A - [CPT1A_HUMAN]	2.073	2.023	1.301	1.799	0.353018	1.388	1.33	1.823	1.514	0.219866	0.645	0.675	1.229	0.85	0.268657
Q96SI9-2	STRBP	Isoform 2 of Spermatid perinuclear RNA-binding protein OS=Homo sapiens GN=STRBP - [STRBP_HUMAN]	3.844	0.756	0.819	1.806	1.44097	1.534	1.2	0.901	1.212	0.25853	1.731	1.447	1.107	1.428	0.255437
Q9Y6M4-6	CSNK1G3	Isoform 6 of Casein kinase I isoform gamma-3 OS=Homo sapiens GN=CSNK1G3 - [KC1G3_HUMAN]	2.636		0.978	1.807	0.829222	1.551		0.795	1.173	0.377989	0.587		0.811	0.699	0.112108
P46087-2	NOP2	Isoform 2 of Probable 28S rRNA (cytosine(4447)-C(5))-methyltransferase OS=Homo sapiens GN=NOP2 - [NOP2_HUMAN]	1.82		1.817	1.818	0.001838	3.089		2.057	2.573	0.51581	1.73		1.111	1.42	0.309319
Q96H55-4	MYO19	Isoform 4 of Unconventional myosin-XIX OS=Homo sapiens GN=MYO19 - [MYO19_HUMAN]	1.697	1.944		1.82	0.123542	1.009	0.733		0.871	0.138275	0.593	0.373		0.483	0.110114
Q8IY95-2	TMEM192	Isoform 2 of Transmembrane protein 192 OS=Homo sapiens GN=TMEM192 - [TM192_HUMAN]	1.724	2.161	1.659	1.848	0.22316	1.322	1.207	1.419	1.316	0.086942	0.765	0.552	0.853	0.724	0.126282
Q13601-2	KRR1	Isoform 2 of KRR1 small subunit processome component homolog OS=Homo sapiens GN=KRR1 - [KRR1_HUMAN]	2.099	1.6		1.849	0.249564	3.575	2.597		3.086	0.489049	1.15	1.119		1.134	0.015711
Q13418-2	ILK	Isoform 2 of Integrin-linked protein kinase OS=Homo sapiens GN=ILK - [ILK_HUMAN]	1.707	1.999		1.853	0.145733	0.973	1.182		1.077	0.104313	0.568	0.593		0.581	0.012411
Q86YN1-2	DOLPP1	Isoform 2 of Dolichyldiphosphatase 1 OS=Homo sapiens GN=DOLPP1 - [DOPP1_HUMAN]	2.813	1.693	1.079	1.862	0.717564	1.369	0.635	1.027	1.01	0.299886	0.485	0.32	0.949	0.585	0.266172
P24394-3	IL4R	Isoform 3 of Interleukin-4 receptor subunit alpha OS=Homo sapiens GN=IL4R - [IL4RA_HUMAN]	1.773	1.981		1.877	0.104074	2.023	2.763		2.393	0.36997	1.201	1.107		1.154	0.047129
Q9NV96-3	TMEM30A	Isoform 3 of Cell cycle control protein 50A OS=Homo sapiens GN=TMEM30A - [CC50A_HUMAN]	1.958	2.046	1.628	1.877	0.179803	1.384	1.316	1.768	1.489	0.198865	0.705	0.637	1.083	0.808	0.196235
Q8IX04-6	UEVLD	Isoform 6 of Ubiquitin-conjugating enzyme E2 variant 3 OS=Homo sapiens GN=UEVLD - [UEVLD_HUMAN]	0.92	1.179	3.56	1.886	1.18824	1.269	1.491	1.516	1.426	0.111045	1.211	1.252	0.7	1.055	0.25133
Q13214-2	SEMA3B	Isoform 2 of Semaphorin-3B OS=Homo sapiens GN=SEMA3B - [SEM3B_HUMAN]	2.5	2.201	0.957	1.886	0.668145	1.492	1.082	1.928	1.501	0.345229	0.709	0.541	1.737	0.996	0.528603
Q5T8D3-4	ACBD5	Isoform 4 of Acyl-CoA-binding domain-containing protein 5 OS=Homo sapiens GN=ACBD5 - [ACBD5_HUMAN]	2.575	1.37	1.764	1.903	0.501587	1.317	1.012	2.163	1.497	0.486831	0.51	0.731	0.889	0.71	0.155557
Q9Y4D1-3	DAAM1	Isoform 3 of Disheveled-associated activator of morphogenesis 1 OS=Homo sapiens GN=DAAM1 - [DAAM1_HUMAN]	2.337	2.34	1.057	1.911	0.604148	1.402	1.657	1.065	1.375	0.242439	0.598	0.701	1.005	0.768	0.172844
Q9UGQ3-2	SLC2A6	Isoform 2 of Solute carrier family 2, facilitated glucose transporter member 6 OS=Homo sapiens GN=SLC2A6 - [GTR6_HUMAN]		2.216	1.636	1.926	0.289781		1.609	1.836	1.722	0.113293		0.719	1.119	0.919	0.200144
P50548-2	ERF	Isoform 2 of ETS domain-containing transcription factor ERF OS=Homo sapiens GN=ERF - [ERF_HUMAN]		2.014	1.85	1.932	0.082327		0.927	2.105	1.516	0.589147		0.455	1.135	0.795	0.339873
Q8WVQ1-2	CANT1	Isoform 2 of Soluble calcium-activated nucleotidase 1 OS=Homo sapiens GN=CANT1 - [CANT1_HUMAN]	1.728		2.17	1.949	0.221163	1.42		1.255	1.338	0.082103	0.819		0.577	0.698	0.1212
Q9BYG5-2	PARD6B	Isoform 2 of Partitioning defective 6 homolog beta OS=Homo sapiens GN=PARD6B - [PAR6B_HUMAN]	1.1		2.836	1.968	0.867713	0.962		2.49	1.726	0.764087	0.872		0.876	0.874	0.001879
Q9GZT6-3	CCDC90B	Isoform 3 of Coiled-coil domain-containing protein 90B, mitochondrial OS=Homo sapiens GN=CCDC90B - [CC90B_HUMAN]	2.27		1.667	1.969	0.301275	1.393		1.478	1.435	0.042707	0.612		0.884	0.748	0.136116
Q76NI1-5	KNDC1	Isoform 5 of Protein very KIND OS=Homo sapiens GN=KNDC1 - [VKIND_HUMAN]		1.9	2.053	1.976	0.076314		1.585	1.405	1.495	0.089831		0.825	0.683	0.754	0.071332
Q9Y2D2-3	SLC35A3	Isoform 3 of UDP-N-acetylglucosamine transporter OS=Homo sapiens GN=SLC35A3 - [S35A3_HUMAN]	1.988	3.056	0.959	2.001	0.856108	1.447	1.507	1.31	1.422	0.082619	0.726	0.488	1.362	0.858876	0.369017
Q86X29-6	LSR	Isoform 6 of Lipolysis-stimulated lipoprotein receptor OS=Homo sapiens GN=LSR - [LSR_HUMAN]	2.1	2.126	1.866	2.03	0.116779	1.714	1.329	2.036	1.693	0.288892	0.762	0.619	1.002	0.794145	0.158136
O95900-2	TRUB2	Isoform 2 of Probable tRNA pseudouridine synthase 2 OS=Homo sapiens GN=TRUB2 - [TRUB2_HUMAN]		1.352	2.802	2.077	0.725104		1.297	0.908	1.102	0.194702		0.949	0.323	0.636214	0.313205
Q86SQ4-2	GPR126	Isoform 2 of G-protein coupled receptor 126 OS=Homo sapiens GN=GPR126 - [GP126_HUMAN]	1.475	2.312	2.452	2.08	0.431152	1.977	1.765	3.277	2.34	0.668391	0.815	0.755	1.333	0.967809	0.259374
Q7Z5G4-3	GOLGA7	Isoform 2 of Golgin subfamily A member 7 OS=Homo sapiens GN=GOLGA7 - [GOGA7_HUMAN]	2.193	2.094	2.041	2.11	0.062992	11.021	3.616	1.465	5.368	4.09314	4.022	3.301	0.782	2.70173	1.38907
P00533-2	EGFR	Isoform 2 of Epidermal growth factor receptor OS=Homo sapiens GN=EGFR - [EGFR_HUMAN]	2.081	2.145		2.113	0.032072	1.324	1.271		1.298	0.026359	0.635	0.587		0.610573	0.024032
Q6ZW49-2	PAXIP1	Isoform 3 of PAX-interacting protein 1 OS=Homo sapiens GN=PAXIP1 - [PAXI1_HUMAN]	3.2		1.047	2.123	1.07663	2.664		0.685	1.675	0.989842	0.83		0.652	0.741359	0.088983
Q96RW7-2	HMCN1	Isoform 2 of Hemicentin-1 OS=Homo sapiens GN=HMCN1 - [HMCN1_HUMAN]	2.529	1.914		2.221	0.30737	2.616	1.412		2.014	0.601945	1.032	0.73		0.8808	0.15082
Q9UET6-2	FTSJ1	Isoform 2 of Putative tRNA (cytidine(32)/guanosine(34)-2'-O)-methyltransferase OS=Homo sapiens GN=FTSJ1 - [TRM7_HUMAN]		3.349	1.141	2.245	1.10373		2.897	1.365	2.131	0.76627		0.856	1.192	1.02423	0.168136
O60942-4	RNGTT	Isoform 4 of mRNA-capping enzyme OS=Homo sapiens GN=RNGTT - [MCE1_HUMAN]	1.108	3.136	2.597	2.281	0.857568	0.889	6.296	1.957	3.047	2.3382	1.696	1.987	0.751	1.47797	0.527368
P17655-2	CAPN2	Isoform 2 of Calpain-2 catalytic subunit OS=Homo sapiens GN=CAPN2 - [CAN2_HUMAN]	3.301		1.348	2.324	0.97668	2.402		2.312	2.357	0.044937	0.929		1.711	1.31991	0.391034
O00560-2	SDCBP	Isoform 2 of Syntenin-1 OS=Homo sapiens GN=SDCBP - [SDCB1_HUMAN]	2.446	2.215	2.326	2.329	0.094159	1.894	2.365	2.377	2.212	0.2247	0.772	0.966	1.019	0.919243	0.105975
Q9Y2G1-2	MYRF	Isoform 2 of Myelin regulatory factor OS=Homo sapiens GN=MYRF - [MRF_HUMAN]		2.503	2.189	2.346	0.15665		2.183	1.828	2.006	0.177472		0.96	0.833	0.896217	0.063364
O14763-2	TNFRSF10B	Isoform Short of Tumor necrosis factor receptor superfamily member 10B OS=Homo sapiens GN=TNFRSF10B - [TR10B_HUMAN]	2.771	2.643	1.686	2.366	0.484093	2.159	1.886	1.644	1.896	0.210006	0.882	0.761	0.907	0.849911	0.063884
Q9NS68-3	TNFRSF19	Isoform 3 of Tumor necrosis factor receptor superfamily member 19 OS=Homo sapiens GN=TNFRSF19 - [TNR19_HUMAN]		2.232	2.542	2.387	0.154745		2.96	1.651	2.305	0.654432		1.316	0.683	0.999422	0.316506
Q9ULH0-2	KIDINS220	Isoform 2 of Kinase D-interacting substrate of 220 kDa OS=Homo sapiens GN=KIDINS220 - [KDIS_HUMAN]		2.03	2.799	2.415	0.384797		2.04	1.865	1.952	0.087918		0.995	0.593	0.793636	0.201057
Q9UGH3-2	SLC23A2	Isoform 2 of Solute carrier family 23 member 2 OS=Homo sapiens GN=SLC23A2 - [S23A2_HUMAN]	1.887	3.031		2.459	0.571684	1.381	2.241		1.811	0.430088	0.769	0.732		0.750486	0.018772
P22607-3	FGFR3	Isoform 3 of Fibroblast growth factor receptor 3 OS=Homo sapiens GN=FGFR3 - [FGFR3_HUMAN]	1.777	3.125	2.493	2.465	0.550875	2.36	2.201	1.539	2.033	0.355692	1.4	0.986	1.05	1.14507	0.181822
Q9HC21-2	SLC25A19	Isoform 2 of Mitochondrial thiamine pyrophosphate carrier OS=Homo sapiens GN=SLC25A19 - [TPC_HUMAN]	4.174		1.049	2.611	1.56254	1.016		1.18	1.098	0.081857	0.486		1.252	0.868943	0.383321
Q96IQ7-2	VSIG2	Isoform 2 of V-set and immunoglobulin domain-containing protein 2 OS=Homo sapiens GN=VSIG2 - [VSIG2_HUMAN]	2.681		2.65	2.666	0.015351	2.669		3.183	2.926	0.256756	0.993	0.811	1.198	1.00045	0.158146
Q9C0H2-2	TTYH3	Isoform 2 of Protein tweety homolog 3 OS=Homo sapiens GN=TTYH3 - [TTYH3_HUMAN]	2.276	3.845	1.961	2.694	0.823673	2.029	2.345	1.921	2.098	0.180053	0.788	0.647	1.051	0.82878	0.167411
Q8WWI5-3	SLC44A1	Isoform 3 of Choline transporter-like protein 1 OS=Homo sapiens GN=SLC44A1 - [CTL1_HUMAN]	3.558	2.789	1.853	2.733	0.696821	2.336	1.548	1.394	1.759	0.41242	0.687	0.608	0.812	0.702083	0.084086
Q9BXB1-2	LGR4	Isoform 2 of Leucine-rich repeat-containing G-protein coupled receptor 4 OS=Homo sapiens GN=LGR4 - [LGR4_HUMAN]	1.708	3.964		2.836	1.12755	1.707	4.743		3.225	1.51815	0.996	1.184		1.09029	0.093911
P41440-2	SLC19A1	Isoform 2 of Folate transporter 1 OS=Homo sapiens GN=SLC19A1 - [S19A1_HUMAN]	1.415	4.114	3.138	2.889	1.11574	1.698	4.944	1.572	2.738	1.56053	1.197	1.189	0.5	0.961889	0.326902
Q96QD8-2	SLC38A2	Isoform 2 of Sodium-coupled neutral amino acid transporter 2 OS=Homo sapiens GN=SLC38A2 - [S38A2_HUMAN]	3.108	2.979	2.628	2.905	0.202835	2.499	1.943	2.331	2.258	0.232833	0.74	0.645	0.885	0.7568	0.09841
P07996-2	THBS1	Isoform 2 of Thrombospondin-1 OS=Homo sapiens GN=THBS1 - [TSP1_HUMAN]	3.087		2.88	2.983	0.10348	0.879		1.519	1.199	0.319798	0.284		0.806	0.544994	0.260875
P02679-2	FGG	Isoform Gamma-A of Fibrinogen gamma chain OS=Homo sapiens GN=FGG - [FIBG_HUMAN]	2.575	6.704	0.567	3.282	2.55502	0.527	0.573	0.789	0.63	0.113913	0.214	0.083	1.874	0.723627	0.814983
O95822-2	MLYCD	Isoform Cytoplasmic+peroxisomal of Malonyl-CoA decarboxylase, mitochondrial OS=Homo sapiens GN=MLYCD - [DCMC_HUMAN]	5.354		1.403	3.379	1.9754	1.827		1.592	1.71	0.117811	0.34		1.055	0.697438	0.357079
Q96RD7-2	PANX1	Isoform 2 of Pannexin-1 OS=Homo sapiens GN=PANX1 - [PANX1_HUMAN]	2.336	4.832		3.584	1.24776	1.268	2.174		1.721	0.452796	0.541	0.445		0.493229	0.048066
P11229-2	CHRM1	Isoform 2 of Muscarinic acetylcholine receptor M1 OS=Homo sapiens GN=CHRM1 - [ACM1_HUMAN]	4.114	3.098		3.606	0.507779	2.693	1.857		2.275	0.417963	0.653	0.593		0.622891	0.029866
Q86VP1-3	TAX1BP1	Isoform 3 of Tax1-binding protein 1 OS=Homo sapiens GN=TAX1BP1 - [TAXB1_HUMAN]		3.577	3.981	3.779	0.202244		1.956	2.787	2.372	0.415501		0.541	0.698	0.619778	0.078493
Q9Y653-2	GPR56	Isoform 2 of G-protein coupled receptor 56 OS=Homo sapiens GN=GPR56 - [GPR56_HUMAN]	4.086	4.056	3.391	3.844	0.320965	5.562	5.118	8.005	6.228	1.26936	1.296	1.202	1.74	1.41262	0.234696
Q96ME7-2	ZNF512	Isoform 2 of Zinc finger protein 512 OS=Homo sapiens GN=ZNF512 - [ZN512_HUMAN]	4.39		5.423	4.906	0.516698	8.049		7.009	7.529	0.519621	1.829		1.289	1.55879	0.269763
P07305-2	H1F0	Isoform 2 of Histone H1.0 OS=Homo sapiens GN=H1F0 - [H10_HUMAN]	7.935	4.903	3.63	5.489	1.80563	9.98	3.883	5.686	6.517	2.55739	1.254	0.784	1.496	1.17789	0.295639
P11362-6	FGFR1	Isoform 12 of Fibroblast growth factor receptor 1 OS=Homo sapiens GN=FGFR1 - [FGFR1_HUMAN]		3.032	8.715	5.874	2.84138		4.291	1.859	3.075	1.21602		1.4	0.307	0.853746	0.546736
Q8N0T1	C8orf59	Uncharacterized protein C8orf59 OS=Homo sapiens GN=C8orf59 PE=1 SV=4 - [CH059_HUMAN]		0.137	0.554	0.345	0.208771	1.15	1.092	2.284	1.509	0.548805		7.904	4.11	6.007	1.89688
P07148	FABP1	Fatty acid-binding protein, liver OS=Homo sapiens GN=FABP1 PE=1 SV=1 - [FABPL_HUMAN]	0.357	0.329	0.357	0.348	0.013448	0.373	0.418	0.348	0.38	0.029031	1.078	1.242	0.938	1.086	0.124235
Q01664	TFAP4	Transcription factor AP-4 OS=Homo sapiens GN=TFAP4 PE=1 SV=2 - [TFAP4_HUMAN]	0.332		0.418	0.375	0.0431	0.786		0.475	0.631	0.155895	2.026	1.391	1.242	1.553	0.34021
Q68CK6	ACSM2B	Acyl-coenzyme A synthetase ACSM2B, mitochondrial OS=Homo sapiens GN=ACSM2B PE=1 SV=2 - [ACS2B_HUMAN]		0.427	0.335	0.381	0.046192		0.343	0.263	0.303	0.040031		0.858	0.783	0.82	0.037387
F8W9F9	WNK2	Serine/threonine-protein kinase WNK2 OS=Homo sapiens GN=WNK2 PE=1 SV=1 - [F8W9F9_HUMAN]		0.548	0.351	0.449	0.09886		0.936	0.74	0.838	0.097777		1.688	2.105	1.897	0.208255
Q6AI12	ANKRD40	Ankyrin repeat domain-containing protein 40 OS=Homo sapiens GN=ANKRD40 PE=1 SV=2 - [ANR40_HUMAN]	0.411	0.498		0.454	0.043889	1.049	1.046		1.048	0.001358	2.548	2.078		2.313	0.235236
C9JBB3	TFPI	Tissue factor pathway inhibitor (Fragment) OS=Homo sapiens GN=TFPI PE=1 SV=1 - [C9JBB3_HUMAN]	0.63	0.47	0.262	0.454	0.150695	0.543	0.377	0.512	0.477	0.072086	0.859	0.684	1.497	1.013	0.349479
P49789	FHIT	Bis(5'-adenosyl)-triphosphatase OS=Homo sapiens GN=FHIT PE=1 SV=3 - [FHIT_HUMAN]	0.458	0.454		0.456	0.001777	0.949	0.793		0.871	0.078146	2.07	1.729		1.899	0.170319
Q96T88	UHRF1	E3 ubiquitin-protein ligase UHRF1 OS=Homo sapiens GN=UHRF1 PE=1 SV=1 - [UHRF1_HUMAN]	0.417	0.31	0.651	0.459	0.142375	1	0.936	0.491	0.809	0.22604	2.393	2.669	0.748	1.936	0.847951
P46019	PHKA2	Phosphorylase b kinase regulatory subunit alpha, liver isoform OS=Homo sapiens GN=PHKA2 PE=1 SV=1 - [KPB2_HUMAN]	0.506	0.596	0.305	0.469	0.121659	0.655	1.267	1.072	0.998	0.255486	1.29	2.288	3.505	2.361	0.905629
P09601	HMOX1	Heme oxygenase 1 OS=Homo sapiens GN=HMOX1 PE=1 SV=1 - [HMOX1_HUMAN]	0.394	0.549		0.472	0.077768	1.218	1.478		1.348	0.130313	3.084	2.672		2.878	0.205984
E5RGN1	NPM2	Nucleoplasmin-2 (Fragment) OS=Homo sapiens GN=NPM2 PE=1 SV=1 - [E5RGN1_HUMAN]		0.443	0.509	0.476	0.032999		0.655	0.969	0.812	0.157065		1.462	1.875	1.669	0.206339
O75764	TCEA3	Transcription elongation factor A protein 3 OS=Homo sapiens GN=TCEA3 PE=1 SV=2 - [TCEA3_HUMAN]	0.164	0.38	0.889	0.478	0.304061	0.954	1.088	0.654	0.899	0.181323	5.811	2.398	0.734	2.981	2.11325
A0A0A0MSI3	PTER	Phosphotriesterase-related protein OS=Homo sapiens GN=PTER PE=1 SV=1 - [A0A0A0MSI3_HUMAN]	0.552		0.406	0.479	0.073005	0.886		0.857	0.872	0.014192	0.967		1.683	1.325	0.357997
A0A087WZY0	CLN5	Ceroid-lipofuscinosis neuronal protein 5 (Fragment) OS=Homo sapiens GN=CLN5 PE=1 SV=1 - [A0A087WZY0_HUMAN]	0.681	0.418	0.346	0.482	0.143678	0.445	0.396	0.821	0.554	0.189847	0.653	0.937	2.366	1.319	0.749491
Q9NRW3	APOBEC3C	DNA dC->dU-editing enzyme APOBEC-3C OS=Homo sapiens GN=APOBEC3C PE=1 SV=2 - [ABC3C_HUMAN]	0.536	0.469	0.444	0.483	0.039198	0.647	0.6	0.408	0.552	0.103614	1.204	1.267	0.917	1.129	0.152358
Q8IVD9	NUDCD3	NudC domain-containing protein 3 OS=Homo sapiens GN=NUDCD3 PE=1 SV=3 - [NUDC3_HUMAN]	0.544	0.421		0.483	0.061269	2.751	1.005		1.878	0.87322	5.045	2.36		3.703	1.3424
P55157	MTTP	Microsomal triglyceride transfer protein large subunit OS=Homo sapiens GN=MTTP PE=1 SV=1 - [MTP_HUMAN]	0.469	0.489	0.506	0.488	0.015025	0.531	0.54	0.44	0.504	0.044988	1.294	1.121	0.808	1.074	0.201122
F8WCA1	PPP4R2	Serine/threonine-protein phosphatase 4 regulatory subunit 2 OS=Homo sapiens GN=PPP4R2 PE=1 SV=1 - [F8WCA1_HUMAN]	0.701		0.284	0.492	0.208443	0.833		0.795	0.814	0.018887	0.984		1.379	1.181	0.197705
Q9NVI1	FANCI	Fanconi anemia group I protein OS=Homo sapiens GN=FANCI PE=1 SV=4 - [FANCI_HUMAN]	0.512	0.476		0.494	0.017824	0.791	1.003		0.897	0.105821	1.541	1.932		1.737	0.195757
I3L0X5	SPAG7	Sperm-associated antigen 7 OS=Homo sapiens GN=SPAG7 PE=1 SV=1 - [I3L0X5_HUMAN]	0.43	0.405	0.656	0.497	0.112913	0.724	0.654	0.615	0.665	0.045153	1.334	1.598	0.928	1.287	0.275401
X6RCC3	SMAP2	Stromal membrane-associated protein 2 (Fragment) OS=Homo sapiens GN=SMAP2 PE=1 SV=1 - [X6RCC3_HUMAN]	0.459	0.343	0.691	0.497	0.144673	0.57	0.829	0.787	0.729	0.11348	1.24	2.395	1.137	1.59	0.570507
Q05DH4	FAM160A1	Protein FAM160A1 OS=Homo sapiens GN=FAM160A1 PE=2 SV=2 - [F16A1_HUMAN]		0.149	0.859	0.504	0.354694		0.599	0.317	0.458	0.141249		3.971	0.368	2.169	1.80143
A0A0U1RQC1		Uncharacterized protein OS=Homo sapiens PE=4 SV=1 - [A0A0U1RQC1_HUMAN]	0.405		0.618	0.512	0.106819	1.146		0.719	0.933	0.213465	3.059		1.215	2.137	0.922031
Q5H907	MAGED2	Melanoma antigen family D, 2, isoform CRA_d OS=Homo sapiens GN=MAGED2 PE=1 SV=1 - [Q5H907_HUMAN]	0.479	0.546		0.512	0.033504	0.943	0.858		0.9	0.042804	2.121	1.496		1.809	0.312273
P53611	RABGGTB	Geranylgeranyl transferase type-2 subunit beta OS=Homo sapiens GN=RABGGTB PE=1 SV=2 - [PGTB2_HUMAN]	0.445		0.583	0.514	0.068977	1.052		0.655	0.853	0.198662	2.355		1.119	1.737	0.618085
H0YJ92	MNAT1	CDK-activating kinase assembly factor MAT1 (Fragment) OS=Homo sapiens GN=MNAT1 PE=1 SV=1 - [H0YJ92_HUMAN]	0.259	0.694	0.601	0.518	0.186866	0.301	0.801	0.627	0.576	0.207568	1.156	1.405	1.04	1.201	0.152332
Q9BV57	ADI1	1,2-dihydroxy-3-keto-5-methylthiopentene dioxygenase OS=Homo sapiens GN=ADI1 PE=1 SV=1 - [MTND_HUMAN]	0.394	0.657		0.525	0.131834	0.768	1.021		0.895	0.126454	1.511	1.541		1.526	0.014953
P18827	SDC1	Syndecan-1 OS=Homo sapiens GN=SDC1 PE=1 SV=3 - [SDC1_HUMAN]	0.424	0.567	0.599	0.53	0.076264	1.28	1.464	1	1.248	0.190783	3.012	2.556	1.665	2.411	0.559253
P17050	NAGA	Alpha-N-acetylgalactosaminidase OS=Homo sapiens GN=NAGA PE=1 SV=2 - [NAGAB_HUMAN]	0.54		0.525	0.533	0.007525	0.509	0.831	0.538	0.626	0.145468	0.939		1.248	1.093	0.154655
B4DM58	DHFR	Dihydrofolate reductase OS=Homo sapiens GN=DHFR PE=1 SV=1 - [B4DM58_HUMAN]	0.491	0.481	0.629	0.534	0.067708	0.887	1.334	0.188	0.803	0.471626	2.054	2.982	0.298	1.778	1.11286
A0A087X1F9	HSF1	Heat shock factor protein 1 (Fragment) OS=Homo sapiens GN=HSF1 PE=1 SV=1 - [A0A087X1F9_HUMAN]		0.546	0.526	0.536	0.009686		0.86	0.689	0.775	0.085718		1.726	1.306	1.516	0.210181
Q9BVA0	KATNB1	Katanin p80 WD40 repeat-containing subunit B1 OS=Homo sapiens GN=KATNB1 PE=1 SV=1 - [KTNB1_HUMAN]	0.481	0.608		0.544	0.063487	0.654	1.109		0.881	0.227682	1.357	1.807		1.582	0.224916
K7ESL1	TXNL4A	Thioredoxin-like protein 4A OS=Homo sapiens GN=TXNL4A PE=1 SV=1 - [K7ESL1_HUMAN]	0.534	0.559		0.546	0.012287	0.921	0.768		0.844	0.076552	1.719	1.36		1.54	0.179767
Q96BX8	MOB3A	MOB kinase activator 3A OS=Homo sapiens GN=MOB3A PE=1 SV=1 - [MOB3A_HUMAN]	0.688	0.406		0.547	0.141356	0.429	0.466		0.448	0.018614	0.622	1.137		0.88	0.257889
P49006	MARCKSL1	MARCKS-related protein OS=Homo sapiens GN=MARCKSL1 PE=1 SV=2 - [MRP_HUMAN]	0.725	0.124	0.795	0.548	0.301203	1.07	0.481	0.949	0.834	0.253929	1.472	3.835	1.19	2.166	1.18594
P49643	PRIM2	DNA primase large subunit OS=Homo sapiens GN=PRIM2 PE=1 SV=2 - [PRI2_HUMAN]	0.568	0.531		0.549	0.018563	0.96	1.243		1.102	0.141589	1.686	2.318		2.002	0.315943
Q8N1G2	CMTR1	Cap-specific mRNA (nucleoside-2'-O-)-methyltransferase 1 OS=Homo sapiens GN=CMTR1 PE=1 SV=1 - [CMTR1_HUMAN]	0.241	0.858	0.554	0.551	0.251657		0.939	0.841	0.89	0.048907		1.219	1.212	1.216	0.003529
B0QY28	FAM118A	Protein FAM118A (Fragment) OS=Homo sapiens GN=FAM118A PE=1 SV=1 - [B0QY28_HUMAN]		0.458	0.654	0.556	0.098138		0.967	0.668	0.818	0.149173		2.09	1.019	1.555	0.535427
K7ERA3	P3H4	Synaptonemal complex protein SC65 (Fragment) OS=Homo sapiens GN=P3H4 PE=1 SV=1 - [K7ERA3_HUMAN]	0.741	0.615	0.315	0.557	0.17861	0.922	1.11	0.594	0.876	0.213275	1.241	1.788	1.88	1.636	0.28188
B1ALP6	KANK4	KN motif and ankyrin repeat domain-containing protein 4 OS=Homo sapiens GN=KANK4 PE=1 SV=1 - [B1ALP6_HUMAN]	0.377	0.74		0.559	0.181406	0.681	0.713		0.697	0.015869	1.8	0.953		1.377	0.42375
P26358	DNMT1	DNA (cytosine-5)-methyltransferase 1 OS=Homo sapiens GN=DNMT1 PE=1 SV=2 - [DNMT1_HUMAN]	0.525	0.364	0.798	0.562	0.179243	1.307	1.601	0.557	1.155	0.439414	2.058	3.796	0.791	2.215	1.23159
Q96JY6	PDLIM2	PDZ and LIM domain protein 2 OS=Homo sapiens GN=PDLIM2 PE=1 SV=1 - [PDLI2_HUMAN]	0.561	0.664	0.463	0.563	0.081978	0.496	0.565	0.725	0.595	0.095948	0.902	0.841	1.717	1.153	0.399174
F5H1X6	MAP3K4	Mitogen-activated protein kinase kinase kinase 4 OS=Homo sapiens GN=MAP3K4 PE=1 SV=1 - [F5H1X6_HUMAN]	0.649	0.48		0.565	0.084564	0.905	1.508		1.206	0.301631	1.389	3.106	0.708	1.734	1.00934
Q9Y6X8	ZHX2	Zinc fingers and homeoboxes protein 2 OS=Homo sapiens GN=ZHX2 PE=1 SV=1 - [ZHX2_HUMAN]	0.495	0.596	0.609	0.566	0.050767	0.618	0.571	0.654	0.614	0.033803	1.064	0.926	1.167	1.052	0.098879
F8WEW4	POGLUT1	Protein O-glucosyltransferase 1 OS=Homo sapiens GN=POGLUT1 PE=1 SV=1 - [F8WEW4_HUMAN]		0.403	0.733	0.568	0.164642		0.714	0.701	0.707	0.0066		1.752	1.093	1.423	0.329339
P12277	CKB	Creatine kinase B-type OS=Homo sapiens GN=CKB PE=1 SV=1 - [KCRB_HUMAN]	0.54	0.584	0.595	0.573	0.023926	0.777	0.779	0.632	0.729	0.068537	1.468	1.305	1.04	1.271	0.17664
F8W8R3	POLD2	DNA polymerase delta subunit 2 OS=Homo sapiens GN=POLD2 PE=1 SV=1 - [F8W8R3_HUMAN]	0.529	0.629		0.579	0.04995	0.974	1.064		1.019	0.044822	1.703	1.129		1.416	0.286618
P35520	CBS	Cystathionine beta-synthase OS=Homo sapiens GN=CBS PE=1 SV=2 - [CBS_HUMAN]	0.573	0.747	0.425	0.582	0.131678	0.671	0.996	0.82	0.829	0.132906	2.516	1.094	1.094	1.568	0.670424
Q7Z5L9	IRF2BP2	Interferon regulatory factor 2-binding protein 2 OS=Homo sapiens GN=IRF2BP2 PE=1 SV=2 - [I2BP2_HUMAN]	0.593	0.572		0.582	0.010359	0.911	0.901		0.906	0.005017	1.456	1.558		1.507	0.05082
Q14CZ8	HEPACAM	Hepatocyte cell adhesion molecule OS=Homo sapiens GN=HEPACAM PE=1 SV=1 - [HECAM_HUMAN]	0.414	0.388	0.95	0.584	0.259119	0.701	0.85	0.209	0.587	0.274189	1.689	2.171	0.219	1.36	0.830055
O95376	ARIH2	E3 ubiquitin-protein ligase ARIH2 OS=Homo sapiens GN=ARIH2 PE=1 SV=1 - [ARI2_HUMAN]		0.322	0.845	0.584	0.261115		0.998	0.909	0.953	0.044246		3.061	1.073	2.067	0.99396
C9JTY5	PCBP4	Poly(rC)-binding protein 4 (Fragment) OS=Homo sapiens GN=PCBP4 PE=1 SV=1 - [C9JTY5_HUMAN]	0.642	0.495	0.616	0.585	0.064032	0.762	0.923	0.82	0.835	0.066341	1.183	1.843	1.328	1.451	0.283321
G3V5Z3	PPP4R3A	Serine/threonine-protein phosphatase 4 regulatory subunit 3A OS=Homo sapiens GN=PPP4R3A PE=1 SV=1 - [G3V5Z3_HUMAN]	0.587	0.584		0.586	0.001396	1.041	0.958		0.999	0.04153	1.88	1.622		1.751	0.129019
Q16790	CA9	Carbonic anhydrase 9 OS=Homo sapiens GN=CA9 PE=1 SV=2 - [CAH9_HUMAN]	0.652	0.834	0.278	0.588	0.231503	0.633	0.435	0.769	0.613	0.137077	0.862	0.61	2.764	1.412	0.961376
P54802	NAGLU	Alpha-N-acetylglucosaminidase OS=Homo sapiens GN=NAGLU PE=1 SV=2 - [ANAG_HUMAN]	0.598	0.707	0.463	0.589	0.099785	0.357	0.422	0.601	0.46	0.102904	0.624	0.532	1.257	0.804	0.322404
F5GXW5	C12orf57	Protein C10 OS=Homo sapiens GN=C12orf57 PE=1 SV=1 - [F5GXW5_HUMAN]	0.755		0.428	0.592	0.163567	1.646		1.403	1.525	0.121472	2.174		3.27	2.722	0.547985
E9PKS9	TRAPPC4	Trafficking protein particle complex subunit 4 OS=Homo sapiens GN=TRAPPC4 PE=1 SV=1 - [E9PKS9_HUMAN]	0.314	0.878		0.596	0.281938	0.751	2.081		1.416	0.664771	2.384	2.345		2.364	0.019502
A0A0A6YY96	IREB2	Iron-responsive element-binding protein 2 OS=Homo sapiens GN=IREB2 PE=1 SV=1 - [A0A0A6YY96_HUMAN]	0.429	0.36	1	0.596	0.286734	1.059	0.982	0.517	0.853	0.239312	2.462	3.008	0.516	1.995	1.06963
F8WDV0	IPO11	Importin-11 OS=Homo sapiens GN=IPO11 PE=1 SV=1 - [F8WDV0_HUMAN]	0.489	0.702		0.596	0.106604	0.478	0.881		0.679	0.201356	1.042	1.241		1.141	0.099777
Q9BV44	THUMPD3	THUMP domain-containing protein 3 OS=Homo sapiens GN=THUMPD3 PE=1 SV=1 - [THUM3_HUMAN]	0.711		0.49	0.6	0.110736	0.81		0.502	0.656	0.153874	1.136		1.38	1.258	0.122152
P04183	TK1	Thymidine kinase, cytosolic OS=Homo sapiens GN=TK1 PE=1 SV=2 - [KITH_HUMAN]	0.556	0.646		0.601	0.044808	1.125	1.377		1.251	0.125661	2.056	2.024		2.04	0.01626
A0A087WYP0	HNF1A	Hepatocyte nuclear factor 1-alpha OS=Homo sapiens GN=HNF1A PE=1 SV=1 - [A0A087WYP0_HUMAN]	0.615	0.589		0.602	0.013413	1.014	0.854		0.934	0.079925	1.643	1.435		1.539	0.103588
A0A0C4DGZ6	RRM2B	Ribonucleoside-diphosphate reductase subunit M2 B OS=Homo sapiens GN=RRM2B PE=1 SV=1 - [A0A0C4DGZ6_HUMAN]		0.194	1.009	0.602	0.40768		1.106	0.348	0.727	0.378865		5.642	0.344	2.993	2.64908
E9PKY8	PTS	6-pyruvoyl tetrahydrobiopterin synthase OS=Homo sapiens GN=PTS PE=1 SV=1 - [E9PKY8_HUMAN]		0.571	0.636	0.604	0.032454		0.53	1.345	0.937	0.407589		0.918	2.109	1.513	0.595474
Q8IYB7	DIS3L2	DIS3-like exonuclease 2 OS=Homo sapiens GN=DIS3L2 PE=1 SV=4 - [DI3L2_HUMAN]	0.64	0.57		0.605	0.034848	1.024	1.037		1.031	0.00651	1.608	1.536		1.572	0.035947
A0A087WXZ7	HEATR6	HEAT repeat-containing protein 6 OS=Homo sapiens GN=HEATR6 PE=1 SV=1 - [A0A087WXZ7_HUMAN]	0.366	0.434	1.021	0.607	0.294176	0.709	0.693		0.701	0.007608	1.932	1.583		1.758	0.174849
P02771	AFP	Alpha-fetoprotein OS=Homo sapiens GN=AFP PE=1 SV=1 - [FETA_HUMAN]	0.517	0.562	0.741	0.607	0.096974	0.546	0.663	0.394	0.534	0.109957	1.049	1.053	0.538	0.88	0.241993
P04406	GAPDH	Glyceraldehyde-3-phosphate dehydrogenase OS=Homo sapiens GN=GAPDH PE=1 SV=3 - [G3P_HUMAN]	0.719	0.337	0.77	0.609	0.193403	0.843	0.507	0.787	0.712	0.146862	1.158	1.491	1.051	1.233	0.18725
H0YLH6	FAM96A	MIP18 family protein FAM96A OS=Homo sapiens GN=FAM96A PE=1 SV=1 - [H0YLH6_HUMAN]	0.77	0.562	0.493	0.609	0.11766	0.897	0.579	0.619	0.698	0.141318	1.161	1.018	1.253	1.144	0.096514
H0YDJ1	ZCCHC11	Terminal uridylyltransferase 4 (Fragment) OS=Homo sapiens GN=ZCCHC11 PE=1 SV=1 - [H0YDJ1_HUMAN]	0.677	0.544		0.61	0.066495	1.646	0.8		1.223	0.422906	2.425	1.456		1.941	0.484794
Q8IVP5	FUNDC1	FUN14 domain-containing protein 1 OS=Homo sapiens GN=FUNDC1 PE=1 SV=1 - [FUND1_HUMAN]		0.777	0.444	0.61	0.166337		0.795	1.076	0.936	0.140722		1.013	2.417	1.715	0.702153
G5EA50	AEBP2	AE binding protein 2, isoform CRA_a OS=Homo sapiens GN=AEBP2 PE=1 SV=1 - [G5EA50_HUMAN]	0.327	0.895		0.611	0.283768	0.984	1.719		1.352	0.367518	3.002	1.902		2.452	0.550009
Q96FJ2	DYNLL2	Dynein light chain 2, cytoplasmic OS=Homo sapiens GN=DYNLL2 PE=1 SV=1 - [DYL2_HUMAN]	0.497	0.726		0.611	0.114243	1.185	1.017		1.101	0.084213	2.377	1.387		1.882	0.495422
Q7L266	ASRGL1	Isoaspartyl peptidase/L-asparaginase OS=Homo sapiens GN=ASRGL1 PE=1 SV=2 - [ASGL1_HUMAN]	0.654	0.587	0.595	0.612	0.030017	0.665	0.785	0.626	0.692	0.067647	1.013	1.326	1.072	1.137	0.135925
Q9P206	KIAA1522	Uncharacterized protein KIAA1522 OS=Homo sapiens GN=KIAA1522 PE=1 SV=2 - [K1522_HUMAN]		0.229	0.995	0.612	0.383064		0.469	1.708	1.089	0.619697		2.029	1.712	1.871	0.158094
C9JJV1	TSSC4	Protein TSSC4 (Fragment) OS=Homo sapiens GN=TSSC4 PE=1 SV=7 - [C9JJV1_HUMAN]		0.394	0.829	0.612	0.217427		0.533	0.989	0.761	0.228031		1.339	1.19	1.265	0.074428
Q6UWP2	DHRS11	Dehydrogenase/reductase SDR family member 11 OS=Homo sapiens GN=DHRS11 PE=1 SV=1 - [DHR11_HUMAN]		0.582	0.646	0.614	0.032024		0.687	0.707	0.697	0.009837		1.379	1.164	1.272	0.107459
B0V3J0	TSEN34	tRNA-splicing endonuclease subunit Sen34 (Fragment) OS=Homo sapiens GN=TSEN34 PE=1 SV=1 - [B0V3J0_HUMAN]	0.557		0.672	0.615	0.057089	1.065		0.749	0.907	0.157593	1.905		0.912	1.408	0.4964
Q8NHP8	PLBD2	Putative phospholipase B-like 2 OS=Homo sapiens GN=PLBD2 PE=1 SV=2 - [PLBL2_HUMAN]	0.765	0.516	0.564	0.615	0.1079	0.603	0.372	0.698	0.558	0.136908	0.75	0.812	1.23	0.93	0.212941
A0A087X091	WDR13	WD repeat-containing protein 13 (Fragment) OS=Homo sapiens GN=WDR13 PE=1 SV=1 - [A0A087X091_HUMAN]	0.599	0.874	0.375	0.616	0.203915	0.457	1.074	0.565	0.699	0.268922	0.761	1.145	1.501	1.136	0.302053
H0YET9	ARRB1	Beta-arrestin-1 (Fragment) OS=Homo sapiens GN=ARRB1 PE=1 SV=1 - [H0YET9_HUMAN]	0.636	0.597		0.616	0.019399	0.727	0.634		0.681	0.046913	1.141	1.05		1.096	0.045385
P05981	HPN	Serine protease hepsin OS=Homo sapiens GN=HPN PE=1 SV=1 - [HEPS_HUMAN]	0.687	0.619	0.547	0.618	0.057525	0.864	0.698	0.647	0.736	0.092493	1.099	1.115	1.051	1.088	0.027202
C9J4K0	C2orf49	Ashwin OS=Homo sapiens GN=C2orf49 PE=1 SV=1 - [C9J4K0_HUMAN]	0.749	0.634	0.474	0.619	0.112458	0.848	0.79	1.633	1.09	0.384683	1.179	1.692	2.44	1.77	0.517711
Q96CT7	CCDC124	Coiled-coil domain-containing protein 124 OS=Homo sapiens GN=CCDC124 PE=1 SV=1 - [CC124_HUMAN]		0.913	0.324	0.619	0.294616		0.659	1.111	0.885	0.225766		0.714	3.417	2.065	1.35137
P12532	CKMT1A	Creatine kinase U-type, mitochondrial OS=Homo sapiens GN=CKMT1A PE=1 SV=1 - [KCRU_HUMAN]	0.484		0.756	0.62	0.135794	0.539		1.012	0.775	0.236812	1.109		1.335	1.222	0.113284
Q8IU81	IRF2BP1	Interferon regulatory factor 2-binding protein 1 OS=Homo sapiens GN=IRF2BP1 PE=1 SV=1 - [I2BP1_HUMAN]	0.54	0.581	0.746	0.622	0.088941	0.746	0.794	0.934	0.825	0.079954	1.377	1.196	1.168	1.247	0.092587
Q96NB3	ZNF830	Zinc finger protein 830 OS=Homo sapiens GN=ZNF830 PE=1 SV=2 - [ZN830_HUMAN]		0.671	0.573	0.622	0.049005		0.958	0.463	0.711	0.247525		1.39	0.807	1.098	0.29153
Q5TFE4	NT5DC1	5'-nucleotidase domain-containing protein 1 OS=Homo sapiens GN=NT5DC1 PE=1 SV=1 - [NT5D1_HUMAN]	0.583	0.541	0.745	0.623	0.087885	0.891	0.949	0.688	0.842	0.111903	1.495	1.52	1	1.338	0.239512
P28340	POLD1	DNA polymerase delta catalytic subunit OS=Homo sapiens GN=POLD1 PE=1 SV=2 - [DPOD1_HUMAN]	0.496	0.457	0.94	0.631	0.219003	0.934	0.969	0.655	0.853	0.140109	1.818	2.139	0.683	1.547	0.624616
C9JQD4	PPIH	Peptidyl-prolyl cis-trans isomerase (Fragment) OS=Homo sapiens GN=PPIH PE=1 SV=1 - [C9JQD4_HUMAN]	0.716	0.546		0.631	0.084924	0.919	0.925		0.922	0.002839	1.277	1.585		1.431	0.154366
Q9NRX4	PHPT1	14 kDa phosphohistidine phosphatase OS=Homo sapiens GN=PHPT1 PE=1 SV=1 - [PHP14_HUMAN]	0.485	0.723	0.688	0.632	0.104697	0.615	1.383	0.91	0.969	0.316298	1.377	1.904	1.82	1.7	0.231474
F8VQD9	ATG101	Autophagy-related protein 101 (Fragment) OS=Homo sapiens GN=ATG101 PE=1 SV=1 - [F8VQD9_HUMAN]		0.759	0.504	0.632	0.127282		1.205	0.709	0.957	0.248313		1.572	1.401	1.486	0.085127
Q9BUT1	BDH2	3-hydroxybutyrate dehydrogenase type 2 OS=Homo sapiens GN=BDH2 PE=1 SV=2 - [BDH2_HUMAN]		0.644	0.623	0.633	0.010714		0.765	0.604	0.684	0.080453		1.009	1.069	1.039	0.029747
P62760	VSNL1	Visinin-like protein 1 OS=Homo sapiens GN=VSNL1 PE=1 SV=2 - [VISL1_HUMAN]	0.535	0.586	0.783	0.634	0.106815	0.814	0.869	0.62	0.768	0.106857	1.565	1.55	0.799	1.305	0.357756
A0A0C4DG02	DNMT3A	DNA (cytosine-5)-methyltransferase 3A OS=Homo sapiens GN=DNMT3A PE=1 SV=1 - [A0A0C4DG02_HUMAN]	0.65	0.618		0.634	0.015916	1.227	0.465		0.846	0.380788	1.881	0.744		1.313	0.568488
P00338	LDHA	L-lactate dehydrogenase A chain OS=Homo sapiens GN=LDHA PE=1 SV=2 - [LDHA_HUMAN]	0.621	0.617	0.668	0.635	0.023096	0.811	0.83	0.69	0.777	0.062104	1.377	1.398	1.057	1.277	0.155939
P48553	TRAPPC10	Trafficking protein particle complex subunit 10 OS=Homo sapiens GN=TRAPPC10 PE=1 SV=2 - [TPC10_HUMAN]	0.95	0.32		0.635	0.315433	1.038	1.515		1.276	0.238414	1.208	4.69		2.949	1.74124
Q9NQZ5	STARD7	StAR-related lipid transfer protein 7, mitochondrial OS=Homo sapiens GN=STARD7 PE=1 SV=2 - [STAR7_HUMAN]	0.797	0.478		0.637	0.159793	0.977	0.654		0.815	0.161134	1.222	1.356		1.289	0.066967
K7ELQ8	AES	Amino-terminal enhancer of split OS=Homo sapiens GN=AES PE=1 SV=1 - [K7ELQ8_HUMAN]	0.895	0.685	0.331	0.637	0.23275	1.015	0.922	0.798	0.911	0.089022	1.131	1.332	2.406	1.623	0.559632
Q9Y3X0	CCDC9	Coiled-coil domain-containing protein 9 OS=Homo sapiens GN=CCDC9 PE=1 SV=1 - [CCDC9_HUMAN]	1.145	0.131		0.638	0.506976	1.025	0.777		0.901	0.124064	0.893	5.882		3.388	2.49425
A8MYV2	LUC7L	LUC7-like (S. cerevisiae) OS=Homo sapiens GN=LUC7L PE=1 SV=1 - [A8MYV2_HUMAN]	0.384		0.901	0.643	0.258379	0.936		0.621	0.778	0.157751	2.43		0.687	1.558	0.871336
F6WIT2	PPP2R4	Serine/threonine-protein phosphatase 2A activator OS=Homo sapiens GN=PPP2R4 PE=1 SV=1 - [F6WIT2_HUMAN]	0.553	0.522	0.853	0.643	0.149472	0.799	0.86	0.735	0.798	0.050745	1.346	1.547	0.905	1.266	0.268455
A0A0C4DGV7	RBP4	Retinol-binding protein 4 OS=Homo sapiens GN=RBP4 PE=1 SV=1 - [A0A0C4DGV7_HUMAN]	0.564	0.711	0.659	0.644	0.060887	0.511	0.59	0.41	0.503	0.073439	0.953	0.655	0.643	0.75	0.143495
Q9BY42	RTFDC1	Protein RTF2 homolog OS=Homo sapiens GN=RTFDC1 PE=1 SV=3 - [RTF2_HUMAN]	0.662	0.566	0.706	0.645	0.058685	1.179	1.098	0.933	1.07	0.102379	1.604	1.921	1.321	1.616	0.245146
Q13356	PPIL2	Peptidyl-prolyl cis-trans isomerase-like 2 OS=Homo sapiens GN=PPIL2 PE=1 SV=1 - [PPIL2_HUMAN]	0.57	0.614	0.76	0.648	0.081401	1.25	0.981	0.984	1.072	0.125943	2.188	1.581	0.964	1.578	0.499879
F8VS10	SPATS2	Spermatogenesis-associated serine-rich protein 2 OS=Homo sapiens GN=SPATS2 PE=1 SV=1 - [F8VS10_HUMAN]	0.603		0.692	0.648	0.044674	0.549		0.99	0.77	0.220845	0.908		1.427	1.167	0.259585
A0A087X0D5	CTSH	Pro-cathepsin H OS=Homo sapiens GN=CTSH PE=1 SV=1 - [A0A087X0D5_HUMAN]	0.837	0.324	0.782	0.648	0.229557	0.711	0.403	0.76	0.625	0.158008	0.847	1.229	0.934	1.003	0.163541
P50135	HNMT	Histamine N-methyltransferase OS=Homo sapiens GN=HNMT PE=1 SV=1 - [HNMT_HUMAN]	0.58	0.552	0.815	0.649	0.117688	0.789	0.823	0.723	0.779	0.041748	1.343	1.476	0.856	1.225	0.266314
F8W8K9	AP1S3	AP-1 complex subunit sigma-3 OS=Homo sapiens GN=AP1S3 PE=1 SV=1 - [F8W8K9_HUMAN]	0.603		0.695	0.649	0.046014	1.231		0.992	1.112	0.119466	2.038		1.425	1.731	0.30651
P40222	TXLNA	Alpha-taxilin OS=Homo sapiens GN=TXLNA PE=1 SV=3 - [TXLNA_HUMAN]	0.891	0.407		0.649	0.242042	0.879	1.243		1.061	0.182081	0.983	3.021		2.002	1.01873
Q96AY3	FKBP10	Peptidyl-prolyl cis-trans isomerase FKBP10 OS=Homo sapiens GN=FKBP10 PE=1 SV=1 - [FKB10_HUMAN]	0.637	0.638	0.681	0.652	0.020656	0.899	0.801	0.71	0.804	0.076957	1.284	1.237	1.086	1.202	0.084155
Q6PUV4	CPLX2	Complexin-2 OS=Homo sapiens GN=CPLX2 PE=2 SV=2 - [CPLX2_HUMAN]		0.848	0.457	0.653	0.195623		1.371	0.419	0.895	0.476399		1.6	0.914	1.257	0.343174
Q99417	MYCBP	C-Myc-binding protein OS=Homo sapiens GN=MYCBP PE=1 SV=3 - [MYCBP_HUMAN]		0.542	0.765	0.654	0.111607		0.841	0.886	0.863	0.022396		1.619	1.154	1.387	0.232568
Q9NVM9	ASUN	Protein asunder homolog OS=Homo sapiens GN=ASUN PE=1 SV=2 - [ASUN_HUMAN]	0.457	0.853		0.655	0.198291	0.629	0.926		0.778	0.148529	1.344	1.071		1.207	0.13656
Q6GMV2	SMYD5	SET and MYND domain-containing protein 5 OS=Homo sapiens GN=SMYD5 PE=1 SV=2 - [SMYD5_HUMAN]	0.465	0.703	0.799	0.655	0.140241	0.859	0.773	0.865	0.832	0.042148	1.843	1.14	1.169	1.384	0.324573
P36871	PGM1	Phosphoglucomutase-1 OS=Homo sapiens GN=PGM1 PE=1 SV=3 - [PGM1_HUMAN]	0.567	0.673	0.724	0.655	0.065301	0.729	0.797	0.925	0.817	0.081358	1.266	1.225	1.055	1.182	0.091443
K7ENX8	CIRBP	Cold-inducible RNA-binding protein (Fragment) OS=Homo sapiens GN=CIRBP PE=1 SV=2 - [K7ENX8_HUMAN]	0.635	0.599	0.734	0.656	0.057101	0.868	0.769	0.785	0.807	0.043541	1.32	1.23	1.033	1.194	0.119545
G3V2D7	CCDC85C	Coiled-coil domain-containing protein 85C OS=Homo sapiens GN=CCDC85C PE=1 SV=1 - [G3V2D7_HUMAN]	0.641		0.674	0.658	0.016405	0.877		1.193	1.035	0.158186	1.364		1.765	1.565	0.200817
Q9H3G5	CPVL	Probable serine carboxypeptidase CPVL OS=Homo sapiens GN=CPVL PE=1 SV=2 - [CPVL_HUMAN]	0.681	0.883	0.422	0.662	0.188895	0.479	0.431	0.739	0.549	0.135239	0.701	0.483	1.747	0.977	0.551992
Q9UFW8	CGGBP1	CGG triplet repeat-binding protein 1 OS=Homo sapiens GN=CGGBP1 PE=1 SV=2 - [CGBP1_HUMAN]		0.595	0.73	0.662	0.067192		0.887	0.765	0.826	0.061208		1.475	1.269	1.372	0.102831
H0YC63	MTUS1	Microtubule-associated tumor suppressor 1 (Fragment) OS=Homo sapiens GN=MTUS1 PE=1 SV=1 - [H0YC63_HUMAN]	0.47		0.855	0.663	0.192342	0.872		0.717	0.794	0.077459	1.848		0.836	1.342	0.506205
A2IDA3	MPG	DNA-3-methyladenine glycosylase (Fragment) OS=Homo sapiens GN=MPG PE=1 SV=1 - [A2IDA3_HUMAN]	0.728	0.44	0.82	0.663	0.161914	1.043		0.856	0.949	0.093526	1.428		0.939	1.183	0.244463
D6RJ90	COMMD10	COMM domain containing 10, isoform CRA_b OS=Homo sapiens GN=COMMD10 PE=1 SV=1 - [D6RJ90_HUMAN]		0.572	0.754	0.663	0.090797		1.067	0.572	0.819	0.247316		1.845	0.828	1.337	0.50841
A0A087WXM8	BCAM	Basal cell adhesion molecule OS=Homo sapiens GN=BCAM PE=1 SV=1 - [A0A087WXM8_HUMAN]	0.648	0.586	0.758	0.664	0.071189	0.75	0.683	0.563	0.666	0.077332	1.118	1.05	0.741	0.97	0.16381
Q96EN8	MOCOS	Molybdenum cofactor sulfurase OS=Homo sapiens GN=MOCOS PE=1 SV=2 - [MOCOS_HUMAN]	0.563	0.576	0.854	0.665	0.134202	1.02	1.033	0.954	1.002	0.034496	1.806	1.111	1.143	1.353	0.320201
Q8TF65	GIPC2	PDZ domain-containing protein GIPC2 OS=Homo sapiens GN=GIPC2 PE=1 SV=1 - [GIPC2_HUMAN]	0.605	0.579	0.813	0.666	0.104957	0.841	0.92	0.952	0.904	0.046426	1.477	1.412	1.127	1.339	0.151929
P63167	DYNLL1	Dynein light chain 1, cytoplasmic OS=Homo sapiens GN=DYNLL1 PE=1 SV=1 - [DYL1_HUMAN]	0.812	0.289	0.9	0.667	0.269755	0.934	0.659	0.922	0.838	0.127	0.938	1.889	1.022	1.283	0.430076
Q3LXA3	TKFC	Triokinase/FMN cyclase OS=Homo sapiens GN=TKFC PE=1 SV=2 - [TKFC_HUMAN]	0.648	0.681	0.675	0.668	0.014158	0.646	0.713	0.667	0.675	0.028126	0.991	1.045	1.036	1.024	0.023429
D6R9V2	WHSC1	Histone-lysine N-methyltransferase NSD2 (Fragment) OS=Homo sapiens GN=WHSC1 PE=1 SV=1 - [D6R9V2_HUMAN]	0.79	0.902	0.316	0.67	0.253968	1.365	0.94	0.258	0.854	0.455946	1.722	1.03	0.812	1.188	0.387958
P25205	MCM3	DNA replication licensing factor MCM3 OS=Homo sapiens GN=MCM3 PE=1 SV=3 - [MCM3_HUMAN]	0.555	0.574	0.886	0.671	0.15184	0.951	0.988	0.633	0.857	0.159232	1.605	1.735	0.675	1.338	0.472216
B7Z5R0	ZNF747	KRAB domain-containing protein ZNF747 OS=Homo sapiens GN=ZNF747 PE=1 SV=1 - [B7Z5R0_HUMAN]	0.565	0.642	0.806	0.671	0.100228	0.861	0.926	0.444	0.744	0.213493	2.033	1.428	0.55	1.337	0.60868
Q9UKK6	NXT1	NTF2-related export protein 1 OS=Homo sapiens GN=NXT1 PE=1 SV=1 - [NXT1_HUMAN]	0.635	0.73	0.651	0.672	0.041396	0.81	0.938	0.623	0.79	0.129428	1.272	1.272	0.954	1.166	0.149875
Q8IVL6	P3H3	Prolyl 3-hydroxylase 3 OS=Homo sapiens GN=P3H3 PE=1 SV=1 - [P3H3_HUMAN]	0.822	0.416	0.779	0.672	0.182163	0.675	0.196	0.817	0.563	0.266046	0.778	0.806	1.121	0.901	0.155313
E7EVH9	PUDP	Pseudouridine-5'-phosphatase (Fragment) OS=Homo sapiens GN=PUDP PE=1 SV=1 - [E7EVH9_HUMAN]	0.517	0.72	0.793	0.677	0.116902	0.44	0.863	0.916	0.74	0.213076	0.849	1.141	1.2	1.063	0.153349
P04818	TYMS	Thymidylate synthase OS=Homo sapiens GN=TYMS PE=1 SV=3 - [TYSY_HUMAN]	0.382	0.561	1.09	0.678	0.30086	1.221	1.183	0.584	0.996	0.291618	2.254	1.784	0.56	1.533	0.714053
Q9NRG4	SMYD2	N-lysine methyltransferase SMYD2 OS=Homo sapiens GN=SMYD2 PE=1 SV=2 - [SMYD2_HUMAN]	0.623	0.537	0.873	0.678	0.142643	0.759	0.992	0.635	0.795	0.147997	1.215	1.829	0.725	1.256	0.451679
C9JNT2	ERCC8	DNA excision repair protein ERCC-8 (Fragment) OS=Homo sapiens GN=ERCC8 PE=1 SV=1 - [C9JNT2_HUMAN]	0.631	0.726		0.678	0.047682	0.808	0.844		0.826	0.017958	1.277	1.241		1.259	0.01812
Q7Z2T5	TRMT1L	TRMT1-like protein OS=Homo sapiens GN=TRMT1L PE=1 SV=2 - [TRM1L_HUMAN]	0.697	0.658		0.678	0.019969	0.779	1.032		0.906	0.126836	1.113	1.397		1.255	0.141664
H0YA80	UBE2B	Ubiquitin-conjugating enzyme E2 B (Fragment) OS=Homo sapiens GN=UBE2B PE=1 SV=1 - [H0YA80_HUMAN]	0.592		0.767	0.679	0.08722	0.883		1.315	1.099	0.216196	1.487		1.711	1.599	0.112122
H7BXR3	SORBS2	Sorbin and SH3 domain-containing protein 2 (Fragment) OS=Homo sapiens GN=SORBS2 PE=1 SV=1 - [H7BXR3_HUMAN]	0.677		0.68	0.679	0.001532	0.807		0.816	0.812	0.004604	1.38		1.197	1.288	0.091385
Q13315	ATM	Serine-protein kinase ATM OS=Homo sapiens GN=ATM PE=1 SV=4 - [ATM_HUMAN]	0.697	0.72	0.622	0.68	0.041886	0.858	0.954	0.772	0.861	0.074527	1.268	1.277	1.237	1.261	0.017244
Q13308	PTK7	Inactive tyrosine-protein kinase 7 OS=Homo sapiens GN=PTK7 PE=1 SV=2 - [PTK7_HUMAN]	0.595	0.702	0.747	0.681	0.063385	0.984	1.107	0.836	0.975	0.110765	1.658	1.423	1.123	1.401	0.218971
E5RH35	CPQ	Carboxypeptidase Q (Fragment) OS=Homo sapiens GN=CPQ PE=1 SV=1 - [E5RH35_HUMAN]	0.74	0.623		0.681	0.058553	0.505	0.348		0.427	0.07826	0.68	0.554		0.617	0.063487
Q9P016	THYN1	Thymocyte nuclear protein 1 OS=Homo sapiens GN=THYN1 PE=1 SV=1 - [THYN1_HUMAN]	0.676	0.53	0.839	0.682	0.126123	1.017	0.79	0.912	0.906	0.092699	1.5	1.474	1.038	1.337	0.211979
H7BYI2	SMARCAL1	SWI/SNF-related matrix-associated actin-dependent regulator of chromatin subfamily A-like protein 1 (Fragment) OS=Homo sapiens GN=SMARCAL1 PE=1 SV=1 - [H7BYI2_HUMAN]		0.718	0.645	0.682	0.036198		1.014	0.922	0.968	0.046254		1.386	1.284	1.335	0.051029
H0Y784	DCDC2	Doublecortin domain-containing protein 2 (Fragment) OS=Homo sapiens GN=DCDC2 PE=1 SV=1 - [H0Y784_HUMAN]	0.307	1.058		0.683	0.375631	0.674	1.069		0.871	0.197423	2.189	0.999		1.594	0.594956
J3KQ72	FBXO6	F-box only protein 6 (Fragment) OS=Homo sapiens GN=FBXO6 PE=1 SV=1 - [J3KQ72_HUMAN]	0.692	0.802	0.559	0.684	0.099335	0.956	0.61		0.783	0.172837	1.378	0.819		1.098	0.279788
P17028	ZNF24	Zinc finger protein 24 OS=Homo sapiens GN=ZNF24 PE=1 SV=4 - [ZNF24_HUMAN]	0.765	0.375	0.914	0.684	0.227193	1.004	0.79	0.607	0.8	0.162035	1.294	2.086	0.605	1.329	0.605452
Q00341	HDLBP	Vigilin OS=Homo sapiens GN=HDLBP PE=1 SV=2 - [VIGLN_HUMAN]	0.627	0.672	0.761	0.687	0.055878	0.822	0.878	0.755	0.818	0.050121	1.312	1.328	0.976	1.206	0.162227
Q13838	DDX39B	Spliceosome RNA helicase DDX39B OS=Homo sapiens GN=DDX39B PE=1 SV=1 - [DX39B_HUMAN]	0.688	0.685		0.687	0.001128	0.878	0.941		0.91	0.031597	1.295	1.315		1.305	0.009968
Q9Y6W5	WASF2	Wiskott-Aldrich syndrome protein family member 2 OS=Homo sapiens GN=WASF2 PE=1 SV=3 - [WASF2_HUMAN]		0.281	1.095	0.688	0.406957		1.032	1.071	1.052	0.019418		1.069	0.975	1.022	0.046755
P00558	PGK1	Phosphoglycerate kinase 1 OS=Homo sapiens GN=PGK1 PE=1 SV=3 - [PGK1_HUMAN]	0.757	0.702	0.612	0.69	0.059683	0.758	0.76	0.829	0.782	0.03294	1.04	1.045	1.389	1.158	0.163414
Q9Y625	GPC6	Glypican-6 OS=Homo sapiens GN=GPC6 PE=1 SV=1 - [GPC6_HUMAN]	0.682	0.946	0.445	0.691	0.204532	0.87	0.957	0.732	0.853	0.092475	1.272	1.059	0.431	0.921	0.357156
Q7Z478	DHX29	ATP-dependent RNA helicase DHX29 OS=Homo sapiens GN=DHX29 PE=1 SV=2 - [DHX29_HUMAN]	0.723	0.315	1.035	0.691	0.295174	1.149	1.005	0.873	1.009	0.112996	1.607	2.713	0.84	1.72	0.768772
Q9NXV6	CDKN2AIP	CDKN2A-interacting protein OS=Homo sapiens GN=CDKN2AIP PE=1 SV=3 - [CARF_HUMAN]	0.51	0.686	0.883	0.693	0.152381	0.737	0.713	1.272	0.907	0.258075	0.911	1.029	1.067	1.003	0.066337
P62875	POLR2L	DNA-directed RNA polymerases I, II, and III subunit RPABC5 OS=Homo sapiens GN=POLR2L PE=1 SV=1 - [RPAB5_HUMAN]	0.834	0.552		0.693	0.140961	1.561	0.594		1.078	0.483447	1.189	1.064		1.126	0.062363
Q96RE7	NACC1	Nucleus accumbens-associated protein 1 OS=Homo sapiens GN=NACC1 PE=1 SV=1 - [NACC1_HUMAN]	0.621		0.767	0.694	0.073236	1.066		0.626	0.846	0.220185	1.713		0.813	1.263	0.449831
A0A0C4DG88	POU2F1	POU domain protein (Fragment) OS=Homo sapiens GN=POU2F1 PE=1 SV=1 - [A0A0C4DG88_HUMAN]	0.687	0.434	0.959	0.694	0.21423	0.963	0.92	1.001	0.961	0.032959	1.397	2.096	1.041	1.511	0.438374
Q04446	GBE1	1,4-alpha-glucan-branching enzyme OS=Homo sapiens GN=GBE1 PE=1 SV=3 - [GLGB_HUMAN]	0.72	0.732	0.629	0.694	0.04575	0.705	0.835	0.791	0.777	0.053793	0.977	1.079	1.43	1.162	0.194302
H0YNX7	GCHFR	GTP cyclohydrolase 1 feedback regulatory protein OS=Homo sapiens GN=GCHFR PE=1 SV=1 - [H0YNX7_HUMAN]	0.407	0.756	0.924	0.696	0.215343	0.875	0.955	0.842	0.89	0.04749	2.143	1.25	0.906	1.433	0.521311
P49736	MCM2	DNA replication licensing factor MCM2 OS=Homo sapiens GN=MCM2 PE=1 SV=4 - [MCM2_HUMAN]	0.521	0.591	0.976	0.696	0.199981	1.056	1.11	0.629	0.932	0.214982	1.961	1.84	0.654	1.485	0.589712
Q9NX46	ADPRHL2	Poly(ADP-ribose) glycohydrolase ARH3 OS=Homo sapiens GN=ADPRHL2 PE=1 SV=1 - [ARHL2_HUMAN]	0.801	0.869	0.419	0.696	0.198189		0.898	0.92	0.909	0.011078		0.831	0.962	0.897	0.065133
P55145	MANF	Mesencephalic astrocyte-derived neurotrophic factor OS=Homo sapiens GN=MANF PE=1 SV=3 - [MANF_HUMAN]	0.834	0.551	0.703	0.696	0.115432	0.912	0.859	0.977	0.916	0.048566	1.072	1.116	1.381	1.19	0.136428
Q9UEG4	ZNF629	Zinc finger protein 629 OS=Homo sapiens GN=ZNF629 PE=1 SV=2 - [ZN629_HUMAN]	0.924	0.65	0.515	0.696	0.170103	0.76	0.745	0.635	0.713	0.055699	0.82	1.181	1.23	1.077	0.182702
Q92466	DDB2	DNA damage-binding protein 2 OS=Homo sapiens GN=DDB2 PE=1 SV=1 - [DDB2_HUMAN]	0.734	0.601	0.757	0.697	0.068692	0.974	0.854	0.988	0.939	0.060068	1.313	1.321	1.048	1.227	0.127061
Q9Y6D5	ARFGEF2	Brefeldin A-inhibited guanine nucleotide-exchange protein 2 OS=Homo sapiens GN=ARFGEF2 PE=1 SV=3 - [BIG2_HUMAN]	0.492	0.787	0.816	0.698	0.146498	0.976	0.874	0.973	0.941	0.04725	1.345	1.126	1.206	1.226	0.090412
Q9Y546	LRRC42	Leucine-rich repeat-containing protein 42 OS=Homo sapiens GN=LRRC42 PE=1 SV=1 - [LRC42_HUMAN]	0.495		0.901	0.698	0.20268	1.084		0.958	1.021	0.062929	2.182		1.061	1.622	0.560714
Q9NUD5	ZCCHC3	Zinc finger CCHC domain-containing protein 3 OS=Homo sapiens GN=ZCCHC3 PE=1 SV=1 - [ZCHC3_HUMAN]	0.662	0.679	0.752	0.698	0.038813	0.673	0.791	0.718	0.727	0.048745	0.975	1.067	0.991	1.011	0.040358
E7ETU5	RBMS1	RNA-binding motif, single-stranded-interacting protein 1 OS=Homo sapiens GN=RBMS1 PE=1 SV=1 - [E7ETU5_HUMAN]	0.711	0.685		0.698	0.013003	1.144	1.819		1.482	0.337388	1.604	2.626		2.115	0.511129
P36404	ARL2	ADP-ribosylation factor-like protein 2 OS=Homo sapiens GN=ARL2 PE=1 SV=4 - [ARL2_HUMAN]		0.284	1.111	0.698	0.41323		0.446	0.942	0.694	0.247563		1.553	0.845	1.199	0.35404
P31350	RRM2	Ribonucleoside-diphosphate reductase subunit M2 OS=Homo sapiens GN=RRM2 PE=1 SV=1 - [RIR2_HUMAN]	0.559	0.694	0.843	0.699	0.116023	1.058	1.04	0.538	0.879	0.241115	1.728	1.596	0.746	1.357	0.435073
O60427	FADS1	Fatty acid desaturase 1 OS=Homo sapiens GN=FADS1 PE=1 SV=3 - [FADS1_HUMAN]	0.791	0.59	0.715	0.699	0.082527	1.083	1.164	0.41	0.886	0.337851	1.367	1.848	0.572	1.262	0.526156
A0A087WUK2	HNRNPDL	Heterogeneous nuclear ribonucleoprotein D-like OS=Homo sapiens GN=HNRNPDL PE=1 SV=1 - [A0A087WUK2_HUMAN]	0.739	0.661		0.7	0.039048	0.889	0.917		0.903	0.013611	1.246	1.373		1.31	0.063704
P42785	PRCP	Lysosomal Pro-X carboxypeptidase OS=Homo sapiens GN=PRCP PE=1 SV=1 - [PCP_HUMAN]	0.801	0.736	0.565	0.7	0.099366	0.559	0.603	0.681	0.615	0.050688	0.842	0.899	1.203	0.981	0.158526
O75570	MTRF1	Peptide chain release factor 1, mitochondrial OS=Homo sapiens GN=MTRF1 PE=1 SV=2 - [RF1M_HUMAN]		0.524	0.876	0.7	0.176263		0.499	0.704	0.601	0.10265		0.942	0.801	0.872	0.070558
O60504	SORBS3	Vinexin OS=Homo sapiens GN=SORBS3 PE=1 SV=2 - [VINEX_HUMAN]	0.618	0.818	0.672	0.702	0.084737	1.262	0.799	0.634	0.898	0.266019	3.026	0.983	1.118	1.709	0.932673
Q9H1B7	IRF2BPL	Interferon regulatory factor 2-binding protein-like OS=Homo sapiens GN=IRF2BPL PE=1 SV=1 - [I2BPL_HUMAN]	0.654	0.959	0.497	0.703	0.19167	0.536	0.913	1.081	0.843	0.227843	0.817	1.063	2.167	1.349	0.586921
Q86XX4	FRAS1	Extracellular matrix protein FRAS1 OS=Homo sapiens GN=FRAS1 PE=1 SV=2 - [FRAS1_HUMAN]	0.806	0.451	0.856	0.704	0.180474	1.127	1.069	0.92	1.039	0.08739	1.363	2.348	1.072	1.594	0.546304
Q9NWS0	PIH1D1	PIH1 domain-containing protein 1 OS=Homo sapiens GN=PIH1D1 PE=1 SV=1 - [PIHD1_HUMAN]	0.39		1.02	0.705	0.314769	0.781		1.081	0.931	0.150372	1.62		1.058	1.339	0.281324
E9PES6	HMGB3	High mobility group protein B3 (Fragment) OS=Homo sapiens GN=HMGB3 PE=1 SV=1 - [E9PES6_HUMAN]	0.795	0.642	0.679	0.705	0.064958	1.175	0.814	0.837	0.942	0.164804	1.639	1.334	1.23	1.401	0.173411
Q9NQG1	MANBAL	Protein MANBAL OS=Homo sapiens GN=MANBAL PE=1 SV=1 - [MANBL_HUMAN]	0.573	0.69	0.855	0.706	0.115512	0.933	1.011	1.191	1.045	0.108246	1.623	1.174	1.39	1.396	0.183598
Q6IA69	NADSYN1	Glutamine-dependent NAD(+) synthetase OS=Homo sapiens GN=NADSYN1 PE=1 SV=3 - [NADE_HUMAN]	0.622	0.705	0.79	0.706	0.068428	0.979	0.943	0.745	0.889	0.102803	1.441	1.534	0.93	1.302	0.265418
Q9Y570	PPME1	Protein phosphatase methylesterase 1 OS=Homo sapiens GN=PPME1 PE=1 SV=3 - [PPME1_HUMAN]	0.636	0.772	0.711	0.706	0.055851	0.872	0.988	0.814	0.891	0.072299	1.597	1.297	1.07	1.321	0.215882
P23193	TCEA1	Transcription elongation factor A protein 1 OS=Homo sapiens GN=TCEA1 PE=1 SV=2 - [TCEA1_HUMAN]	0.736	0.557	0.826	0.706	0.112127	0.97	0.867	0.787	0.875	0.074883	1.205	1.412	1.054	1.224	0.146874
Q9BQ04	RBM4B	RNA-binding protein 4B OS=Homo sapiens GN=RBM4B PE=1 SV=1 - [RBM4B_HUMAN]	0.597		0.817	0.707	0.109995	1.003		0.742	0.872	0.130385	1.675		0.906	1.29	0.384742
K7EMQ8	SMARCE1	SWI/SNF-related matrix-associated actin-dependent regulator of chromatin subfamily E member 1 (Fragment) OS=Homo sapiens GN=SMARCE1 PE=1 SV=1 - [K7EMQ8_HUMAN]	0.802	0.628	0.692	0.707	0.07192	0.299	1.074	0.884	0.752	0.329841	0.372	1.772	0.888	1.011	0.57829
C9JNL8	PUS10	Putative tRNA pseudouridine synthase Pus10 (Fragment) OS=Homo sapiens GN=PUS10 PE=1 SV=1 - [C9JNL8_HUMAN]	0.665		0.751	0.708	0.042721	0.904		0.655	0.78	0.124633	1.603		0.87	1.237	0.366404
Q9C0B1	FTO	Alpha-ketoglutarate-dependent dioxygenase FTO OS=Homo sapiens GN=FTO PE=1 SV=3 - [FTO_HUMAN]	0.708	0.642	0.777	0.709	0.055391	0.894	0.876	1.017	0.929	0.062828	1.337	1.269	1.207	1.271	0.053133
M0QYI6	UBE2M	NEDD8-conjugating enzyme Ubc12 (Fragment) OS=Homo sapiens GN=UBE2M PE=1 SV=1 - [M0QYI6_HUMAN]	0.705		0.714	0.71	0.004347	0.706		0.959	0.832	0.126373	0.998		1.339	1.168	0.170427
A0A0G2JQF2	FTCD	Formimidoyltransferase-cyclodeaminase (Fragment) OS=Homo sapiens GN=FTCD PE=1 SV=1 - [A0A0G2JQF2_HUMAN]	0.711	0.709		0.71	0.000992	0.75	0.794		0.772	0.021805	1.093	1.13		1.111	0.018206
S4R3W2	NFIA	Nuclear factor 1 A-type (Fragment) OS=Homo sapiens GN=NFIA PE=1 SV=1 - [S4R3W2_HUMAN]	0.884	0.536		0.71	0.173751	1.017	0.702		0.859	0.157638	1.147	1.294		1.221	0.073479
Q9BVG4	PBDC1	Protein PBDC1 OS=Homo sapiens GN=PBDC1 PE=1 SV=1 - [PBDC1_HUMAN]	0.724	0.755	0.655	0.711	0.041814	0.734	0.864	0.862	0.82	0.060666	1.012	1.055	1.045	1.037	0.018463
A0A087WUD1	ZNF787	Zinc finger protein 787 OS=Homo sapiens GN=ZNF787 PE=1 SV=1 - [A0A087WUD1_HUMAN]	0.778	0.718	0.638	0.711	0.057141	0.887	0.795	0.78	0.821	0.047158	1.095	1.121	1.171	1.129	0.031271
P06733	ENO1	Alpha-enolase OS=Homo sapiens GN=ENO1 PE=1 SV=2 - [ENOA_HUMAN]	0.691	0.709	0.735	0.712	0.018324	0.838	0.868	0.854	0.853	0.012098	1.19	1.207	1.17	1.189	0.015055
Q09666	AHNAK	Neuroblast differentiation-associated protein AHNAK OS=Homo sapiens GN=AHNAK PE=1 SV=2 - [AHNK_HUMAN]	0.811	0.759	0.566	0.712	0.10506	0.647	0.597	0.936	0.727	0.149185	0.846	0.739	1.876	1.154	0.512976
Q5T6V5	C9orf64	UPF0553 protein C9orf64 OS=Homo sapiens GN=C9orf64 PE=1 SV=1 - [CI064_HUMAN]		0.652	0.771	0.712	0.059835		0.872	0.783	0.827	0.044681		1.405	0.962	1.183	0.221603
B1AK53	ESPN	Espin OS=Homo sapiens GN=ESPN PE=1 SV=1 - [ESPN_HUMAN]		0.651	0.775	0.713	0.061999		0.877	0.897	0.887	0.01003		1.507	1.156	1.331	0.17536
A0A0A0MRT2	WAC	WW domain-containing adapter protein with coiled-coil OS=Homo sapiens GN=WAC PE=1 SV=1 - [A0A0A0MRT2_HUMAN]	0.405	0.836	0.9	0.714	0.219825	0.873	0.919	1.224	1.005	0.15595	2.15	1.088	1.357	1.531	0.450877
F5H669	CPSF7	Cleavage and polyadenylation-specificity factor subunit 7 (Fragment) OS=Homo sapiens GN=CPSF7 PE=1 SV=1 - [F5H669_HUMAN]	0.812	0.658	0.674	0.714	0.069343	0.89	0.892	0.834	0.872	0.026982	1.092	1.343	1.235	1.223	0.102444
Q96AE4	FUBP1	Far upstream element-binding protein 1 OS=Homo sapiens GN=FUBP1 PE=1 SV=3 - [FUBP1_HUMAN]		0.786	0.642	0.714	0.071976		1.152	1.29	1.221	0.06865		1.451	3.101	2.276	0.824921
Q8IWE2	FAM114A1	Protein NOXP20 OS=Homo sapiens GN=FAM114A1 PE=1 SV=2 - [NXP20_HUMAN]	0.68	0.713	0.759	0.717	0.032382	0.863	0.872	0.744	0.826	0.058146	1.226	1.175	0.868	1.089	0.158221
Q7Z6M1	RABEPK	Rab9 effector protein with kelch motifs OS=Homo sapiens GN=RABEPK PE=1 SV=1 - [RABEK_HUMAN]	0.703	0.703	0.744	0.717	0.019131	0.93	0.897	0.691	0.839	0.105543	1.444	1.226	0.957	1.209	0.19909
Q99856	ARID3A	AT-rich interactive domain-containing protein 3A OS=Homo sapiens GN=ARID3A PE=1 SV=2 - [ARI3A_HUMAN]	0.716	0.65	0.785	0.717	0.054774	0.873	0.769	0.84	0.828	0.043308	1.256	1.152	0.884	1.097	0.156573
P98160	HSPG2	Basement membrane-specific heparan sulfate proteoglycan core protein OS=Homo sapiens GN=HSPG2 PE=1 SV=4 - [PGBM_HUMAN]	0.733	0.672	0.747	0.717	0.032446	0.535	0.569	0.597	0.567	0.025244	0.778	0.836	0.7	0.771	0.055634
Q5VXI4	ARHGEF10L	Rho guanine nucleotide exchange factor 10-like protein OS=Homo sapiens GN=ARHGEF10L PE=1 SV=2 - [Q5VXI4_HUMAN]		0.63	0.803	0.717	0.086594		0.81	0.599	0.705	0.105485		1.173	0.821	0.997	0.175709
O43715	TRIAP1	TP53-regulated inhibitor of apoptosis 1 OS=Homo sapiens GN=TRIAP1 PE=1 SV=1 - [TRIA1_HUMAN]	0.81	0.676	0.667	0.718	0.065517		0.799	0.468	0.633	0.165848		1.17	0.699	0.934	0.235323
A0A0D9SG71	UBE2A	Ubiquitin-conjugating enzyme E2 A OS=Homo sapiens GN=UBE2A PE=1 SV=1 - [A0A0D9SG71_HUMAN]		0.568	0.869	0.718	0.150278	1.441	1.091	0.877	1.136	0.232613	1.172	1.683	1.007	1.287	0.288116
H7C2H2	RALGPS2	Ras-specific guanine nucleotide-releasing factor RalGPS2 (Fragment) OS=Homo sapiens GN=RALGPS2 PE=1 SV=1 - [H7C2H2_HUMAN]		0.819	0.617	0.718	0.10107		0.772	0.916	0.844	0.07206		0.933	1.482	1.207	0.274297
Q5R3I4	TTC38	Tetratricopeptide repeat protein 38 OS=Homo sapiens GN=TTC38 PE=1 SV=1 - [TTC38_HUMAN]	0.735	0.612	0.809	0.719	0.080934	0.72	0.785	0.709	0.738	0.033589	1.083	1.2	0.894	1.059	0.125928
P51178	PLCD1	1-phosphatidylinositol 4,5-bisphosphate phosphodiesterase delta-1 OS=Homo sapiens GN=PLCD1 PE=1 SV=2 - [PLCD1_HUMAN]		0.797	0.64	0.719	0.078372	0.438	0.879	0.616	0.644	0.181134		1.091	0.959	1.025	0.066013
H0YGW8	DUS1L	tRNA-dihydrouridine(16/17) synthase [NAD(P)(+)]-like (Fragment) OS=Homo sapiens GN=DUS1L PE=1 SV=2 - [H0YGW8_HUMAN]	0.619		0.82	0.72	0.100619	0.927		0.643	0.785	0.141627	1.493		0.782	1.138	0.355308
P09972	ALDOC	Fructose-bisphosphate aldolase C OS=Homo sapiens GN=ALDOC PE=1 SV=2 - [ALDOC_HUMAN]	0.711	0.785	0.665	0.72	0.049519	0.813	0.829	0.79	0.811	0.015751	1.134	1.112	1.163	1.136	0.020924
O95810	SDPR	Serum deprivation-response protein OS=Homo sapiens GN=SDPR PE=1 SV=3 - [SDPR_HUMAN]	0.782	0.671	0.707	0.72	0.046306	0.807	0.71	0.836	0.784	0.05392	1.029	0.992	1.082	1.034	0.037194
Q7Z5K2	WAPL	Wings apart-like protein homolog OS=Homo sapiens GN=WAPL PE=1 SV=1 - [WAPL_HUMAN]	0.493	0.871	0.799	0.721	0.163816	0.738	1.069	0.486	0.764	0.238834	1.423	1.215	0.606	1.081	0.346445
F5GXE4	ATE1	Arginyl-tRNA--protein transferase 1 OS=Homo sapiens GN=ATE1 PE=1 SV=1 - [F5GXE4_HUMAN]	0.78	0.661		0.721	0.059889	0.716	0.886		0.801	0.084795	0.725	1.327		1.026	0.300939
B4DDF4	CNN2	Calponin OS=Homo sapiens GN=CNN2 PE=1 SV=1 - [B4DDF4_HUMAN]	0.592	0.748	0.825	0.722	0.096861	0.985	1.051	0.834	0.957	0.090978	1.48	1.332	0.992	1.268	0.20434
P51812	RPS6KA3	Ribosomal protein S6 kinase alpha-3 OS=Homo sapiens GN=RPS6KA3 PE=1 SV=1 - [KS6A3_HUMAN]	0.708	0.715	0.744	0.722	0.015724	0.837	0.866	0.719	0.808	0.063717	1.136	1.212	0.933	1.093	0.117996
Q06203	PPAT	Amidophosphoribosyltransferase OS=Homo sapiens GN=PPAT PE=1 SV=1 - [PUR1_HUMAN]	0.722	0.697	0.748	0.722	0.020874	0.946	0.997	0.77	0.904	0.097287	1.277	1.322	1.001	1.2	0.142002
Q8WVY7	UBLCP1	Ubiquitin-like domain-containing CTD phosphatase 1 OS=Homo sapiens GN=UBLCP1 PE=1 SV=2 - [UBCP1_HUMAN]	0.831	0.717	0.619	0.722	0.086653	0.908	1.09	0.638	0.878	0.185663	1.09	1.493	0.963	1.182	0.225802
P34949	MPI	Mannose-6-phosphate isomerase OS=Homo sapiens GN=MPI PE=1 SV=2 - [MPI_HUMAN]		0.752	0.692	0.722	0.030042		0.795	0.864	0.83	0.034515		1.033	1.379	1.206	0.172899
O43252	PAPSS1	Bifunctional 3'-phosphoadenosine 5'-phosphosulfate synthase 1 OS=Homo sapiens GN=PAPSS1 PE=1 SV=2 - [PAPS1_HUMAN]	0.668	0.709	0.792	0.723	0.051514	0.902	1.055	0.677	0.878	0.155274	1.317	1.417	0.902	1.212	0.223095
Q9NWQ9	C14orf119	Uncharacterized protein C14orf119 OS=Homo sapiens GN=C14orf119 PE=1 SV=1 - [CN119_HUMAN]	0.73		0.717	0.723	0.006788	0.916		1.375	1.146	0.229201	1.252		1.913	1.582	0.330856
F5H5A3	MAP4K3	Mitogen-activated protein kinase kinase kinase kinase OS=Homo sapiens GN=MAP4K3 PE=1 SV=1 - [F5H5A3_HUMAN]		0.736	0.711	0.723	0.012725		0.725	0.794	0.759	0.034406		0.974	1.196	1.085	0.110622
Q15059	BRD3	Bromodomain-containing protein 3 OS=Homo sapiens GN=BRD3 PE=1 SV=1 - [BRD3_HUMAN]	0.806	0.405	0.962	0.724	0.234882	1.029	1.035	0.931	0.998	0.047904	1.274	2.316	0.965	1.518	0.578289
Q9HCE1	MOV10	Putative helicase MOV-10 OS=Homo sapiens GN=MOV10 PE=1 SV=2 - [MOV10_HUMAN]		0.645	0.804	0.724	0.079067		0.916	0.777	0.846	0.069533		1.194	0.946	1.07	0.123871
F5H365	SEC23A	Protein transport protein Sec23A OS=Homo sapiens GN=SEC23A PE=1 SV=1 - [F5H365_HUMAN]	0.704	0.77	0.701	0.725	0.031651	0.818	0.883	0.83	0.844	0.028531	1.061	1.167	1.087	1.105	0.045104
Q8NB46	ANKRD52	Serine/threonine-protein phosphatase 6 regulatory ankyrin repeat subunit C OS=Homo sapiens GN=ANKRD52 PE=1 SV=3 - [ANR52_HUMAN]	0.711	0.591	0.874	0.725	0.116058	1.274	1.374	0.668	1.105	0.311643	2.084	2.3	0.762	1.716	0.679756
P16455	MGMT	Methylated-DNA--protein-cysteine methyltransferase OS=Homo sapiens GN=MGMT PE=1 SV=1 - [MGMT_HUMAN]		0.428	1.023	0.726	0.297909	0.953	0.967	0.856	0.925	0.049084		2.237	0.835	1.536	0.701059
Q14566	MCM6	DNA replication licensing factor MCM6 OS=Homo sapiens GN=MCM6 PE=1 SV=1 - [MCM6_HUMAN]	0.585	0.628	0.967	0.727	0.170762	1.049	1.235	0.77	1.018	0.191426	1.795	1.743	0.753	1.43	0.47922
B4DWR3	VBP1	Prefoldin subunit 3 OS=Homo sapiens GN=VBP1 PE=1 SV=1 - [B4DWR3_HUMAN]	0.753		0.701	0.727	0.025856	0.865		0.91	0.887	0.022867	1.146		1.295	1.221	0.074828
H7BZG6	AP1S2	AP-1 complex subunit sigma-2 (Fragment) OS=Homo sapiens GN=AP1S2 PE=1 SV=1 - [H7BZG6_HUMAN]		0.66	0.793	0.727	0.066603		1.344	1.235	1.29	0.054392		2.015	1.553	1.784	0.230904
E7ET39	C3orf58	Deleted in autism protein 1 OS=Homo sapiens GN=C3orf58 PE=1 SV=1 - [E7ET39_HUMAN]		1.223	0.23	0.727	0.4961		0.75	0.252	0.501	0.249315		0.607	1.089	0.848	0.240764
K7EIN2	NUDT16L1	Protein syndesmos (Fragment) OS=Homo sapiens GN=NUDT16L1 PE=1 SV=1 - [K7EIN2_HUMAN]	0.624	0.576	0.987	0.729	0.183647	0.861	1.03	0.514	0.802	0.214954	1.835	2.195	0.508	1.512	0.725497
A2A2D0	STMN1	Stathmin (Fragment) OS=Homo sapiens GN=STMN1 PE=1 SV=7 - [A2A2D0_HUMAN]	0.633	0.663	0.889	0.729	0.114372	0.975	1.256	0.716	0.982	0.220578	1.556	1.869	0.803	1.409	0.44736
O94855	SEC24D	Protein transport protein Sec24D OS=Homo sapiens GN=SEC24D PE=1 SV=2 - [SC24D_HUMAN]	0.672	0.742	0.777	0.73	0.043762	0.868	0.887	0.715	0.823	0.077027	1.238	1.156	0.948	1.114	0.121846
O75940	SMNDC1	Survival of motor neuron-related-splicing factor 30 OS=Homo sapiens GN=SMNDC1 PE=1 SV=1 - [SPF30_HUMAN]	0.725	0.686	0.778	0.73	0.037975	1.072	1.021	0.928	1.007	0.059636	1.38	1.473	1.174	1.342	0.124911
Q8NBF2	NHLRC2	NHL repeat-containing protein 2 OS=Homo sapiens GN=NHLRC2 PE=1 SV=1 - [NHLC2_HUMAN]	0.808		0.652	0.73	0.078094	0.848		0.602	0.725	0.123068	1.047		1.13	1.088	0.041633
Q9NU19	TBC1D22B	TBC1 domain family member 22B OS=Homo sapiens GN=TBC1D22B PE=1 SV=3 - [TB22B_HUMAN]		0.619	0.841	0.73	0.111162	0.807	1.021	0.736	0.855	0.120793		1.632	0.873	1.252	0.379385
Q9NZ63	C9orf78	Uncharacterized protein C9orf78 OS=Homo sapiens GN=C9orf78 PE=1 SV=1 - [CI078_HUMAN]		0.658	0.802	0.73	0.072069		1.11	0.867	0.989	0.121839		1.671	1.078	1.374	0.296293
Q86W50	METTL16	Methyltransferase-like protein 16 OS=Homo sapiens GN=METTL16 PE=1 SV=2 - [MET16_HUMAN]	0.489		0.973	0.731	0.242174	0.999	0.82	0.868	0.896	0.075406	2.038		0.89	1.464	0.57416
Q9BT73	PSMG3	Proteasome assembly chaperone 3 OS=Homo sapiens GN=PSMG3 PE=1 SV=1 - [PSMG3_HUMAN]	0.671	0.712	0.81	0.731	0.05826	1.179	1.099	1.483	1.254	0.165359	1.751	1.527	1.353	1.543	0.163007
D6RHI9	RNASET2	Ribonuclease T2 (Fragment) OS=Homo sapiens GN=RNASET2 PE=1 SV=7 - [D6RHI9_HUMAN]		0.915	0.548	0.731	0.183639		0.602	0.909	0.756	0.153324		0.705	1.73	1.218	0.512462
Q96H79	ZC3HAV1L	Zinc finger CCCH-type antiviral protein 1-like OS=Homo sapiens GN=ZC3HAV1L PE=1 SV=2 - [ZCCHL_HUMAN]	0.664	0.565	0.967	0.732	0.171201	0.857	1.332	0.798	0.996	0.238981	1.467	1.821	0.847	1.378	0.402754
O15164	TRIM24	Transcription intermediary factor 1-alpha OS=Homo sapiens GN=TRIM24 PE=1 SV=3 - [TIF1A_HUMAN]	0.67	0.665	0.86	0.732	0.090931	1.108	1.043	0.8	0.984	0.132883	1.55	1.504	0.907	1.321	0.292875
Q96P11	NSUN5	Probable 28S rRNA (cytosine-C(5))-methyltransferase OS=Homo sapiens GN=NSUN5 PE=1 SV=2 - [NSUN5_HUMAN]	0.715	0.576	0.905	0.732	0.134817	1.121	0.963	1.167	1.083	0.087406	1.791	1.295	0.869	1.318	0.376846
O95630	STAMBP	STAM-binding protein OS=Homo sapiens GN=STAMBP PE=1 SV=1 - [STABP_HUMAN]	0.802	0.631	0.763	0.732	0.073176	0.566	1.051	0.9	0.839	0.202655	0.765	1.491	1.165	1.141	0.296632
Q9BRS2	RIOK1	Serine/threonine-protein kinase RIO1 OS=Homo sapiens GN=RIOK1 PE=1 SV=2 - [RIOK1_HUMAN]	0.867	0.65	0.678	0.732	0.096105	0.695	0.738	0.75	0.728	0.023319	0.8	1.123	1.052	0.992	0.138377
E7EQ29	GLB1	Beta-galactosidase OS=Homo sapiens GN=GLB1 PE=1 SV=1 - [E7EQ29_HUMAN]		0.785	0.68	0.732	0.0524		0.585	0.864	0.724	0.139876		0.753	1.268	1.011	0.257502
Q9UQE7	SMC3	Structural maintenance of chromosomes protein 3 OS=Homo sapiens GN=SMC3 PE=1 SV=2 - [SMC3_HUMAN]	0.675	0.766	0.757	0.733	0.040879	0.87	0.867	0.793	0.843	0.035874	1.21	1.155	0.968	1.111	0.103315
P82979	SARNP	SAP domain-containing ribonucleoprotein OS=Homo sapiens GN=SARNP PE=1 SV=3 - [SARNP_HUMAN]	0.777	0.652	0.769	0.733	0.056972	0.949	0.842	0.856	0.882	0.047495	1.475	1.256	1.109	1.28	0.150213
Q14651	PLS1	Plastin-1 OS=Homo sapiens GN=PLS1 PE=1 SV=2 - [PLSI_HUMAN]	0.866	0.541	0.793	0.733	0.139137	1.959	1.295	0.965	1.406	0.413509		2.177	1.213	1.695	0.481602
H7C4U7	MAGI1	Membrane-associated guanylate kinase, WW and PDZ domain-containing protein 1 (Fragment) OS=Homo sapiens GN=MAGI1 PE=1 SV=1 - [H7C4U7_HUMAN]	0.601		0.866	0.734	0.132634	0.937		0.709	0.823	0.11415	1.164		0.816	0.99	0.173803
Q9UK45	LSM7	U6 snRNA-associated Sm-like protein LSm7 OS=Homo sapiens GN=LSM7 PE=1 SV=1 - [LSM7_HUMAN]	0.705	0.685	0.813	0.734	0.056341	1.043	0.989	0.751	0.928	0.127027	1.475	1.421	0.921	1.272	0.249558
A0A087WW18	ZBTB8OS	Protein archease (Fragment) OS=Homo sapiens GN=ZBTB8OS PE=1 SV=1 - [A0A087WW18_HUMAN]	0.716	0.751		0.734	0.017493	0.618	0.983		0.801	0.182861	0.86	1.296		1.078	0.217691
F8W9U3	ABHD14B	Protein ABHD14B OS=Homo sapiens GN=ABHD14B PE=1 SV=1 - [F8W9U3_HUMAN]	0.818	0.756	0.63	0.734	0.078017	0.776	0.818	0.928	0.841	0.064226	0.964	1.078	1.44	1.161	0.203074
P00734	F2	Prothrombin OS=Homo sapiens GN=F2 PE=1 SV=2 - [THRB_HUMAN]	0.826	1.022	0.353	0.734	0.280584	0.425	0.436	0.502	0.454	0.03403	0.509	0.269	1.563	0.78	0.562033
H3BV23	UBL7	Ubiquitin-like protein 7 (Fragment) OS=Homo sapiens GN=UBL7 PE=1 SV=1 - [H3BV23_HUMAN]	0.638		0.832	0.735	0.096797	1.074		0.956	1.015	0.059249	1.678		1.055	1.367	0.311407
Q5TDH0	DDI2	Protein DDI1 homolog 2 OS=Homo sapiens GN=DDI2 PE=1 SV=1 - [DDI2_HUMAN]	0.848	0.695	0.662	0.735	0.080837	0.928	0.914	1.179	1.007	0.122142	1.175	1.328	1.778	1.427	0.255759
O75116	ROCK2	Rho-associated protein kinase 2 OS=Homo sapiens GN=ROCK2 PE=1 SV=4 - [ROCK2_HUMAN]	0.734	0.752	0.723	0.736	0.01215	0.849	0.911	0.992	0.917	0.058582	1.212	1.137	1.317	1.222	0.073896
Q14999	CUL7	Cullin-7 OS=Homo sapiens GN=CUL7 PE=1 SV=2 - [CUL7_HUMAN]	0.832	0.85	0.526	0.736	0.148764	0.79	0.79	0.759	0.78	0.014519	0.918	1.061	1.336	1.105	0.1736
Q9UBT2	UBA2	SUMO-activating enzyme subunit 2 OS=Homo sapiens GN=UBA2 PE=1 SV=2 - [SAE2_HUMAN]	0.607	0.711	0.895	0.737	0.119198	0.897	0.898	0.873	0.89	0.011521	1.558	1.233	1.083	1.291	0.198551
K7ER05	TMEM205	Transmembrane protein 205 (Fragment) OS=Homo sapiens GN=TMEM205 PE=1 SV=1 - [K7ER05_HUMAN]	0.769		0.705	0.737	0.032365	0.585		0.48	0.533	0.052478	0.758		0.68	0.719	0.03942
H3BUA6	OGFOD1	Prolyl 3-hydroxylase OGFOD1 (Fragment) OS=Homo sapiens GN=OGFOD1 PE=1 SV=1 - [H3BUA6_HUMAN]		0.736	0.739	0.737	0.00156		1.053	0.734	0.893	0.159615		1.486	0.99	1.238	0.247932
P06493	CDK1	Cyclin-dependent kinase 1 OS=Homo sapiens GN=CDK1 PE=1 SV=3 - [CDK1_HUMAN]	0.552	0.625	1.039	0.739	0.214232	0.939	1.066	0.69	0.898	0.155996	1.789	1.828	0.658	1.425	0.542731
Q8ND24	RNF214	RING finger protein 214 OS=Homo sapiens GN=RNF214 PE=1 SV=2 - [RN214_HUMAN]	0.757	0.721		0.739	0.018315	1.024	0.939		0.982	0.042618	1.361	1.392		1.376	0.015759
P13674	P4HA1	Prolyl 4-hydroxylase subunit alpha-1 OS=Homo sapiens GN=P4HA1 PE=1 SV=2 - [P4HA1_HUMAN]	0.778	0.816	0.623	0.739	0.083422	0.734	0.695	0.829	0.753	0.056315	0.925	0.851	1.365	1.047	0.226801
Q8WTW3	COG1	Conserved oligomeric Golgi complex subunit 1 OS=Homo sapiens GN=COG1 PE=1 SV=1 - [COG1_HUMAN]	0.927		0.552	0.739	0.187686	0.829		0.937	0.883	0.0538	0.797		1.162	0.98	0.182544
E9PHY5	EPB41L2	Band 4.1-like protein 2 OS=Homo sapiens GN=EPB41L2 PE=1 SV=1 - [E9PHY5_HUMAN]	0.712		0.771	0.741	0.02926	0.853		0.767	0.81	0.043237	1.348		1.228	1.288	0.059909
F2Z2E2	IQGAP3	Ras GTPase-activating-like protein IQGAP3 OS=Homo sapiens GN=IQGAP3 PE=1 SV=1 - [F2Z2E2_HUMAN]	0.797	0.684		0.741	0.056832	0.831	1.551		1.191	0.360101	1.161	2.216		1.689	0.527451
D6RIB1	ADH4	Alcohol dehydrogenase 4 (Fragment) OS=Homo sapiens GN=ADH4 PE=1 SV=1 - [D6RIB1_HUMAN]	0.779		0.705	0.742	0.037348	0.756		0.724	0.74	0.015669	0.967		1.025	0.996	0.029085
P62306	SNRPF	Small nuclear ribonucleoprotein F OS=Homo sapiens GN=SNRPF PE=1 SV=1 - [RUXF_HUMAN]	0.843	0.816	0.567	0.742	0.124283	1.006	0.923	0.772	0.9	0.097075	1.19	1.12	0.555	0.955	0.284427
O95394	PGM3	Phosphoacetylglucosamine mutase OS=Homo sapiens GN=PGM3 PE=1 SV=1 - [AGM1_HUMAN]	0.66	0.744	0.824	0.743	0.066742	0.757	0.895	0.88	0.844	0.061485	1.144	1.25	1.084	1.159	0.068713
Q9HC35	EML4	Echinoderm microtubule-associated protein-like 4 OS=Homo sapiens GN=EML4 PE=1 SV=3 - [EMAL4_HUMAN]	0.787	0.734	0.708	0.743	0.032597	0.817	0.766	0.848	0.81	0.033717	1.06	1.041	1.185	1.095	0.064057
O15541	RNF113A	RING finger protein 113A OS=Homo sapiens GN=RNF113A PE=1 SV=1 - [R113A_HUMAN]	0.796	0.66	0.773	0.743	0.059587	1.017	0.831	0.895	0.914	0.076975	1.411	1.214	1.177	1.268	0.10275
C9J128	INPP1	Inositol polyphosphate 1-phosphatase (Fragment) OS=Homo sapiens GN=INPP1 PE=1 SV=1 - [C9J128_HUMAN]	0.832	0.741	0.656	0.743	0.071652	0.761	0.816	0.83	0.802	0.029895	0.912	1.09	1.261	1.087	0.142344
B0QY51	CCDC134	Coiled-coil domain-containing protein 134 OS=Homo sapiens GN=CCDC134 PE=1 SV=1 - [B0QY51_HUMAN]	0.489	0.886	0.857	0.744	0.180584	0.833	1.024	0.998	0.951	0.084605	1.698	1.179	1.162	1.346	0.249025
P36405	ARL3	ADP-ribosylation factor-like protein 3 OS=Homo sapiens GN=ARL3 PE=1 SV=2 - [ARL3_HUMAN]	0.511	0.89	0.83	0.744	0.166408	0.677	1.014	0.87	0.854	0.138214	1.602	1.067	0.932	1.2	0.289219
J9JIC5	C17orf75	Protein Njmu-R1 OS=Homo sapiens GN=C17orf75 PE=1 SV=1 - [J9JIC5_HUMAN]		0.514	0.973	0.744	0.229584		0.775	1.011	0.893	0.118247		1.49	1.036	1.263	0.227291
Q9H3P2	NELFA	Negative elongation factor A OS=Homo sapiens GN=NELFA PE=1 SV=3 - [NELFA_HUMAN]		0.8	0.687	0.744	0.056673		0.941	0.876	0.909	0.032072		1.227	1.164	1.195	0.031515
P62861	FAU	40S ribosomal protein S30 OS=Homo sapiens GN=FAU PE=1 SV=1 - [RS30_HUMAN]	0.733	0.583	0.921	0.745	0.138262	1.047	1.019	0.938	1.001	0.046402	1.41	1.731	1.014	1.385	0.293218
G5E9A6	USP11	Ubiquitin carboxyl-terminal hydrolase 11 OS=Homo sapiens GN=USP11 PE=1 SV=1 - [G5E9A6_HUMAN]	0.819	0.608	0.807	0.745	0.096579	0.907	0.818	1.006	0.91	0.076823	1.105	1.258	1.156	1.173	0.063654
P61764	STXBP1	Syntaxin-binding protein 1 OS=Homo sapiens GN=STXBP1 PE=1 SV=1 - [STXB1_HUMAN]	0.512	1.106	0.619	0.746	0.258761	0.426	1.113	0.692	0.744	0.282966	0.829	0.829	0.963	0.874	0.063118
Q9NXG2	THUMPD1	THUMP domain-containing protein 1 OS=Homo sapiens GN=THUMPD1 PE=1 SV=2 - [THUM1_HUMAN]	0.72	0.652	0.866	0.746	0.089092	0.996	1.035	1.006	1.012	0.016382	1.349	1.383	1.105	1.279	0.123969
O95801	TTC4	Tetratricopeptide repeat protein 4 OS=Homo sapiens GN=TTC4 PE=1 SV=3 - [TTC4_HUMAN]	0.758	0.59	0.89	0.746	0.122801	0.809	1.488	0.922	1.073	0.296941	1.065	2.495	1.033	1.531	0.681852
H0YDU8	PPP5C	Serine/threonine-protein phosphatase (Fragment) OS=Homo sapiens GN=PPP5C PE=1 SV=1 - [H0YDU8_HUMAN]	0.647	0.75	0.843	0.747	0.079844	0.832	0.882	0.789	0.835	0.038069	1.283	1.164	1.082	1.176	0.082554
Q9Y3C6	PPIL1	Peptidyl-prolyl cis-trans isomerase-like 1 OS=Homo sapiens GN=PPIL1 PE=1 SV=1 - [PPIL1_HUMAN]	0.726	0.732	0.783	0.747	0.025612	0.844	0.92	0.929	0.898	0.038136	1.224	1.243	1.178	1.215	0.027561
P52789	HK2	Hexokinase-2 OS=Homo sapiens GN=HK2 PE=1 SV=2 - [HXK2_HUMAN]	0.736	0.79	0.717	0.747	0.030842	0.753	0.719	0.791	0.755	0.02931	1.014	0.925	1.098	1.012	0.070634
Q9BV19	C1orf50	Uncharacterized protein C1orf50 OS=Homo sapiens GN=C1orf50 PE=1 SV=2 - [CA050_HUMAN]	0.827	0.598	0.816	0.747	0.105521	1.05	0.74	1.004	0.931	0.136612	1.266	1.341	1.31	1.306	0.030755
A0A0A0MRV0	RRBP1	Ribosome-binding protein 1 OS=Homo sapiens GN=RRBP1 PE=1 SV=1 - [A0A0A0MRV0_HUMAN]	1.007	0.63	0.605	0.747	0.184094	1.024	0.757	1.11	0.964	0.150298	1.014	1.193	1.531	1.246	0.214269
P23588	EIF4B	Eukaryotic translation initiation factor 4B OS=Homo sapiens GN=EIF4B PE=1 SV=2 - [IF4B_HUMAN]	0.677	0.69	0.877	0.748	0.091426	0.834	1.039	0.905	0.926	0.085093	1.255	1.42	0.956	1.21	0.191928
Q63HM1	AFMID	Kynurenine formamidase OS=Homo sapiens GN=AFMID PE=2 SV=2 - [KFA_HUMAN]	0.711	0.785		0.748	0.036847	0.848	0.742		0.795	0.05346	1.189	0.935		1.062	0.127387
P23526	AHCY	Adenosylhomocysteinase OS=Homo sapiens GN=AHCY PE=1 SV=4 - [SAHH_HUMAN]	0.718	0.724	0.801	0.748	0.037617	0.813	0.894	0.806	0.838	0.039926	1.131	1.247	1.007	1.129	0.098033
P07108	DBI	Acyl-CoA-binding protein OS=Homo sapiens GN=DBI PE=1 SV=2 - [ACBP_HUMAN]	0.677	0.732	0.837	0.749	0.066109	0.921	0.869	0.796	0.862	0.050946	1.241	1.129	0.933	1.101	0.127069
O95081	AGFG2	Arf-GAP domain and FG repeat-containing protein 2 OS=Homo sapiens GN=AGFG2 PE=1 SV=2 - [AGFG2_HUMAN]	0.723	0.782	0.741	0.749	0.024624	0.952	0.816	0.966	0.911	0.067749	1.138	1.054	1.274	1.155	0.090534
A0A087WZK6	FAM69A	Protein FAM69A OS=Homo sapiens GN=FAM69A PE=1 SV=1 - [A0A087WZK6_HUMAN]	1.033	0.465		0.749	0.284043	1.096	0.641		0.868	0.227206	1.058	1.365		1.211	0.153588
P33992	MCM5	DNA replication licensing factor MCM5 OS=Homo sapiens GN=MCM5 PE=1 SV=5 - [MCM5_HUMAN]	0.606	0.653	0.99	0.75	0.17094	1.038	1.122	0.746	0.969	0.161224	1.787	1.681	0.84	1.436	0.423698
A0A087WU70	CHST13	Carbohydrate sulfotransferase 13 OS=Homo sapiens GN=CHST13 PE=1 SV=1 - [A0A087WU70_HUMAN]	0.697		0.802	0.75	0.052484	0.941		0.268	0.605	0.336422	1.346		0.333	0.84	0.506241
P05455	SSB	Lupus La protein OS=Homo sapiens GN=SSB PE=1 SV=2 - [LA_HUMAN]	0.727	0.731	0.794	0.75	0.031019	0.922	0.896	0.912	0.91	0.011009	1.306	1.237	1.089	1.211	0.090709
Q9BRA2	TXNDC17	Thioredoxin domain-containing protein 17 OS=Homo sapiens GN=TXNDC17 PE=1 SV=1 - [TXD17_HUMAN]	0.817	0.799	0.635	0.75	0.081583	0.926	1.033	0.816	0.925	0.088714	1.106	1.358	1.009	1.158	0.147173
Q9UMX5	NENF	Neudesin OS=Homo sapiens GN=NENF PE=1 SV=1 - [NENF_HUMAN]	0.605	0.932	0.715	0.751	0.135912	1.415	1.056	0.938	1.136	0.202816	2.331	1.12	1.307	1.586	0.532201
P49593	PPM1F	Protein phosphatase 1F OS=Homo sapiens GN=PPM1F PE=1 SV=3 - [PPM1F_HUMAN]		0.802	0.701	0.751	0.050413		0.77	0.871	0.821	0.05079		0.957	1.317	1.137	0.180305
H0YM70	PSME2	Proteasome activator complex subunit 2 OS=Homo sapiens GN=PSME2 PE=1 SV=1 - [H0YM70_HUMAN]	0.683		0.82	0.752	0.068465	0.919		0.934	0.927	0.007432	1.319		1.061	1.19	0.129187
Q9P287	BCCIP	BRCA2 and CDKN1A-interacting protein OS=Homo sapiens GN=BCCIP PE=1 SV=1 - [BCCIP_HUMAN]	0.746	0.72	0.79	0.752	0.028954	0.919	0.894	0.824	0.879	0.040128	1.205	1.241	1.057	1.168	0.079361
P53680	AP2S1	AP-2 complex subunit sigma OS=Homo sapiens GN=AP2S1 PE=1 SV=2 - [AP2S1_HUMAN]	0.796	0.684	0.776	0.752	0.049174	0.863	1.021	0.851	0.912	0.077353	1.132	1.141	1.186	1.153	0.023683
Q8IY18	SMC5	Structural maintenance of chromosomes protein 5 OS=Homo sapiens GN=SMC5 PE=1 SV=2 - [SMC5_HUMAN]	0.43	1.077		0.753	0.32391	0.863	0.984		0.923	0.060408	2.003	1.156		1.58	0.423312
Q8NBR0	TP53I13	Tumor protein p53-inducible protein 13 OS=Homo sapiens GN=TP53I13 PE=2 SV=1 - [P5I13_HUMAN]	0.576	0.691	0.993	0.753	0.175762	0.959	0.851	0.813	0.874	0.062012	1.662	1.219	0.81	1.23	0.347896
A0A0D9SG77	UBE3A	Ubiquitin-protein ligase E3A OS=Homo sapiens GN=UBE3A PE=1 SV=1 - [A0A0D9SG77_HUMAN]	0.781	0.677	0.801	0.753	0.054477	0.95	1.076	1.878	1.301	0.410821	1.292	1.499	1.445	1.412	0.08749
P78560	CRADD	Death domain-containing protein CRADD OS=Homo sapiens GN=CRADD PE=1 SV=1 - [CRADD_HUMAN]		0.572	0.933	0.753	0.180426		0.932	1.105	1.019	0.086845		1.632	1.181	1.407	0.225553
C9JL30	SUMF2	Sulfatase-modifying factor 2 (Fragment) OS=Homo sapiens GN=SUMF2 PE=1 SV=8 - [C9JL30_HUMAN]	0.911	0.8	0.551	0.754	0.150523	0.877	0.731	0.964	0.857	0.096114	1.22	0.774	1.825	1.273	0.430572
A0A087WVC4	PRKACB	cAMP-dependent protein kinase catalytic subunit beta OS=Homo sapiens GN=PRKACB PE=1 SV=1 - [A0A087WVC4_HUMAN]	0.643	0.866		0.755	0.111292	0.951	0.861		0.906	0.044604	1.484	0.958		1.221	0.26279
B7Z7F3	RANBP3	Ran-binding protein 3 OS=Homo sapiens GN=RANBP3 PE=1 SV=1 - [B7Z7F3_HUMAN]	0.664	0.843	0.759	0.755	0.072963	0.931	0.892	0.908	0.91	0.015926	1.204	1.1	1.273	1.192	0.071239
Q9BTT0	ANP32E	Acidic leucine-rich nuclear phosphoprotein 32 family member E OS=Homo sapiens GN=ANP32E PE=1 SV=1 - [AN32E_HUMAN]	0.739	0.704	0.822	0.755	0.049365	0.943	0.933	0.875	0.917	0.030024	1.27	1.331	1.025	1.209	0.13226
Q6BDS2	UHRF1BP1	UHRF1-binding protein 1 OS=Homo sapiens GN=UHRF1BP1 PE=1 SV=1 - [URFB1_HUMAN]	0.873	0.638		0.755	0.117333	0.997	0.89		0.943	0.0534	1.139	1.16		1.15	0.010626
Q9Y6G9	DYNC1LI1	Cytoplasmic dynein 1 light intermediate chain 1 OS=Homo sapiens GN=DYNC1LI1 PE=1 SV=3 - [DC1L1_HUMAN]	0.482	0.965	0.82	0.756	0.202578	0.852	0.986	1.009	0.949	0.0691	1.765	0.997	1.1	1.287	0.34007
Q96PZ0	PUS7	Pseudouridylate synthase 7 homolog OS=Homo sapiens GN=PUS7 PE=1 SV=2 - [PUS7_HUMAN]	0.683	0.73	0.854	0.756	0.072124	0.925	0.935	0.969	0.943	0.019129	1.273	1.273	1.08	1.209	0.090853
Q9UNW1	MINPP1	Multiple inositol polyphosphate phosphatase 1 OS=Homo sapiens GN=MINPP1 PE=1 SV=1 - [MINP1_HUMAN]	0.786	0.616	0.865	0.756	0.103819	0.829	0.757	0.868	0.818	0.045729	1.155	1.216	1.014	1.128	0.084732
P53634	CTSC	Dipeptidyl peptidase 1 OS=Homo sapiens GN=CTSC PE=1 SV=2 - [CATC_HUMAN]	0.883	0.806	0.58	0.756	0.128648	0.554	0.494	0.739	0.596	0.104184	0.575	0.752	1.081	0.802	0.209555
J3KQ34	COPS7B	COP9 signalosome complex subunit 7b OS=Homo sapiens GN=COPS7B PE=1 SV=1 - [J3KQ34_HUMAN]	0.696		0.819	0.757	0.061262	0.808	0.794	0.687	0.763	0.054314	1.158		0.837	0.997	0.160643
Q14320	FAM50A	Protein FAM50A OS=Homo sapiens GN=FAM50A PE=1 SV=2 - [FA50A_HUMAN]	0.848	0.711	0.712	0.757	0.064531	0.947	0.813	0.998	0.919	0.078249	1.063	1.113	1.319	1.165	0.110683
U3KQB1	NT5C3B	7-methylguanosine phosphate-specific 5'-nucleotidase (Fragment) OS=Homo sapiens GN=NT5C3B PE=1 SV=1 - [U3KQB1_HUMAN]		0.491	1.024	0.757	0.26611		0.775	1.113	0.944	0.168918		1.56	1.084	1.322	0.238146
E7ERH2	SKP1	S-phase kinase-associated protein 1 (Fragment) OS=Homo sapiens GN=SKP1 PE=1 SV=1 - [E7ERH2_HUMAN]	0.627	0.821	0.827	0.758	0.092684	1.085	1.036	0.876	0.999	0.089199	0.664	1.208	1.148	1.007	0.243447
Q9UHD8	SEPT9	Septin-9 OS=Homo sapiens GN=SEPT9 PE=1 SV=2 - [SEPT9_HUMAN]	0.701	0.816		0.758	0.057603	0.884	0.882		0.883	0.001332	1.338	1.156		1.247	0.091047
Q99961	SH3GL1	Endophilin-A2 OS=Homo sapiens GN=SH3GL1 PE=1 SV=1 - [SH3G1_HUMAN]	0.714	0.666	0.893	0.758	0.097333	0.917	0.891	0.95	0.919	0.024108	1.236	1.298	1.139	1.224	0.065591
Q99471	PFDN5	Prefoldin subunit 5 OS=Homo sapiens GN=PFDN5 PE=1 SV=2 - [PFD5_HUMAN]	0.773	0.679	0.823	0.758	0.059989	0.961	1.01	0.846	0.939	0.068415	1.258	1.31	1.022	1.197	0.125521
P30740	SERPINB1	Leukocyte elastase inhibitor OS=Homo sapiens GN=SERPINB1 PE=1 SV=1 - [ILEU_HUMAN]	0.799	0.746	0.73	0.758	0.029761	0.807	0.732	0.869	0.803	0.056039	1.076	0.932	1.204	1.071	0.111067
F5H2U7	NECAP1	Adaptin ear-binding coat-associated protein 1 (Fragment) OS=Homo sapiens GN=NECAP1 PE=1 SV=7 - [F5H2U7_HUMAN]		0.372	1.144	0.758	0.38615		0.88	0.714	0.797	0.08304		2.341	0.622	1.481	0.85931
O60885	BRD4	Bromodomain-containing protein 4 OS=Homo sapiens GN=BRD4 PE=1 SV=2 - [BRD4_HUMAN]	0.739	0.721	0.816	0.759	0.041167	0.861	0.772	1.026	0.886	0.105058	1.161	1.168	1.253	1.194	0.042044
Q9NSK0	KLC4	Kinesin light chain 4 OS=Homo sapiens GN=KLC4 PE=1 SV=3 - [KLC4_HUMAN]	0.611	0.725	0.945	0.76	0.138625	0.834	0.941	0.873	0.883	0.044315	1.165	1.071	0.924	1.053	0.099034
Q9NZL4	HSPBP1	Hsp70-binding protein 1 OS=Homo sapiens GN=HSPBP1 PE=1 SV=1 - [HPBP1_HUMAN]	0.694	0.699	0.886	0.76	0.089406	1.056	1.246	1.008	1.104	0.102647	1.441	1.599	1.128	1.39	0.195569
K7ES95	LZIC	Protein LZIC (Fragment) OS=Homo sapiens GN=LZIC PE=1 SV=1 - [K7ES95_HUMAN]	0.716	0.804		0.76	0.043861	0.852	0.899		0.875	0.023088	1.193	1.221		1.207	0.014344
D6REX3	SEC31A	Protein transport protein Sec31A OS=Homo sapiens GN=SEC31A PE=1 SV=1 - [D6REX3_HUMAN]	0.763	0.757		0.76	0.003217	0.84	0.874		0.857	0.016927	1.116	1.112		1.114	0.002097
Q9UNS2	COPS3	COP9 signalosome complex subunit 3 OS=Homo sapiens GN=COPS3 PE=1 SV=3 - [CSN3_HUMAN]	0.764	0.756		0.76	0.004089	0.781	1.109		0.945	0.164144	1.161	1.289		1.225	0.063611
P32321	DCTD	Deoxycytidylate deaminase OS=Homo sapiens GN=DCTD PE=1 SV=2 - [DCTD_HUMAN]	0.85	0.691	0.74	0.76	0.066333	1.06	1.036	0.899	0.998	0.070742	1.244	1.356	1.211	1.27	0.062001
Q86XP3	DDX42	ATP-dependent RNA helicase DDX42 OS=Homo sapiens GN=DDX42 PE=1 SV=1 - [DDX42_HUMAN]	0.657	0.762	0.864	0.761	0.084413	0.929	1.013	0.814	0.919	0.08152	1.356	1.356	0.908	1.207	0.211119
B1AUU8	EPS15	Epidermal growth factor receptor substrate 15 OS=Homo sapiens GN=EPS15 PE=1 SV=1 - [B1AUU8_HUMAN]		0.924	0.599	0.761	0.162619		0.984	0.659	0.822	0.1625		1.054	1.098	1.076	0.022018
P47929	LGALS7	Galectin-7 OS=Homo sapiens GN=LGALS7 PE=1 SV=2 - [LEG7_HUMAN]		1.075	0.446	0.761	0.314578		0.81	1.314	1.062	0.252012		0.745	2.937	1.841	1.09575
P33993	MCM7	DNA replication licensing factor MCM7 OS=Homo sapiens GN=MCM7 PE=1 SV=4 - [MCM7_HUMAN]	0.593	0.683	1.009	0.762	0.178698	1.022	1.113	0.722	0.953	0.16703	1.9	1.576	0.706	1.394	0.503864
A0A087X032	KIZ	Centrosomal protein kizuna (Fragment) OS=Homo sapiens GN=KIZ PE=1 SV=1 - [A0A087X032_HUMAN]	0.671	1.097	0.519	0.762	0.244538	0.547	1.297	0.832	0.892	0.309194	0.813	1.17	1.6	1.194	0.321774
Q7KZ85	SUPT6H	Transcription elongation factor SPT6 OS=Homo sapiens GN=SUPT6H PE=1 SV=2 - [SPT6H_HUMAN]	0.709	0.564	1.015	0.762	0.187898	1.014	0.904	0.879	0.932	0.05879	1.587	1.418	0.88	1.295	0.301459
P04075	ALDOA	Fructose-bisphosphate aldolase A OS=Homo sapiens GN=ALDOA PE=1 SV=2 - [ALDOA_HUMAN]	0.768	0.763	0.755	0.762	0.005691	0.903	0.882	0.933	0.906	0.020697	1.16	1.151	1.158	1.156	0.004087
Q9UJY4	GGA2	ADP-ribosylation factor-binding protein GGA2 OS=Homo sapiens GN=GGA2 PE=1 SV=3 - [GGA2_HUMAN]	0.778	0.876	0.632	0.762	0.100493	0.701	0.894	0.688	0.761	0.094038	0.899	1.009	1.086	0.998	0.076594
J3KQL8	APOL2	Apolipoprotein L2 OS=Homo sapiens GN=APOL2 PE=1 SV=2 - [J3KQL8_HUMAN]	0.825	0.676	0.784	0.762	0.062844	2.105	0.996	1.072	1.391	0.505555		1.257	1.336	1.297	0.039457
Q8WXX5	DNAJC9	DnaJ homolog subfamily C member 9 OS=Homo sapiens GN=DNAJC9 PE=1 SV=1 - [DNJC9_HUMAN]	0.832	0.648	0.808	0.762	0.081393	0.874	1.001	0.84	0.905	0.069569	1.048	1.528	1.258	1.278	0.196778
Q9Y5J9	TIMM8B	Mitochondrial import inner membrane translocase subunit Tim8 B OS=Homo sapiens GN=TIMM8B PE=1 SV=1 - [TIM8B_HUMAN]	1.015	0.87	0.399	0.762	0.262831	0.871	0.808	0.739	0.806	0.05401	0.856	0.919	1.845	1.206	0.452024
P41227	NAA10	N-alpha-acetyltransferase 10 OS=Homo sapiens GN=NAA10 PE=1 SV=1 - [NAA10_HUMAN]		0.573	0.951	0.762	0.18907		0.962	0.917	0.939	0.022504		1.481	1.147	1.314	0.166591
Q709F0	ACAD11	Acyl-CoA dehydrogenase family member 11 OS=Homo sapiens GN=ACAD11 PE=1 SV=2 - [ACD11_HUMAN]	0.72	0.806		0.763	0.042851	0.68	0.633		0.657	0.023683	0.942	0.777		0.86	0.082406
Q9NQG5	RPRD1B	Regulation of nuclear pre-mRNA domain-containing protein 1B OS=Homo sapiens GN=RPRD1B PE=1 SV=1 - [RPR1B_HUMAN]	0.752	0.719	0.82	0.763	0.041958	0.841	0.826	0.931	0.866	0.046506	1.095	1.163	1.146	1.135	0.028968
Q15120	PDK3	[Pyruvate dehydrogenase (acetyl-transferring)] kinase isozyme 3, mitochondrial OS=Homo sapiens GN=PDK3 PE=1 SV=1 - [PDK3_HUMAN]	0.812		0.713	0.763	0.04932	0.665		0.702	0.684	0.018702	0.817		0.982	0.9	0.082645
Q93099	HGD	Homogentisate 1,2-dioxygenase OS=Homo sapiens GN=HGD PE=1 SV=2 - [HGD_HUMAN]	0.738	0.732	0.823	0.764	0.041508	0.841	0.947	0.855	0.881	0.046793	1.132	1.318	0.99	1.147	0.134161
D6RA57	TMA16	Translation machinery-associated protein 16 OS=Homo sapiens GN=TMA16 PE=1 SV=1 - [D6RA57_HUMAN]	0.79	0.785	0.718	0.764	0.032621	1.002	0.986	0.842	0.943	0.071967	0.929	1.242	1.168	1.113	0.133474
H0Y8R3	RBPJ	Recombining-binding protein suppressor of hairless (Fragment) OS=Homo sapiens GN=RBPJ PE=1 SV=1 - [H0Y8R3_HUMAN]	0.792	0.736		0.764	0.027747	0.993	0.479		0.736	0.257122	1.251	0.644		0.948	0.303703
H3BP64	FAM192A	Protein FAM192A (Fragment) OS=Homo sapiens GN=FAM192A PE=1 SV=1 - [H3BP64_HUMAN]		0.799	0.73	0.764	0.034223	1.242	1.27	0.402	0.971	0.402556		1.573	0.549	1.061	0.511908
Q96IF1	AJUBA	LIM domain-containing protein ajuba OS=Homo sapiens GN=AJUBA PE=1 SV=1 - [AJUBA_HUMAN]	0.779	0.655	0.861	0.765	0.084721	0.874	0.399	0.803	0.692	0.209186	1.074	0.508	0.929	0.837	0.240099
Q9BTY7	HGH1	Protein HGH1 homolog OS=Homo sapiens GN=HGH1 PE=1 SV=1 - [HGH1_HUMAN]		0.564	0.967	0.765	0.201452	1.657	1.042	0.876	1.192	0.336238		1.827	0.813	1.32	0.507092
Q9BWE0	REPIN1	Replication initiator 1 OS=Homo sapiens GN=REPIN1 PE=1 SV=1 - [REPI1_HUMAN]	0.607	0.738	0.953	0.766	0.142752	1.022	1.228	0.854	1.034	0.152865	1.782	1.676	0.858	1.439	0.413034
P33991	MCM4	DNA replication licensing factor MCM4 OS=Homo sapiens GN=MCM4 PE=1 SV=5 - [MCM4_HUMAN]	0.612	0.67	1.015	0.766	0.177751	1.069	1.116	0.707	0.964	0.182683	1.715	1.65	0.737	1.367	0.446582
Q86TI2	DPP9	Dipeptidyl peptidase 9 OS=Homo sapiens GN=DPP9 PE=1 SV=3 - [DPP9_HUMAN]	0.756	0.635	0.91	0.767	0.112725	0.711	0.882	1.093	0.895	0.156187	1.049	1.278	1.197	1.175	0.094794
Q9P000	COMMD9	COMM domain-containing protein 9 OS=Homo sapiens GN=COMMD9 PE=1 SV=2 - [COMD9_HUMAN]		0.75	0.784	0.767	0.017301		0.982	0.913	0.948	0.034417		1.44	1.161	1.3	0.139186
Q9H773	DCTPP1	dCTP pyrophosphatase 1 OS=Homo sapiens GN=DCTPP1 PE=1 SV=1 - [DCTP1_HUMAN]	0.663	0.774	0.868	0.768	0.083704	1.152	1.156	0.816	1.041	0.159085	1.516	1.44	0.923	1.293	0.263547
E7EUN9	DUS2	tRNA-dihydrouridine(20) synthase [NAD(P)+]-like OS=Homo sapiens GN=DUS2 PE=1 SV=1 - [E7EUN9_HUMAN]	0.706	0.817	0.78	0.768	0.046314	0.748	0.911	0.734	0.798	0.080466	1.056	1.103	0.939	1.033	0.069141
B9ZVN9	POLR1A	DNA-directed RNA polymerase subunit OS=Homo sapiens GN=POLR1A PE=1 SV=1 - [B9ZVN9_HUMAN]	0.762	0.661	0.88	0.768	0.089539	0.801	0.853	0.957	0.87	0.065163	1.13	0.729	1.574	1.144	0.345165
O15067	PFAS	Phosphoribosylformylglycinamidine synthase OS=Homo sapiens GN=PFAS PE=1 SV=4 - [PUR4_HUMAN]	0.662	0.725	0.918	0.769	0.109092	0.987	0.94	0.822	0.916	0.069315	1.554	1.196	0.911	1.22	0.263155
B1AJY7	PSMD10	26S proteasome non-ATPase regulatory subunit 10 OS=Homo sapiens GN=PSMD10 PE=1 SV=1 - [B1AJY7_HUMAN]	0.666	0.753	0.888	0.769	0.091266	0.852	0.909	0.857	0.873	0.025814	1.276	1.225	0.959	1.153	0.138867
Q99986	VRK1	Serine/threonine-protein kinase VRK1 OS=Homo sapiens GN=VRK1 PE=1 SV=1 - [VRK1_HUMAN]	0.846	0.693		0.769	0.076356	1.947	1.426		1.686	0.260512	2.225	1.968		2.096	0.128371
C9JBT4	CREB1	Cyclic AMP-responsive element-binding protein 1 (Fragment) OS=Homo sapiens GN=CREB1 PE=1 SV=1 - [C9JBT4_HUMAN]		0.489	1.048	0.769	0.279419		1.08	1.255	1.167	0.087676		1.879	0.845	1.362	0.516787
E9PC52	RBBP7	Histone-binding protein RBBP7 OS=Homo sapiens GN=RBBP7 PE=1 SV=1 - [E9PC52_HUMAN]	0.653	0.691	0.965	0.77	0.138786	0.931	0.948	0.804	0.895	0.064331	1.403	1.279	0.893	1.192	0.217058
P30711	GSTT1	Glutathione S-transferase theta-1 OS=Homo sapiens GN=GSTT1 PE=1 SV=4 - [GSTT1_HUMAN]	0.726	0.809	0.775	0.77	0.033905	0.826	0.866	0.879	0.857	0.022824	1.152	1.209	1.137	1.166	0.031178
P06744	GPI	Glucose-6-phosphate isomerase OS=Homo sapiens GN=GPI PE=1 SV=4 - [G6PI_HUMAN]	0.739	0.762	0.808	0.77	0.028482	0.866	0.922	0.864	0.884	0.026709	1.159	1.167	1.041	1.122	0.057712
P07311	ACYP1	Acylphosphatase-1 OS=Homo sapiens GN=ACYP1 PE=1 SV=2 - [ACYP1_HUMAN]	0.963	0.702	0.645	0.77	0.138303	0.676	0.651	0.816	0.714	0.07262	0.7	0.917	1.261	0.959	0.230923
Q5JNW7	PSMB8	Proteasome subunit beta type-8 OS=Homo sapiens GN=PSMB8 PE=1 SV=1 - [Q5JNW7_HUMAN]		0.902	0.639	0.77	0.131454		0.951	0.862	0.907	0.044447		0.98	1.347	1.163	0.183497
P11766	ADH5	Alcohol dehydrogenase class-3 OS=Homo sapiens GN=ADH5 PE=1 SV=4 - [ADHX_HUMAN]	0.752	0.712	0.849	0.771	0.057374	0.827	0.934	0.904	0.889	0.044857	1.162	1.308	0.998	1.156	0.126838
M0QXG8	GLMN	Glomulin (Fragment) OS=Homo sapiens GN=GLMN PE=1 SV=2 - [M0QXG8_HUMAN]	0.553	0.668	1.096	0.772	0.233705	1.089	0.971	0.595	0.885	0.210458	1.52	1.438	0.542	1.167	0.443145
H0YN26	ANP32A	Acidic leucine-rich nuclear phosphoprotein 32 family member A OS=Homo sapiens GN=ANP32A PE=1 SV=1 - [H0YN26_HUMAN]	0.761	0.759	0.796	0.772	0.017268	1.035	0.921	0.954	0.97	0.048077	1.383	1.229	1.195	1.269	0.082108
Q12996	CSTF3	Cleavage stimulation factor subunit 3 OS=Homo sapiens GN=CSTF3 PE=1 SV=1 - [CSTF3_HUMAN]	0.849	0.56	0.906	0.772	0.151441	0.941	0.961	1.064	0.989	0.053882	1.226	1.432	1.207	1.289	0.101999
P27348	YWHAQ	14-3-3 protein theta OS=Homo sapiens GN=YWHAQ PE=1 SV=1 - [1433T_HUMAN]	0.876	0.735	0.707	0.772	0.073842	1.078	1.078	0.555	0.904	0.24647	1.228	1.43	0.784	1.147	0.270116
O43592	XPOT	Exportin-T OS=Homo sapiens GN=XPOT PE=1 SV=2 - [XPOT_HUMAN]	0.877	0.738	0.702	0.772	0.075454	0.757	0.838	0.874	0.823	0.049097	0.892	0.994	1.298	1.061	0.172805
F5H8F7	ASH2L	Set1/Ash2 histone methyltransferase complex subunit ASH2 OS=Homo sapiens GN=ASH2L PE=1 SV=1 - [F5H8F7_HUMAN]	0.682	0.7	0.937	0.773	0.116277	0.819	1.045	0.838	0.901	0.102239	1.198	1.261	0.916	1.125	0.149942
P35237	SERPINB6	Serpin B6 OS=Homo sapiens GN=SERPINB6 PE=1 SV=3 - [SPB6_HUMAN]	0.772	0.74	0.807	0.773	0.027307	0.893	0.918	0.871	0.894	0.019014	1.13	1.221	1.17	1.174	0.037168
A0A087WZ13	RAVER1	Ribonucleoprotein PTB-binding 1 OS=Homo sapiens GN=RAVER1 PE=1 SV=1 - [A0A087WZ13_HUMAN]	0.781	0.699	0.84	0.774	0.057719	0.909	0.889	0.849	0.883	0.025079	1.244	1.348	0.967	1.186	0.161007
Q9UBE0	SAE1	SUMO-activating enzyme subunit 1 OS=Homo sapiens GN=SAE1 PE=1 SV=1 - [SAE1_HUMAN]	0.782	0.754	0.785	0.774	0.013914	0.969	1.073	1.006	1.016	0.043334	1.218	1.408	1.221	1.282	0.088672
Q6PCB0	VWA1	von Willebrand factor A domain-containing protein 1 OS=Homo sapiens GN=VWA1 PE=1 SV=1 - [VWA1_HUMAN]		0.816	0.732	0.774	0.04197		1.015	0.749	0.882	0.132963		1.162	1.021	1.092	0.070815
Q15021	NCAPD2	Condensin complex subunit 1 OS=Homo sapiens GN=NCAPD2 PE=1 SV=3 - [CND1_HUMAN]	0.464	0.721	1.139	0.775	0.278251	1.13	1.408	0.69	1.076	0.295296	2.275	1.74	0.638	1.551	0.681632
Q14558	PRPSAP1	Phosphoribosyl pyrophosphate synthase-associated protein 1 OS=Homo sapiens GN=PRPSAP1 PE=1 SV=2 - [KPRA_HUMAN]	0.778	0.667	0.88	0.775	0.086801	0.828	0.887	0.644	0.786	0.103587	1.05	1.395	0.817	1.087	0.23747
A0A0X1KG71	NELFB	Negative elongation factor B OS=Homo sapiens GN=NELFB PE=1 SV=1 - [A0A0X1KG71_HUMAN]	0.848		0.702	0.775	0.072803	0.922		0.975	0.948	0.026121	1.17		1.487	1.329	0.158448
Q8TF50	ZNF526	Zinc finger protein 526 OS=Homo sapiens GN=ZNF526 PE=2 SV=2 - [ZN526_HUMAN]	0.896	0.808	0.621	0.775	0.114505	0.718	0.836	1.031	0.861	0.129112	0.799	0.818	1.857	1.158	0.494356
Q9NZ08	ERAP1	Endoplasmic reticulum aminopeptidase 1 OS=Homo sapiens GN=ERAP1 PE=1 SV=3 - [ERAP1_HUMAN]	0.997	0.764	0.565	0.775	0.176238	0.729	0.662	1.102	0.831	0.19343	0.793	0.911	1.566	1.09	0.340266
E9PRR7	FRG1	Protein FRG1 (Fragment) OS=Homo sapiens GN=FRG1 PE=1 SV=1 - [E9PRR7_HUMAN]	0.342	0.867	1.119	0.776	0.323717	1.079	1.197	0.863	1.046	0.138189	3.061	5.853	0.7	3.205	2.10625
B9A018	USP39	U4/U6.U5 tri-snRNP-associated protein 2 OS=Homo sapiens GN=USP39 PE=1 SV=1 - [B9A018_HUMAN]	0.819	0.664	0.846	0.776	0.080044	1.077	1.005	0.974	1.018	0.043259	1.387	1.34	1.079	1.269	0.135254
P46939	UTRN	Utrophin OS=Homo sapiens GN=UTRN PE=1 SV=2 - [UTRO_HUMAN]	0.874	0.885	0.57	0.776	0.146111	0.589	0.566	0.901	0.685	0.152622	0.634	0.609	1.478	0.907	0.403696
O75934	BCAS2	Pre-mRNA-splicing factor SPF27 OS=Homo sapiens GN=BCAS2 PE=1 SV=1 - [SPF27_HUMAN]	0.658	0.877	0.795	0.777	0.090202	0.719	0.9	0.79	0.803	0.074797	1.105	1.045	0.947	1.032	0.064741
Q8TD19	NEK9	Serine/threonine-protein kinase Nek9 OS=Homo sapiens GN=NEK9 PE=1 SV=2 - [NEK9_HUMAN]	0.709	0.694	0.928	0.777	0.106906	0.794	1.058	0.836	0.896	0.11576	1.206	1.173	0.87	1.083	0.151453
A0A0R4J2F3	POLR1D	DNA-directed RNA polymerases I and III subunit RPAC2 OS=Homo sapiens GN=POLR1D PE=1 SV=1 - [A0A0R4J2F3_HUMAN]	0.773	0.751	0.806	0.777	0.022719	0.908	0.808	0.749	0.822	0.065737	1.171	1.114	0.866	1.051	0.132264
H0YA96	HNRNPD	Heterogeneous nuclear ribonucleoprotein D0 (Fragment) OS=Homo sapiens GN=HNRNPD PE=1 SV=1 - [H0YA96_HUMAN]	0.796	0.744	0.792	0.777	0.023288	0.944	0.915	0.924	0.928	0.012013	1.274	1.162	1.143	1.193	0.057708
I3L3V5	TRAPPC1	Trafficking protein particle complex subunit 1 (Fragment) OS=Homo sapiens GN=TRAPPC1 PE=1 SV=1 - [I3L3V5_HUMAN]	0.807	0.735	0.789	0.777	0.030303	0.885	1.037	1.005	0.976	0.065197	1.095	1.395	1.27	1.253	0.123349
O43719	HTATSF1	HIV Tat-specific factor 1 OS=Homo sapiens GN=HTATSF1 PE=1 SV=1 - [HTSF1_HUMAN]	0.811	0.854	0.666	0.777	0.080498	1.111	1.132	0.953	1.065	0.080086	1.367	1.312	1.427	1.368	0.04708
F8WBU5	RNF181	E3 ubiquitin-protein ligase RNF181 OS=Homo sapiens GN=RNF181 PE=1 SV=1 - [F8WBU5_HUMAN]		0.821	0.733	0.777	0.043983		1.185	0.687	0.936	0.248601		1.428	0.935	1.182	0.246288
Q96I15	SCLY	Selenocysteine lyase OS=Homo sapiens GN=SCLY PE=1 SV=4 - [SCLY_HUMAN]	0.745	0.811		0.778	0.032757	0.795	0.891		0.843	0.048269	1.063	1.064		1.064	0.000297
P18440	NAT1	Arylamine N-acetyltransferase 1 OS=Homo sapiens GN=NAT1 PE=1 SV=2 - [ARY1_HUMAN]		0.919	0.636	0.778	0.141571		1.256	0.885	1.07	0.185756		1.352	1.387	1.369	0.017333
Q92905	COPS5	COP9 signalosome complex subunit 5 OS=Homo sapiens GN=COPS5 PE=1 SV=4 - [CSN5_HUMAN]	0.651	0.838	0.849	0.779	0.090697	0.982	1.039	0.834	0.952	0.086176	1.656	1.222	1.073	1.317	0.247285
A0MZ66	SHTN1	Shootin-1 OS=Homo sapiens GN=SHTN1 PE=1 SV=4 - [SHOT1_HUMAN]	0.718	0.804	0.814	0.779	0.043391	0.926	0.905	0.838	0.89	0.037455	1.216	1.096	1.001	1.105	0.087994
O75937	DNAJC8	DnaJ homolog subfamily C member 8 OS=Homo sapiens GN=DNAJC8 PE=1 SV=2 - [DNJC8_HUMAN]		0.501	1.057	0.779	0.278133		1.223	0.733	0.978	0.245327		3	0.691	1.846	1.15427
A0A087WYU1	SNX9	Sorting nexin OS=Homo sapiens GN=SNX9 PE=1 SV=1 - [A0A087WYU1_HUMAN]	0.702	0.727	0.911	0.78	0.093096	0.971	1.019	1.167	1.052	0.083457	1.227	1.209	1.278	1.238	0.028909
P13716	ALAD	Delta-aminolevulinic acid dehydratase OS=Homo sapiens GN=ALAD PE=1 SV=1 - [HEM2_HUMAN]	0.752	0.73	0.857	0.78	0.055116	0.756	0.869	0.929	0.852	0.071614	1.2	1.118	0.965	1.094	0.097549
C9J3F6	TBC1D5	TBC1 domain family member 5 OS=Homo sapiens GN=TBC1D5 PE=1 SV=1 - [C9J3F6_HUMAN]	0.785	0.775		0.78	0.005231	0.738	0.996		0.867	0.128761	0.937	0.881		0.909	0.02836
P49903	SEPHS1	Selenide, water dikinase 1 OS=Homo sapiens GN=SEPHS1 PE=1 SV=2 - [SPS1_HUMAN]	0.834	0.598	0.907	0.78	0.131607	0.971	0.923	1.031	0.975	0.044317	1.131	1.604	1.161	1.299	0.216516
P15104	GLUL	Glutamine synthetase OS=Homo sapiens GN=GLUL PE=1 SV=4 - [GLNA_HUMAN]	0.68	0.738	0.924	0.781	0.103834	0.816	0.981	0.804	0.867	0.080901	1.196	1.298	0.757	1.084	0.234745
P14174	MIF	Macrophage migration inhibitory factor OS=Homo sapiens GN=MIF PE=1 SV=4 - [MIF_HUMAN]	0.762	0.814	0.767	0.781	0.023495	0.853	0.847	0.87	0.857	0.009843	1.142	1.08	1.257	1.16	0.07336
Q13895	BYSL	Bystin OS=Homo sapiens GN=BYSL PE=1 SV=3 - [BYST_HUMAN]	0.861	0.74	0.742	0.781	0.056778	1.053	0.921	0.825	0.933	0.093503	1.328	1.203	1.073	1.201	0.104113
Q13228	SELENBP1	Selenium-binding protein 1 OS=Homo sapiens GN=SELENBP1 PE=1 SV=2 - [SBP1_HUMAN]		0.763	0.799	0.781	0.018268		0.891	0.782	0.836	0.05471		1.242	0.915	1.078	0.163539
A0A087WVD4	AS3MT	Arsenite methyltransferase OS=Homo sapiens GN=AS3MT PE=1 SV=1 - [A0A087WVD4_HUMAN]	0.759	0.72	0.869	0.782	0.063049	1.092	1.328	0.738	1.053	0.242659	1.493	1.41	0.896	1.266	0.26405
Q92896	GLG1	Golgi apparatus protein 1 OS=Homo sapiens GN=GLG1 PE=1 SV=2 - [GSLG1_HUMAN]	0.796	0.745	0.806	0.782	0.026539	0.973	0.803	0.652	0.809	0.131305	1.244	0.969	0.849	1.02	0.16529
P62750	RPL23A	60S ribosomal protein L23a OS=Homo sapiens GN=RPL23A PE=1 SV=1 - [RL23A_HUMAN]	0.81	0.656	0.881	0.782	0.093975	1.043	0.865	0.947	0.952	0.072597	1.26	1.465	0.973	1.233	0.201564
H3BV90	CIAPIN1	Fe-S cluster assembly protein DRE2 OS=Homo sapiens GN=CIAPIN1 PE=1 SV=1 - [H3BV90_HUMAN]	0.815	0.728	0.802	0.782	0.038131	1.047	0.966	0.808	0.94	0.099178	1.245	1.312	0.993	1.183	0.137411
E5RGS4	PFDN1	Prefoldin subunit 1 OS=Homo sapiens GN=PFDN1 PE=1 SV=1 - [E5RGS4_HUMAN]	0.857	0.685	0.806	0.782	0.072269	0.89	0.889	0.967	0.915	0.036504	1.036	1.285	1.199	1.173	0.103086
E9PMG2	PPT1	Palmitoyl-protein thioesterase 1 (Fragment) OS=Homo sapiens GN=PPT1 PE=1 SV=1 - [E9PMG2_HUMAN]	0.869	0.735	0.74	0.782	0.061982	0.698	0.669	0.778	0.715	0.045972	0.83	0.898	1.025	0.918	0.080478
K7EP06	RNMT	mRNA cap guanine-N7 methyltransferase OS=Homo sapiens GN=RNMT PE=1 SV=1 - [K7EP06_HUMAN]		0.759	0.806	0.782	0.023426		0.648	0.913	0.781	0.132144		0.809	1.182	0.995	0.186841
Q6P6B7	ANKRD16	Ankyrin repeat domain-containing protein 16 OS=Homo sapiens GN=ANKRD16 PE=1 SV=1 - [ANR16_HUMAN]	0.462	0.811	1.077	0.784	0.251842	0.816	1.02	0.639	0.825	0.15553	1.759	1.245	0.592	1.199	0.477738
Q15386	UBE3C	Ubiquitin-protein ligase E3C OS=Homo sapiens GN=UBE3C PE=1 SV=3 - [UBE3C_HUMAN]	0.611	0.9	0.842	0.784	0.124639	0.901	0.828	0.863	0.864	0.029818	1.471	0.911	1.023	1.135	0.241849
I3L2G3	FN3KRP	Ketosamine-3-kinase (Fragment) OS=Homo sapiens GN=FN3KRP PE=1 SV=1 - [I3L2G3_HUMAN]	0.735	0.833		0.784	0.0491	0.826	1.157		0.992	0.165816	1.385	1.446		1.415	0.030251
Q9NVM6	DNAJC17	DnaJ homolog subfamily C member 17 OS=Homo sapiens GN=DNAJC17 PE=1 SV=1 - [DJC17_HUMAN]	0.835	0.689	0.827	0.784	0.067015	0.922	0.864	0.658	0.815	0.113312	1.102	1.241	0.794	1.045	0.186901
Q9HCS7	XAB2	Pre-mRNA-splicing factor SYF1 OS=Homo sapiens GN=XAB2 PE=1 SV=2 - [SYF1_HUMAN]	0.944	0.774	0.635	0.784	0.12607	0.892	0.788	0.578	0.753	0.130497	0.943	1.187	0.978	1.036	0.107843
P13797	PLS3	Plastin-3 OS=Homo sapiens GN=PLS3 PE=1 SV=4 - [PLST_HUMAN]	0.498	0.822	1.035	0.785	0.220459	1.111	1.19	0.865	1.055	0.138434	2.731	1.478	0.819	1.676	0.79288
P63272	SUPT4H1	Transcription elongation factor SPT4 OS=Homo sapiens GN=SUPT4H1 PE=1 SV=1 - [SPT4H_HUMAN]	0.605	0.796	0.953	0.785	0.142426	0.783	0.951	0.519	0.751	0.178013	1.348	1.182	0.543	1.024	0.347355
Q9UMX3	BOK	Bcl-2-related ovarian killer protein OS=Homo sapiens GN=BOK PE=1 SV=1 - [BOK_HUMAN]	1.203		0.367	0.785	0.417818	0.874		0.919	0.896	0.022532	0.725		2.497	1.611	0.886241
D6RDG5	ZBTB47	Zinc finger and BTB domain-containing protein 47 OS=Homo sapiens GN=ZBTB47 PE=1 SV=1 - [D6RDG5_HUMAN]	0.502	0.767	1.088	0.786	0.239609	0.64	0.751	1.202	0.864	0.242979	1.272	0.969	1.102	1.114	0.124242
Q9P270	SLAIN2	SLAIN motif-containing protein 2 OS=Homo sapiens GN=SLAIN2 PE=1 SV=2 - [SLAI2_HUMAN]	0.795	0.456	1.106	0.786	0.265313	1.1	0.759	0.958	0.939	0.139947	1.38	1.644	0.723	1.249	0.387298
Q9H173	SIL1	Nucleotide exchange factor SIL1 OS=Homo sapiens GN=SIL1 PE=1 SV=1 - [SIL1_HUMAN]	0.806	1.033	0.519	0.786	0.210395	1.101	1.156	0.599	0.952	0.25087	1.361	1.108	1.15	1.206	0.111003
G3V2W9	EAPP	E2F-associated phosphoprotein (Fragment) OS=Homo sapiens GN=EAPP PE=1 SV=1 - [G3V2W9_HUMAN]	0.836	0.417	1.105	0.786	0.283277	1.259	0.963	0.636	0.953	0.254579	1.503	2.286	0.574	1.454	0.699994
E9PHH9	POLR3C	DNA-directed RNA polymerase III subunit RPC3 OS=Homo sapiens GN=POLR3C PE=1 SV=1 - [E9PHH9_HUMAN]	1.039	0.584	0.734	0.786	0.189104	0.998	0.857	0.854	0.903	0.067117	0.958	1.451	0.937	1.115	0.23757
Q9BXR0	QTRT1	Queuine tRNA-ribosyltransferase OS=Homo sapiens GN=QTRT1 PE=1 SV=3 - [TGT_HUMAN]	0.635	0.796	0.931	0.787	0.12078	0.82	0.992	0.917	0.909	0.070363	1.286	1.136	0.983	1.135	0.123902
E9PNW0	NAP1L4	Nucleosome assembly protein 1-like 4 (Fragment) OS=Homo sapiens GN=NAP1L4 PE=1 SV=1 - [E9PNW0_HUMAN]	0.641	0.795	0.926	0.787	0.116646	0.85	1.05	0.864	0.921	0.091558	1.03	1.307	0.93	1.089	0.15948
P36954	POLR2I	DNA-directed RNA polymerase II subunit RPB9 OS=Homo sapiens GN=POLR2I PE=1 SV=1 - [RPB9_HUMAN]	0.79		0.784	0.787	0.002869	1.004		0.778	0.891	0.113057	1.201		0.978	1.09	0.111306
H3BQQ9	UBE2I	SUMO-conjugating enzyme (Fragment) OS=Homo sapiens GN=UBE2I PE=1 SV=1 - [H3BQQ9_HUMAN]	0.806	0.768		0.787	0.019057	1.089	1.012		1.051	0.03851	1.221	1.268		1.245	0.023617
Q92785	DPF2	Zinc finger protein ubi-d4 OS=Homo sapiens GN=DPF2 PE=1 SV=2 - [REQU_HUMAN]	0.617	0.959		0.788	0.170747	0.937	1.083		1.01	0.073261	1.514	1.118		1.316	0.197727
P39748	FEN1	Flap endonuclease 1 OS=Homo sapiens GN=FEN1 PE=1 SV=1 - [FEN1_HUMAN]	0.699	0.721	0.943	0.788	0.110416	1.177	1.014	0.941	1.044	0.098667	1.925	1.722	0.983	1.543	0.40504
O95219	SNX4	Sorting nexin-4 OS=Homo sapiens GN=SNX4 PE=1 SV=1 - [SNX4_HUMAN]	0.781	0.931	0.652	0.788	0.114027	0.919	1.104	0.893	0.972	0.093888	1.163	1.234	1.365	1.254	0.083706
Q92613	JADE3	Protein Jade-3 OS=Homo sapiens GN=JADE3 PE=1 SV=1 - [JADE3_HUMAN]	0.591	0.791	0.986	0.789	0.161174	1.854	1.18	0.812	1.282	0.431363	2.007	1.477	0.821	1.435	0.485178
Q9UIA9	XPO7	Exportin-7 OS=Homo sapiens GN=XPO7 PE=1 SV=3 - [XPO7_HUMAN]	0.756	0.769	0.843	0.789	0.038185	1.003	1.003	1.012	1.006	0.004348	1.243	1.246	0.991	1.16	0.119714
O43598	DNPH1	2'-deoxynucleoside 5'-phosphate N-hydrolase 1 OS=Homo sapiens GN=DNPH1 PE=1 SV=1 - [DNPH1_HUMAN]	0.763	0.816		0.789	0.026294	0.794	0.851		0.822	0.028309	1.06	1.045		1.052	0.007313
I3L4G3	NDC80	Kinetochore protein NDC80 homolog (Fragment) OS=Homo sapiens GN=NDC80 PE=1 SV=1 - [I3L4G3_HUMAN]	0.912	0.667		0.789	0.122504	1.39	1.193		1.291	0.098663	1.521	1.77		1.645	0.124914
Q14353	GAMT	Guanidinoacetate N-methyltransferase OS=Homo sapiens GN=GAMT PE=1 SV=1 - [GAMT_HUMAN]	0.625	0.812	0.933	0.79	0.126652	0.982	1.048	0.715	0.915	0.143912	1.486	1.293	0.727	1.169	0.321954
Q92786	PROX1	Prospero homeobox protein 1 OS=Homo sapiens GN=PROX1 PE=1 SV=2 - [PROX1_HUMAN]	0.709	0.81	0.85	0.79	0.059284	0.617	1.023	0.541	0.727	0.211601	0.888	1.16	0.681	0.909	0.195819
O95486	SEC24A	Protein transport protein Sec24A OS=Homo sapiens GN=SEC24A PE=1 SV=2 - [SC24A_HUMAN]	0.767	0.75	0.852	0.79	0.044801	0.814	0.86	0.767	0.814	0.037948	1	1.178	0.901	1.026	0.114839
K7ES22	ASF1B	Histone chaperone ASF1B OS=Homo sapiens GN=ASF1B PE=1 SV=1 - [K7ES22_HUMAN]	0.787	0.794		0.79	0.003538	5.198	4.565		4.882	0.316621	6.59	5.691		6.14	0.449377
Q9Y2W2	WBP11	WW domain-binding protein 11 OS=Homo sapiens GN=WBP11 PE=1 SV=1 - [WBP11_HUMAN]	0.814	0.731	0.826	0.79	0.042289	1.044	0.927	1.082	1.018	0.06609	1.176	1.254	1.281	1.237	0.044778
Q8WVK2	SNRNP27	U4/U6.U5 small nuclear ribonucleoprotein 27 kDa protein OS=Homo sapiens GN=SNRNP27 PE=1 SV=1 - [SNR27_HUMAN]	0.944	0.626	0.801	0.79	0.130123	0.892	0.786	0.793	0.824	0.048499	0.943	1.244	1.182	1.123	0.129845
O75792	RNASEH2A	Ribonuclease H2 subunit A OS=Homo sapiens GN=RNASEH2A PE=1 SV=2 - [RNH2A_HUMAN]	0.523	1.059		0.791	0.26793	1.257	2.038	0.247	1.181	0.733218	1.725	1.905		1.815	0.089786
P62081	RPS7	40S ribosomal protein S7 OS=Homo sapiens GN=RPS7 PE=1 SV=1 - [RS7_HUMAN]	0.75	0.775	0.849	0.791	0.042286	0.966	0.963	0.827	0.918	0.06477	1.222	1.249	0.954	1.142	0.133396
P27797	CALR	Calreticulin OS=Homo sapiens GN=CALR PE=1 SV=1 - [CALR_HUMAN]	0.79	0.749	0.835	0.791	0.034933	0.874	0.896	0.838	0.87	0.024047	1.104	1.162	0.996	1.087	0.068801
Q14696	MESDC2	LDLR chaperone MESD OS=Homo sapiens GN=MESDC2 PE=1 SV=2 - [MESD_HUMAN]	0.878	0.8	0.694	0.791	0.075408	0.888	0.82	0.862	0.856	0.027825	1.028	0.986	1.216	1.077	0.10036
Q6PJG6	BRAT1	BRCA1-associated ATM activator 1 OS=Homo sapiens GN=BRAT1 PE=1 SV=2 - [BRAT1_HUMAN]	0.913	0.669		0.791	0.121863	1.166	1.139		1.153	0.013517	1.349	1.966		1.658	0.308207
Q9BXS5	AP1M1	AP-1 complex subunit mu-1 OS=Homo sapiens GN=AP1M1 PE=1 SV=3 - [AP1M1_HUMAN]	0.668	0.915		0.792	0.123548	0.902	1.02		0.961	0.059097	1.096	1.063		1.079	0.016296
E5RIW3	TBCA	Tubulin-specific chaperone A OS=Homo sapiens GN=TBCA PE=1 SV=1 - [E5RIW3_HUMAN]	0.669	0.818	0.888	0.792	0.091158	0.812	0.985	0.91	0.902	0.07086	1.209	1.191	1.022	1.141	0.084363
P06400	RB1	Retinoblastoma-associated protein OS=Homo sapiens GN=RB1 PE=1 SV=2 - [RB_HUMAN]	0.707	0.738	0.931	0.792	0.099125	1.059	1.301	0.795	1.051	0.206415	1.493	1.744	0.852	1.363	0.375779
P46109	CRKL	Crk-like protein OS=Homo sapiens GN=CRKL PE=1 SV=1 - [CRKL_HUMAN]	0.754	0.805	0.817	0.792	0.027453	0.86	0.901	0.933	0.898	0.029927	1.137	1.147	1.161	1.148	0.009854
I3L2L5	FAM195B	Mapk-regulated corepressor-interacting protein 1 OS=Homo sapiens GN=FAM195B PE=1 SV=1 - [I3L2L5_HUMAN]	0.864	0.75	0.763	0.792	0.050874	0.896	0.945	1.174	1.005	0.121228	1.034	1.247	1.534	1.272	0.204998
Q96C86	DCPS	m7GpppX diphosphatase OS=Homo sapiens GN=DCPS PE=1 SV=2 - [DCPS_HUMAN]	0.719	0.783	0.878	0.793	0.065555	0.903	0.937	1.002	0.947	0.040873	1.264	1.262	1.168	1.232	0.044959
Q00534	CDK6	Cyclin-dependent kinase 6 OS=Homo sapiens GN=CDK6 PE=1 SV=1 - [CDK6_HUMAN]	0.781	0.761	0.836	0.793	0.031601	0.903	0.902	1.165	0.99	0.123606	1.156	1.076	1.399	1.21	0.137424
O00410	IPO5	Importin-5 OS=Homo sapiens GN=IPO5 PE=1 SV=4 - [IPO5_HUMAN]	0.705	0.752	0.925	0.794	0.094404	1.011	1.083	0.807	0.967	0.116757	1.408	1.392	0.845	1.215	0.261517
O94973	AP2A2	AP-2 complex subunit alpha-2 OS=Homo sapiens GN=AP2A2 PE=1 SV=2 - [AP2A2_HUMAN]	0.737	0.861	0.785	0.794	0.051251	0.982	0.935	0.966	0.961	0.019569	1.283	0.996	1.177	1.152	0.118737
Q8NEZ5	FBXO22	F-box only protein 22 OS=Homo sapiens GN=FBXO22 PE=1 SV=1 - [FBX22_HUMAN]	0.761	0.696	0.925	0.794	0.096091	0.863	1.101	0.833	0.932	0.119721	1.196	1.559	0.899	1.218	0.270209
P63010	AP2B1	AP-2 complex subunit beta OS=Homo sapiens GN=AP2B1 PE=1 SV=1 - [AP2B1_HUMAN]	0.786	0.854	0.743	0.794	0.045631	0.876	0.98	0.997	0.951	0.053466	1.082	1.022	1.232	1.112	0.088196
O94760	DDAH1	N(G),N(G)-dimethylarginine dimethylaminohydrolase 1 OS=Homo sapiens GN=DDAH1 PE=1 SV=3 - [DDAH1_HUMAN]	0.818	0.831	0.733	0.794	0.043381	0.682	0.753	1.041	0.826	0.155019	0.917	0.873	1.412	1.068	0.244516
Q00688	FKBP3	Peptidyl-prolyl cis-trans isomerase FKBP3 OS=Homo sapiens GN=FKBP3 PE=1 SV=1 - [FKBP3_HUMAN]	0.822	0.773	0.787	0.794	0.020683	0.937	0.924	0.918	0.926	0.008084	1.181	1.224	1.137	1.181	0.035539
H7C2W9	RPL31	60S ribosomal protein L31 (Fragment) OS=Homo sapiens GN=RPL31 PE=1 SV=1 - [H7C2W9_HUMAN]	0.848	0.654	0.879	0.794	0.09962	0.952	0.965	0.742	0.887	0.102102	1.141	1.322	0.886	1.116	0.178582
A0A087X082	CAPRIN1	Caprin-1 OS=Homo sapiens GN=CAPRIN1 PE=1 SV=1 - [A0A087X082_HUMAN]	0.594		0.996	0.795	0.20084	0.993		0.768	0.881	0.112555	1.668		0.8	1.234	0.433993
P62312	LSM6	U6 snRNA-associated Sm-like protein LSm6 OS=Homo sapiens GN=LSM6 PE=1 SV=1 - [LSM6_HUMAN]	0.609	0.858	0.919	0.795	0.133899	0.797	1.027	0.933	0.919	0.09466	1.253	1.13	1.057	1.147	0.080889
P49915	GMPS	GMP synthase [glutamine-hydrolyzing] OS=Homo sapiens GN=GMPS PE=1 SV=1 - [GUAA_HUMAN]	0.723	0.69	0.973	0.795	0.126354	0.993	1.058	0.922	0.991	0.055578	1.391	1.56	0.938	1.296	0.262693
Q8WVC2	RPS21	40S ribosomal protein S21 OS=Homo sapiens GN=RPS21 PE=1 SV=1 - [Q8WVC2_HUMAN]	0.74	0.734	0.911	0.795	0.081891	0.962	0.959	0.876	0.932	0.039608	1.254	1.163	0.914	1.11	0.143313
Q15717	ELAVL1	ELAV-like protein 1 OS=Homo sapiens GN=ELAVL1 PE=1 SV=2 - [ELAV1_HUMAN]	0.744	0.785	0.857	0.795	0.046473	0.881	0.963	0.916	0.92	0.033251	1.196	1.198	1.063	1.153	0.063139
Q92805	GOLGA1	Golgin subfamily A member 1 OS=Homo sapiens GN=GOLGA1 PE=1 SV=3 - [GOGA1_HUMAN]	0.791	0.798		0.795	0.003756	1.216	0.987		1.102	0.114454	1.487	1.309		1.398	0.089088
A0A0U1RQT1	ACAP2	Arf-GAP with coiled-coil, ANK repeat and PH domain-containing protein 2 (Fragment) OS=Homo sapiens GN=ACAP2 PE=1 SV=1 - [A0A0U1RQT1_HUMAN]	0.836		0.754	0.795	0.041071	0.911		0.969	0.94	0.028863	1.087		1.281	1.184	0.097406
P09234	SNRPC	U1 small nuclear ribonucleoprotein C OS=Homo sapiens GN=SNRPC PE=1 SV=1 - [RU1C_HUMAN]		0.777	0.813	0.795	0.017948		1.286	0.949	1.117	0.168518		1.554	1.165	1.359	0.194758
P37108	SRP14	Signal recognition particle 14 kDa protein OS=Homo sapiens GN=SRP14 PE=1 SV=2 - [SRP14_HUMAN]	0.754	0.706	0.928	0.796	0.095124	1.198	1.047	0.969	1.071	0.094908	1.458	1.524	1.027	1.336	0.220231
F5GWT4	WNK1	Serine/threonine-protein kinase WNK1 OS=Homo sapiens GN=WNK1 PE=1 SV=1 - [F5GWT4_HUMAN]	0.785	0.813	0.791	0.796	0.012131	0.876	0.969	0.684	0.843	0.118998	1.108	1.264	0.736	1.036	0.221539
P05121	SERPINE1	Plasminogen activator inhibitor 1 OS=Homo sapiens GN=SERPINE1 PE=1 SV=1 - [PAI1_HUMAN]	0.859	0.863	0.666	0.796	0.092096	0.75	0.767	0.766	0.761	0.007802	0.888	0.863	1.096	0.949	0.104659
F2Z2W6	HMGN1	Non-histone chromosomal protein HMG-14 OS=Homo sapiens GN=HMGN1 PE=1 SV=1 - [F2Z2W6_HUMAN]	1.027	0.56	0.8	0.796	0.190423	1.315	0.899	1.003	1.072	0.176682	1.277	1.589	1.25	1.372	0.153561
Q9ULC4	MCTS1	Malignant T-cell-amplified sequence 1 OS=Homo sapiens GN=MCTS1 PE=1 SV=1 - [MCTS1_HUMAN]		0.691	0.901	0.796	0.104868		1.009	1.028	1.018	0.009561		1.336	1.192	1.264	0.07188
Q9BTE6	AARSD1	Alanyl-tRNA editing protein Aarsd1 OS=Homo sapiens GN=AARSD1 PE=1 SV=2 - [AASD1_HUMAN]	0.739	0.315	1.337	0.797	0.419329	1.133	1.104	0.927	1.055	0.091166	1.529	5.676		3.602	2.07349
P17174	GOT1	Aspartate aminotransferase, cytoplasmic OS=Homo sapiens GN=GOT1 PE=1 SV=3 - [AATC_HUMAN]	0.82	0.858	0.713	0.797	0.061455	0.82	0.825	0.944	0.863	0.057	0.982	1.027	1.186	1.065	0.087192
Q2TAL8	QRICH1	Glutamine-rich protein 1 OS=Homo sapiens GN=QRICH1 PE=1 SV=1 - [QRIC1_HUMAN]	0.83	0.766	0.794	0.797	0.026403	1.231	1.218	1.071	1.173	0.072527	1.479	1.391	0.986	1.285	0.214786
E7EVX8	PRPF31	U4/U6 small nuclear ribonucleoprotein Prp31 OS=Homo sapiens GN=PRPF31 PE=1 SV=1 - [E7EVX8_HUMAN]	0.894	0.724	0.775	0.797	0.071073	0.94	0.634	0.873	0.816	0.131483	0.979	0.81	1.124	0.971	0.128304
Q92625	ANKS1A	Ankyrin repeat and SAM domain-containing protein 1A OS=Homo sapiens GN=ANKS1A PE=1 SV=4 - [ANS1A_HUMAN]	0.447	1.104	0.845	0.798	0.270267	1.043	0.892	1.048	0.994	0.072352	2.329	0.8	1.427	1.519	0.627663
C9J5X1	IGF1R	Tyrosine-protein kinase receptor OS=Homo sapiens GN=IGF1R PE=1 SV=1 - [C9J5X1_HUMAN]	0.566	1.032	0.797	0.798	0.189991		0.635	1.111	0.873	0.237712		0.609	1.324	0.967	0.357169
H7C0E5	ZPR1	Zinc finger protein ZPR1 (Fragment) OS=Homo sapiens GN=ZPR1 PE=1 SV=1 - [H7C0E5_HUMAN]	0.602		0.993	0.798	0.195973	0.919		1.123	1.021	0.101949	1.528		0.959	1.244	0.284497
Q00403	GTF2B	Transcription initiation factor IIB OS=Homo sapiens GN=GTF2B PE=1 SV=1 - [TF2B_HUMAN]	0.674	0.78	0.939	0.798	0.108789	1.083	1.251	0.913	1.083	0.137969	1.603	1.73	0.946	1.426	0.343768
F8WCC1	CHTF18	Chromosome transmission fidelity protein 18 homolog OS=Homo sapiens GN=CHTF18 PE=1 SV=1 - [F8WCC1_HUMAN]	0.681		0.915	0.798	0.116854	0.783		0.448	0.615	0.167486	1.146		0.488	0.817	0.32882
Q9BZE9	ASPSCR1	Tether containing UBX domain for GLUT4 OS=Homo sapiens GN=ASPSCR1 PE=1 SV=1 - [ASPC1_HUMAN]	0.724	0.761	0.909	0.798	0.080027	0.941	1.018	0.931	0.963	0.039167	1.245	1.317	1.103	1.222	0.088958
J3QLE5	SNRPN	Small nuclear ribonucleoprotein-associated protein N (Fragment) OS=Homo sapiens GN=SNRPN PE=1 SV=1 - [J3QLE5_HUMAN]	0.76	0.751	0.883	0.798	0.060084	0.825	0.909	0.851	0.862	0.035151	1.135	1.119	0.97	1.075	0.074288
O00273	DFFA	DNA fragmentation factor subunit alpha OS=Homo sapiens GN=DFFA PE=1 SV=1 - [DFFA_HUMAN]	0.78	0.85	0.763	0.798	0.037688	0.75	1.105	1.03	0.962	0.152793	0.801	1.245	1.307	1.118	0.225413
Q4KMQ1	TPRN	Taperin OS=Homo sapiens GN=TPRN PE=1 SV=2 - [TPRN_HUMAN]	0.896		0.7	0.798	0.098241	0.643	0.806	1.048	0.832	0.166494	0.716		1.48	1.098	0.382092
H0Y6I0	GOLGA4	Golgin subfamily A member 4 (Fragment) OS=Homo sapiens GN=GOLGA4 PE=1 SV=1 - [H0Y6I0_HUMAN]	0.741	0.742	0.915	0.799	0.081853	1.006	0.912	0.81	0.909	0.079807	1.541	1.178	0.883	1.201	0.26903
P49458	SRP9	Signal recognition particle 9 kDa protein OS=Homo sapiens GN=SRP9 PE=1 SV=2 - [SRP09_HUMAN]	0.741	0.751	0.903	0.799	0.074064	1.049	0.958	0.89	0.966	0.065007	1.337	1.275	0.983	1.198	0.154401
A0A0A0MTH9	BTAF1	TATA-binding protein-associated factor 172 OS=Homo sapiens GN=BTAF1 PE=1 SV=1 - [A0A0A0MTH9_HUMAN]	0.75	0.831	0.816	0.799	0.034841	0.862	0.917	0.873	0.884	0.023844	1.09	0.991	1.073	1.051	0.043548
Q9UNI6	DUSP12	Dual specificity protein phosphatase 12 OS=Homo sapiens GN=DUSP12 PE=1 SV=1 - [DUS12_HUMAN]	0.75	0.834	0.813	0.799	0.035814	0.885	1.028	0.93	0.948	0.059709	1.168	1.181	1.158	1.169	0.009405
P35241	RDX	Radixin OS=Homo sapiens GN=RDX PE=1 SV=1 - [RADI_HUMAN]	0.817	0.811	0.767	0.799	0.022201	1.143	1.018	1.002	1.055	0.062672	1.343	1.189	1.222	1.251	0.066308
F2Z2X4	XPO4	Exportin-4 OS=Homo sapiens GN=XPO4 PE=1 SV=1 - [F2Z2X4_HUMAN]	0.648	0.753	0.999	0.8	0.147104	1.285	1.095	1.257	1.212	0.083974	1.393	1.438	0.854	1.228	0.26527
A6NJA2	USP14	Ubiquitin carboxyl-terminal hydrolase 14 OS=Homo sapiens GN=USP14 PE=1 SV=2 - [A6NJA2_HUMAN]	0.716		0.885	0.8	0.084978	0.925		0.912	0.919	0.006313	1.361		0.989	1.175	0.186243
Q96MH2	HEXIM2	Protein HEXIM2 OS=Homo sapiens GN=HEXIM2 PE=1 SV=1 - [HEXI2_HUMAN]	0.761	0.78	0.859	0.8	0.042512	1.005	1.026	0.999	1.01	0.011464	1.316	1.302	1.16	1.259	0.070697
Q12906	ILF3	Interleukin enhancer-binding factor 3 OS=Homo sapiens GN=ILF3 PE=1 SV=3 - [ILF3_HUMAN]	0.798	0.808	0.795	0.8	0.005757	0.961	0.91	0.892	0.921	0.029087	1.184	1.153	1.059	1.132	0.053057
A0A0J9YXM6	WDR81	WD repeat-containing protein 81 OS=Homo sapiens GN=WDR81 PE=1 SV=1 - [A0A0J9YXM6_HUMAN]	0.836		0.763	0.8	0.036375	0.845		1.17	1.007	0.162662	1.008		1.072	1.04	0.032313
P07306	ASGR1	Asialoglycoprotein receptor 1 OS=Homo sapiens GN=ASGR1 PE=1 SV=2 - [ASGR1_HUMAN]	0.947	0.696	0.757	0.8	0.106911	0.949	0.783	0.637	0.79	0.127417	1.029	1.089	0.75	0.956	0.14795
K7EQ02	DAZAP1	DAZ-associated protein 1 (Fragment) OS=Homo sapiens GN=DAZAP1 PE=1 SV=2 - [K7EQ02_HUMAN]	0.664	0.864	0.877	0.801	0.09761	0.981	1.012	0.959	0.984	0.021656	1.251	1.132	1.042	1.142	0.085596
G3V113	UBE2V2	Ubiquitin-conjugating enzyme E2 variant 2 OS=Homo sapiens GN=UBE2V2 PE=1 SV=1 - [G3V113_HUMAN]	0.716	0.792	0.894	0.801	0.07323	0.922	0.925	0.813	0.887	0.052134	1.277	1.952	0.907	1.379	0.432888
Q16531	DDB1	DNA damage-binding protein 1 OS=Homo sapiens GN=DDB1 PE=1 SV=1 - [DDB1_HUMAN]	0.772	0.767	0.865	0.801	0.044802	0.965	0.935	0.866	0.922	0.041137	1.179	1.149	0.999	1.109	0.078906
Q4G0F5	VPS26B	Vacuolar protein sorting-associated protein 26B OS=Homo sapiens GN=VPS26B PE=1 SV=2 - [VP26B_HUMAN]	0.797	0.684	0.922	0.801	0.097258	1.02	1.003	0.824	0.949	0.088796	1.354	1.354	1.002	1.237	0.166059
Q86WR0	CCDC25	Coiled-coil domain-containing protein 25 OS=Homo sapiens GN=CCDC25 PE=1 SV=2 - [CCD25_HUMAN]	0.644		0.961	0.802	0.158737	1.043		0.797	0.92	0.123081	1.617		0.827	1.222	0.394668
Q92917	GPKOW	G patch domain and KOW motifs-containing protein OS=Homo sapiens GN=GPKOW PE=1 SV=2 - [GPKOW_HUMAN]	0.745	0.771	0.891	0.802	0.06346	0.906	0.941	0.904	0.917	0.016887	1.129	1.112	1.03	1.09	0.043368
Q53HC9	TSSC1	Protein TSSC1 OS=Homo sapiens GN=TSSC1 PE=1 SV=2 - [TSSC1_HUMAN]	0.846	0.759	0.8	0.802	0.0355	0.937	0.851	0.902	0.897	0.035183	1.196	1.026	1.161	1.127	0.073492
P42285	SKIV2L2	Superkiller viralicidic activity 2-like 2 OS=Homo sapiens GN=SKIV2L2 PE=1 SV=3 - [SK2L2_HUMAN]	0.758	0.825	0.827	0.803	0.032166	0.949	0.931	0.838	0.906	0.048733	1.147	1.151	1.096	1.132	0.025269
P50747	HLCS	Biotin--protein ligase OS=Homo sapiens GN=HLCS PE=1 SV=1 - [BPL1_HUMAN]	0.748	0.85	0.815	0.804	0.042217	0.814	2.11	0.985	1.303	0.575179	1.33	2.457	1.52	1.769	0.492483
F5GYN4	OTUB1	Ubiquitin thioesterase OTUB1 OS=Homo sapiens GN=OTUB1 PE=1 SV=1 - [F5GYN4_HUMAN]	0.796	0.81	0.805	0.804	0.006125	0.845	0.903	0.849	0.866	0.026297	1.065	1.086	1.185	1.112	0.052116
Q15814	TBCC	Tubulin-specific chaperone C OS=Homo sapiens GN=TBCC PE=1 SV=2 - [TBCC_HUMAN]		0.743	0.866	0.804	0.061369		1.303	1.068	1.186	0.117442		1.435	1.296	1.366	0.069785
Q5VTR2	RNF20	E3 ubiquitin-protein ligase BRE1A OS=Homo sapiens GN=RNF20 PE=1 SV=2 - [BRE1A_HUMAN]		0.771	0.837	0.804	0.032812	5.06	1.027	0.871	2.319	1.93933		1.003	1.038	1.02	0.017537
Q14012	CAMK1	Calcium/calmodulin-dependent protein kinase type 1 OS=Homo sapiens GN=CAMK1 PE=1 SV=1 - [KCC1A_HUMAN]	0.631	0.762	1.022	0.805	0.162329	0.897	0.91	1.006	0.938	0.048355	1.342	1.182	1.011	1.178	0.135054
E7ES33	SEPT7	Septin-7 OS=Homo sapiens GN=SEPT7 PE=1 SV=3 - [E7ES33_HUMAN]	0.677	0.933		0.805	0.127823	0.916	0.959		0.938	0.021394	1.108	1.021		1.064	0.04349
P23284	PPIB	Peptidyl-prolyl cis-trans isomerase B OS=Homo sapiens GN=PPIB PE=1 SV=2 - [PPIB_HUMAN]	0.82	0.791	0.804	0.805	0.012052	0.867	0.86	0.899	0.875	0.016827	1.095	1.053	1.08	1.076	0.017303
P43246	MSH2	DNA mismatch repair protein Msh2 OS=Homo sapiens GN=MSH2 PE=1 SV=1 - [MSH2_HUMAN]	0.729	0.746	0.943	0.806	0.096851	0.945	1.065	0.825	0.945	0.098097	1.187	1.413	0.789	1.13	0.257871
Q9Y617	PSAT1	Phosphoserine aminotransferase OS=Homo sapiens GN=PSAT1 PE=1 SV=2 - [SERC_HUMAN]	0.749	0.791	0.879	0.806	0.054153	0.958	1.085	0.941	0.995	0.064389	1.283	1.385	0.984	1.218	0.170171
P07339	CTSD	Cathepsin D OS=Homo sapiens GN=CTSD PE=1 SV=1 - [CATD_HUMAN]	0.937	0.848	0.634	0.806	0.126908	0.656	0.594	0.805	0.685	0.088907	0.705	0.713	1.189	0.869	0.22618
F5H345	HMBS	Porphobilinogen deaminase OS=Homo sapiens GN=HMBS PE=1 SV=1 - [F5H345_HUMAN]		0.777	0.835	0.806	0.028985		0.983	0.972	0.977	0.005712		1.281	1.067	1.174	0.106836
P09327	VIL1	Villin-1 OS=Homo sapiens GN=VIL1 PE=1 SV=4 - [VILI_HUMAN]	0.79	0.804	0.829	0.807	0.016045	0.893	0.904	0.921	0.906	0.011591	1.134	1.11	1.087	1.111	0.019187
P50453	SERPINB9	Serpin B9 OS=Homo sapiens GN=SERPINB9 PE=1 SV=1 - [SPB9_HUMAN]	0.928	0.87	0.622	0.807	0.132781	0.63	0.703	1.053	0.795	0.184518	0.678	0.791	1.562	1.01	0.393151
P15848	ARSB	Arylsulfatase B OS=Homo sapiens GN=ARSB PE=1 SV=1 - [ARSB_HUMAN]	0.95	0.852	0.619	0.807	0.138735	0.485	0.636	0.762	0.628	0.113288	0.616	0.716	1.227	0.853	0.267678
M0R0Q7	LIG1	DNA ligase OS=Homo sapiens GN=LIG1 PE=1 SV=1 - [M0R0Q7_HUMAN]	0.624		0.991	0.808	0.183504	1.118		0.452	0.785	0.333459	1.524		0.443	0.984	0.540543
Q96BZ9	TBC1D20	TBC1 domain family member 20 OS=Homo sapiens GN=TBC1D20 PE=1 SV=1 - [TBC20_HUMAN]	0.694	0.987	0.743	0.808	0.128214	0.745	1.055	1.158	0.986	0.17534	1.071	1.058	1.554	1.228	0.230609
Q7Z4H8	KDELC2	KDEL motif-containing protein 2 OS=Homo sapiens GN=KDELC2 PE=1 SV=2 - [KDEL2_HUMAN]	0.787	0.748	0.89	0.808	0.059874	0.966	1	0.9	0.955	0.041511	1.223	1.458	0.912	1.197	0.223658
Q86VP6	CAND1	Cullin-associated NEDD8-dissociated protein 1 OS=Homo sapiens GN=CAND1 PE=1 SV=2 - [CAND1_HUMAN]	0.801	0.819	0.805	0.808	0.007956	0.903	0.939	0.971	0.937	0.027868	1.133	1.116	1.178	1.142	0.026343
Q9Y6W3	CAPN7	Calpain-7 OS=Homo sapiens GN=CAPN7 PE=1 SV=1 - [CAN7_HUMAN]	0.849	0.696	0.88	0.808	0.080354	0.95	0.863	0.905	0.906	0.035502	1.067	1.311	0.909	1.096	0.165244
P04080	CSTB	Cystatin-B OS=Homo sapiens GN=CSTB PE=1 SV=2 - [CYTB_HUMAN]	0.887	0.821	0.716	0.808	0.070517	0.783	0.717	0.918	0.806	0.083755	0.883	0.945	1.291	1.04	0.179897
Q9UH99	SUN2	SUN domain-containing protein 2 OS=Homo sapiens GN=SUN2 PE=1 SV=3 - [SUN2_HUMAN]		0.944	0.672	0.808	0.135997		0.744	0.766	0.755	0.011045		0.816	1.184	1	0.184036
P53602	MVD	Diphosphomevalonate decarboxylase OS=Homo sapiens GN=MVD PE=1 SV=1 - [MVD1_HUMAN]	0.767	0.847	0.814	0.809	0.032637	0.855	1.005	0.861	0.907	0.06916	1.132	1.233	1.071	1.145	0.066792
Q8WXF1	PSPC1	Paraspeckle component 1 OS=Homo sapiens GN=PSPC1 PE=1 SV=1 - [PSPC1_HUMAN]	0.793	0.756	0.882	0.81	0.052772	0.973	0.902	0.889	0.921	0.036892	1.24	1.24	0.994	1.158	0.115916
P35625	TIMP3	Metalloproteinase inhibitor 3 OS=Homo sapiens GN=TIMP3 PE=1 SV=2 - [TIMP3_HUMAN]	0.89	0.9	0.64	0.81	0.119958	0.65	0.583	0.651	0.628	0.031977	0.703	0.627	0.978	0.769	0.150739
E5RGN3	ATOX1	Copper transport protein ATOX1 OS=Homo sapiens GN=ATOX1 PE=1 SV=1 - [E5RGN3_HUMAN]	0.701	0.751	0.983	0.811	0.122922	1.049	1.061	0.84	0.983	0.101712	1.319	1.439	0.869	1.209	0.245622
P41214	EIF2D	Eukaryotic translation initiation factor 2D OS=Homo sapiens GN=EIF2D PE=1 SV=3 - [EIF2D_HUMAN]	0.706	0.687	1.039	0.811	0.161725	1.289	0.894	1.152	1.112	0.163861	1.821	1.065	1.111	1.332	0.345998
Q07157	TJP1	Tight junction protein ZO-1 OS=Homo sapiens GN=TJP1 PE=1 SV=3 - [ZO1_HUMAN]	0.733		0.889	0.811	0.078125	0.633		0.909	0.771	0.137802	0.861		0.952	0.906	0.045556
S4R3G0	SRSF9	Serine/arginine-rich-splicing factor 9 OS=Homo sapiens GN=SRSF9 PE=1 SV=1 - [S4R3G0_HUMAN]	0.766	0.808	0.859	0.811	0.037941	0.882	0.906	0.857	0.882	0.020131	1.132	1.109	0.982	1.075	0.065887
O14818	PSMA7	Proteasome subunit alpha type-7 OS=Homo sapiens GN=PSMA7 PE=1 SV=1 - [PSA7_HUMAN]	0.769	0.835	0.83	0.811	0.030022	0.904	0.991	0.958	0.951	0.03574	1.154	1.122	1.111	1.129	0.018121
P61088	UBE2N	Ubiquitin-conjugating enzyme E2 N OS=Homo sapiens GN=UBE2N PE=1 SV=1 - [UBE2N_HUMAN]	0.799	0.759	0.876	0.811	0.048617	0.92	0.952	0.901	0.924	0.020967	1.142	1.215	1.022	1.126	0.079896
Q9HAV4	XPO5	Exportin-5 OS=Homo sapiens GN=XPO5 PE=1 SV=1 - [XPO5_HUMAN]	0.801	0.786	0.846	0.811	0.025534	0.988	1.039	0.947	0.992	0.03771	1.222	1.492	1.124	1.28	0.155386
P19338	NCL	Nucleolin OS=Homo sapiens GN=NCL PE=1 SV=3 - [NUCL_HUMAN]	0.819	0.751	0.863	0.811	0.046006	0.973	0.991	0.82	0.928	0.07678	1.248	1.277	0.986	1.17	0.130622
Q13619	CUL4A	Cullin-4A OS=Homo sapiens GN=CUL4A PE=1 SV=3 - [CUL4A_HUMAN]	0.597	0.895	0.946	0.812	0.154031	0.736	0.947	1.081	0.921	0.141989	1.123	1.061	1.142	1.109	0.034558
Q9Y285	FARSA	Phenylalanine--tRNA ligase alpha subunit OS=Homo sapiens GN=FARSA PE=1 SV=3 - [SYFA_HUMAN]	0.72	0.853	0.863	0.812	0.06511	0.938	0.992	0.927	0.952	0.02829	1.186	1.284	1.027	1.166	0.105766
Q9UKL0	RCOR1	REST corepressor 1 OS=Homo sapiens GN=RCOR1 PE=1 SV=1 - [RCOR1_HUMAN]	0.759	0.766	0.91	0.812	0.06969	1.34	0.905	0.775	1.006	0.24173	1.53	1.058	0.823	1.137	0.293772
Q9P2J5	LARS	Leucine--tRNA ligase, cytoplasmic OS=Homo sapiens GN=LARS PE=1 SV=2 - [SYLC_HUMAN]	0.844	0.774	0.819	0.812	0.028976	0.87	0.864	0.824	0.853	0.020428	1.067	1.11	1.013	1.063	0.0396
O43707	ACTN4	Alpha-actinin-4 OS=Homo sapiens GN=ACTN4 PE=1 SV=2 - [ACTN4_HUMAN]	0.844	0.798	0.793	0.812	0.022705	0.85	0.854	0.934	0.879	0.038681	1.059	1.036	1.149	1.082	0.048899
Q99584	S100A13	Protein S100-A13 OS=Homo sapiens GN=S100A13 PE=1 SV=1 - [S10AD_HUMAN]	0.982	0.811	0.642	0.812	0.138995	0.894	0.778	1.212	0.962	0.183326	0.839	0.88	1.53	1.083	0.316459
Q0VDF9	HSPA14	Heat shock 70 kDa protein 14 OS=Homo sapiens GN=HSPA14 PE=1 SV=1 - [HSP7E_HUMAN]	0.646	0.771	1.021	0.813	0.155898	1.061	1.155	0.904	1.04	0.103411	3.147	1.488	0.872	1.836	0.96049
S4R435	RPS10-NUDT3	Protein RPS10-NUDT3 (Fragment) OS=Homo sapiens GN=RPS10-NUDT3 PE=4 SV=1 - [S4R435_HUMAN]	0.751	0.831	0.856	0.813	0.044881	0.957	1.085	0.902	0.981	0.076968	1.252	1.292	1.052	1.198	0.105059
I3L2R3	NDE1	Nuclear distribution protein nudE homolog 1 (Fragment) OS=Homo sapiens GN=NDE1 PE=1 SV=1 - [I3L2R3_HUMAN]	0.771	0.688	0.979	0.813	0.122438	1.073	1.213	1.114	1.133	0.058669	1.389	1.557	1.134	1.36	0.173679
P50395	GDI2	Rab GDP dissociation inhibitor beta OS=Homo sapiens GN=GDI2 PE=1 SV=2 - [GDIB_HUMAN]	0.78	0.764	0.895	0.813	0.058427	0.881	0.98	0.85	0.904	0.055583	1.234	1.213	0.97	1.139	0.119851
Q8IVM0	CCDC50	Coiled-coil domain-containing protein 50 OS=Homo sapiens GN=CCDC50 PE=1 SV=1 - [CCD50_HUMAN]	0.802	0.851	0.787	0.813	0.027231	0.904	0.915	0.678	0.832	0.109345	1.125	1.064	0.858	1.016	0.113965
P26641	EEF1G	Elongation factor 1-gamma OS=Homo sapiens GN=EEF1G PE=1 SV=3 - [EF1G_HUMAN]	0.804	0.797	0.839	0.813	0.018706	0.888	0.882	0.921	0.897	0.016996	1.106	1.131	1.097	1.111	0.014543
Q9NRY4	ARHGAP35	Rho GTPase-activating protein 35 OS=Homo sapiens GN=ARHGAP35 PE=1 SV=3 - [RHG35_HUMAN]	0.814	0.807	0.818	0.813	0.004321	0.827	0.947	0.821	0.865	0.05803	1.014	1.365	1.01	1.129	0.166422
E9PNC7	DRAP1	Dr1-associated corepressor (Fragment) OS=Homo sapiens GN=DRAP1 PE=1 SV=7 - [E9PNC7_HUMAN]	0.728	0.897	0.816	0.814	0.069253	0.916	0.952	1.028	0.965	0.046905	1.255	1.05	1.257	1.187	0.097284
Q92945	KHSRP	Far upstream element-binding protein 2 OS=Homo sapiens GN=KHSRP PE=1 SV=4 - [FUBP2_HUMAN]	0.762	0.789	0.892	0.814	0.056148	0.953	0.953	0.926	0.944	0.012617	1.33	1.156	0.988	1.158	0.139728
P22234	PAICS	Multifunctional protein ADE2 OS=Homo sapiens GN=PAICS PE=1 SV=3 - [PUR6_HUMAN]	0.765	0.783	0.894	0.814	0.056931	0.924	1.014	0.816	0.918	0.080722	1.163	1.292	0.899	1.118	0.163419
Q96M27	PRRC1	Protein PRRC1 OS=Homo sapiens GN=PRRC1 PE=1 SV=1 - [PRRC1_HUMAN]	0.818	0.744	0.879	0.814	0.055302	0.828	0.864	1.027	0.906	0.086585	1.036	1.159	1.185	1.127	0.065159
Q96KR1	ZFR	Zinc finger RNA-binding protein OS=Homo sapiens GN=ZFR PE=1 SV=2 - [ZFR_HUMAN]	0.851	0.807	0.784	0.814	0.027967	0.985	1.044	0.914	0.981	0.053342	1.12	1.301	1.154	1.192	0.07879
P52788	SMS	Spermine synthase OS=Homo sapiens GN=SMS PE=1 SV=2 - [SPSY_HUMAN]		0.8	0.827	0.814	0.013311		0.973	0.982	0.977	0.004601		1.126	1.263	1.194	0.068381
P45985	MAP2K4	Dual specificity mitogen-activated protein kinase kinase 4 OS=Homo sapiens GN=MAP2K4 PE=1 SV=1 - [MP2K4_HUMAN]	0.636	0.983	0.827	0.815	0.141676	0.738	0.96	0.968	0.889	0.106365	1.264	1.143	1.279	1.229	0.061269
Q14694	USP10	Ubiquitin carboxyl-terminal hydrolase 10 OS=Homo sapiens GN=USP10 PE=1 SV=2 - [UBP10_HUMAN]	0.771	0.807	0.868	0.815	0.039901	0.982	0.997	0.993	0.991	0.006201	1.163	1.287	1.052	1.167	0.095702
P31948	STIP1	Stress-induced-phosphoprotein 1 OS=Homo sapiens GN=STIP1 PE=1 SV=1 - [STIP1_HUMAN]	0.774	0.757	0.913	0.815	0.069767	0.931	1.001	0.914	0.948	0.03758	1.243	1.278	0.936	1.152	0.153297
P24534	EEF1B2	Elongation factor 1-beta OS=Homo sapiens GN=EEF1B2 PE=1 SV=3 - [EF1B_HUMAN]	0.776	0.79	0.879	0.815	0.045348	0.891	0.881	0.839	0.87	0.022541	1.17	1.084	0.835	1.03	0.142371
F8VSC5	SCYL2	SCY1-like protein 2 (Fragment) OS=Homo sapiens GN=SCYL2 PE=1 SV=1 - [F8VSC5_HUMAN]	0.698		0.934	0.816	0.118086	0.88		1.568	1.224	0.343898	1.231		1.919	1.575	0.343903
G5E9W3	CPSF3	Cleavage and polyadenylation specific factor 3, 73kDa, isoform CRA_b OS=Homo sapiens GN=CPSF3 PE=1 SV=1 - [G5E9W3_HUMAN]	0.748	0.731	0.968	0.816	0.107742	0.915	0.869	0.878	0.887	0.019953	1.229	1.074	0.903	1.069	0.133136
P53618	COPB1	Coatomer subunit beta OS=Homo sapiens GN=COPB1 PE=1 SV=3 - [COPB_HUMAN]	0.758	0.807	0.882	0.816	0.051055	0.941	0.943	0.973	0.953	0.014703	1.234	1.103	1.101	1.146	0.062577
K9J957	PSME3	Proteasome activator complex subunit 3 OS=Homo sapiens GN=PSME3 PE=1 SV=1 - [K9J957_HUMAN]	0.696	0.655	1.102	0.817	0.2018	1.171	1.255	0.982	1.136	0.113875	1.63	1.757	0.682	1.356	0.479594
B8ZZ67	SUMO1	SMT3 suppressor of mif two 3 homolog 1 (Yeast), isoform CRA_b OS=Homo sapiens GN=SUMO1 PE=1 SV=1 - [B8ZZ67_HUMAN]	0.696	0.87	0.885	0.817	0.085519	0.892	1.014	1.001	0.969	0.05462	1.277	1.152	1.128	1.186	0.065172
Q16204	CCDC6	Coiled-coil domain-containing protein 6 OS=Homo sapiens GN=CCDC6 PE=1 SV=2 - [CCDC6_HUMAN]	0.766	0.717	0.967	0.817	0.108185	1.226	0.991	0.81	1.009	0.170522	1.438	1.473	0.798	1.236	0.310441
Q9NR45	NANS	Sialic acid synthase OS=Homo sapiens GN=NANS PE=1 SV=2 - [SIAS_HUMAN]	0.792	0.834	0.825	0.817	0.017967	0.917	0.847	0.843	0.869	0.033964	1.132	1.01	0.888	1.01	0.099701
Q12905	ILF2	Interleukin enhancer-binding factor 2 OS=Homo sapiens GN=ILF2 PE=1 SV=2 - [ILF2_HUMAN]	0.801	0.779	0.871	0.817	0.03915	0.928	0.892	0.931	0.917	0.017845	1.164	1.193	0.994	1.117	0.087945
O43390	HNRNPR	Heterogeneous nuclear ribonucleoprotein R OS=Homo sapiens GN=HNRNPR PE=1 SV=1 - [HNRPR_HUMAN]	0.861	0.77	0.819	0.817	0.037182	1.036	0.983	0.957	0.992	0.032722	1.176	1.17	1.117	1.155	0.02654
Q96HC4	PDLIM5	PDZ and LIM domain protein 5 OS=Homo sapiens GN=PDLIM5 PE=1 SV=5 - [PDLI5_HUMAN]	0.884	0.886	0.681	0.817	0.096339	0.793	0.83	0.986	0.87	0.083693	0.795	0.909	1.432	1.045	0.277672
C9JXG8	RANBP1	Ran-specific GTPase-activating protein (Fragment) OS=Homo sapiens GN=RANBP1 PE=1 SV=2 - [C9JXG8_HUMAN]	0.735	0.863	0.856	0.818	0.058782	0.848	1.031	0.903	0.927	0.07691	1.186	1.175	1.082	1.148	0.046551
O43809	NUDT21	Cleavage and polyadenylation specificity factor subunit 5 OS=Homo sapiens GN=NUDT21 PE=1 SV=1 - [CPSF5_HUMAN]	0.739	0.836	0.88	0.818	0.058537	1.053	0.966	1.094	1.038	0.053549	1.421	1.071	1.138	1.21	0.151728
O95456	PSMG1	Proteasome assembly chaperone 1 OS=Homo sapiens GN=PSMG1 PE=1 SV=1 - [PSMG1_HUMAN]	0.864	0.701	0.889	0.818	0.083622	1.368	1.123	0.743	1.078	0.256958	1.456	1.586	0.746	1.263	0.368928
Q14554	PDIA5	Protein disulfide-isomerase A5 OS=Homo sapiens GN=PDIA5 PE=1 SV=1 - [PDIA5_HUMAN]	0.93	0.864	0.66	0.818	0.11497	0.8	0.774	0.879	0.818	0.044518	0.859	0.899	1.279	1.012	0.189143
H3BV55	PMM2	Phosphomannomutase OS=Homo sapiens GN=PMM2 PE=1 SV=1 - [H3BV55_HUMAN]	0.948	0.729	0.778	0.818	0.093814	0.964	0.851	0.803	0.873	0.067296	0.997	1.124	1.131	1.084	0.061461
O94888	UBXN7	UBX domain-containing protein 7 OS=Homo sapiens GN=UBXN7 PE=1 SV=2 - [UBXN7_HUMAN]	0.674	0.964		0.819	0.145104	0.71	1.201		0.955	0.245858	1.051	1.32		1.185	0.134834
I3L1R7	PCYT2	Ethanolamine-phosphate cytidylyltransferase OS=Homo sapiens GN=PCYT2 PE=1 SV=1 - [I3L1R7_HUMAN]	0.722		0.916	0.819	0.096942	0.935		0.757	0.846	0.088762	1.181		0.819	1	0.181329
P10644	PRKAR1A	cAMP-dependent protein kinase type I-alpha regulatory subunit OS=Homo sapiens GN=PRKAR1A PE=1 SV=1 - [KAP0_HUMAN]	0.763	0.85	0.843	0.819	0.039722	0.778	0.952	0.904	0.878	0.073699	0.862	1.056	1.623	1.18	0.322678
Q6PL18	ATAD2	ATPase family AAA domain-containing protein 2 OS=Homo sapiens GN=ATAD2 PE=1 SV=1 - [ATAD2_HUMAN]	0.975	0.723	0.759	0.819	0.111118	0.828	0.828	0.446	0.701	0.180027	0.977	1.006	0.698	0.893	0.139035
Q49AN9	SNRPG	SNRPG protein OS=Homo sapiens GN=SNRPG PE=1 SV=1 - [Q49AN9_HUMAN]	0.672	0.894	0.893	0.82	0.104212	0.794	1.41	0.887	1.03	0.270775	1.195	1	0.906	1.034	0.120575
Q13057	COASY	Bifunctional coenzyme A synthase OS=Homo sapiens GN=COASY PE=1 SV=4 - [COASY_HUMAN]	0.69	0.902	0.867	0.82	0.092907	0.751	0.88	0.857	0.83	0.056024	1.055	0.924	0.934	0.971	0.059554
Q7Z4Q2	HEATR3	HEAT repeat-containing protein 3 OS=Homo sapiens GN=HEATR3 PE=1 SV=2 - [HEAT3_HUMAN]	0.778	0.782	0.9	0.82	0.056585	0.918	1.048	0.737	0.901	0.127533	1.285	1.228	0.875	1.129	0.181156
Q96GD0	PDXP	Pyridoxal phosphate phosphatase OS=Homo sapiens GN=PDXP PE=1 SV=2 - [PLPP_HUMAN]	0.813	0.904	0.744	0.82	0.065296	0.948	0.876	0.896	0.907	0.03063	1.105	0.974	1.049	1.043	0.053778
V9GY48		Uncharacterized protein (Fragment) OS=Homo sapiens PE=4 SV=1 - [V9GY48_HUMAN]	0.82		0.819	0.82	0.000613	0.886		1.374	1.13	0.243917	1.128		2.261	1.694	0.566578
Q9UNE7	STUB1	E3 ubiquitin-protein ligase CHIP OS=Homo sapiens GN=STUB1 PE=1 SV=2 - [CHIP_HUMAN]	0.83	0.809		0.82	0.010516	1.128	1.492		1.31	0.181867	1.288	1.791		1.539	0.251703
Q9Y2L1	DIS3	Exosome complex exonuclease RRP44 OS=Homo sapiens GN=DIS3 PE=1 SV=2 - [RRP44_HUMAN]	0.848	0.826	0.786	0.82	0.025514	1.08	0.887	0.985	0.984	0.078686	1.244	1.061	1.208	1.171	0.079204
Q96CN7	ISOC1	Isochorismatase domain-containing protein 1 OS=Homo sapiens GN=ISOC1 PE=1 SV=3 - [ISOC1_HUMAN]	0.887	0.79	0.783	0.82	0.047284	0.769	0.798	0.863	0.81	0.039004	0.858	0.986	1.096	0.98	0.097402
F8W651	COPZ1	Coatomer subunit zeta-1 OS=Homo sapiens GN=COPZ1 PE=1 SV=1 - [F8W651_HUMAN]		0.812	0.828	0.82	0.007908		0.838	0.996	0.917	0.079258		1.087	1.142	1.114	0.027701
F5GXC4	PPP1R14B	Protein phosphatase 1 regulatory subunit 14B OS=Homo sapiens GN=PPP1R14B PE=1 SV=1 - [F5GXC4_HUMAN]	0.675	0.746	1.043	0.821	0.159107	0.94	1.027	1.212	1.06	0.113461	1.388	1.757	1.159	1.435	0.246449
P23246	SFPQ	Splicing factor, proline- and glutamine-rich OS=Homo sapiens GN=SFPQ PE=1 SV=2 - [SFPQ_HUMAN]	0.767	0.825	0.869	0.821	0.041989	0.977	0.982	1.003	0.987	0.011011	1.232	1.185	1.102	1.173	0.053955
Q8WUW1	BRK1	Protein BRICK1 OS=Homo sapiens GN=BRK1 PE=1 SV=1 - [BRK1_HUMAN]	0.773	0.653	1.037	0.821	0.160552	0.998	1.195	1.309	1.167	0.128766	1.286	1.811	1.259	1.452	0.254145
P14550	AKR1A1	Alcohol dehydrogenase [NADP(+)] OS=Homo sapiens GN=AKR1A1 PE=1 SV=3 - [AK1A1_HUMAN]	0.773	0.784	0.908	0.821	0.061372	0.792	0.965	0.952	0.903	0.078455	1.025	1.158	1.05	1.078	0.057878
P55039	DRG2	Developmentally-regulated GTP-binding protein 2 OS=Homo sapiens GN=DRG2 PE=1 SV=1 - [DRG2_HUMAN]	0.792	0.812	0.86	0.821	0.028608	0.952	1.073	0.763	0.929	0.127502	1.258	1.284	0.889	1.144	0.180157
P30086	PEBP1	Phosphatidylethanolamine-binding protein 1 OS=Homo sapiens GN=PEBP1 PE=1 SV=3 - [PEBP1_HUMAN]	0.854	0.799	0.81	0.821	0.023896	0.805	0.867	0.843	0.839	0.025533	0.966	1.141	1.06	1.056	0.071336
A0A087WX08	ADD3	Gamma-adducin OS=Homo sapiens GN=ADD3 PE=1 SV=1 - [A0A087WX08_HUMAN]	0.873	0.903	0.689	0.821	0.094417	1.398	1.176	0.798	1.124	0.247768	1.563	1.289	1.172	1.341	0.1641
F5GY11	STARD10	PCTP-like protein OS=Homo sapiens GN=STARD10 PE=1 SV=1 - [F5GY11_HUMAN]	0.874	0.767		0.821	0.053745	0.943	0.957		0.95	0.006961	1.07	1.136		1.103	0.032701
P31153	MAT2A	S-adenosylmethionine synthase isoform type-2 OS=Homo sapiens GN=MAT2A PE=1 SV=1 - [METK2_HUMAN]	0.875	0.801	0.787	0.821	0.03878	0.997	0.856	0.944	0.933	0.058035	1.293	1.063	1.319	1.225	0.114895
Q9NVN8	GNL3L	Guanine nucleotide-binding protein-like 3-like protein OS=Homo sapiens GN=GNL3L PE=1 SV=1 - [GNL3L_HUMAN]		1.072	0.571	0.821	0.250366		0.864	1.103	0.983	0.119617		0.827	1.456	1.141	0.314651
J3KND8	PAH	Phenylalanine-4-hydroxylase OS=Homo sapiens GN=PAH PE=1 SV=1 - [J3KND8_HUMAN]	0.504	0.55	1.411	0.822	0.417307	1.072	1.571	0.455	1.033	0.456281	2.028	2.79	0.325	1.714	1.03055
P13010	XRCC5	X-ray repair cross-complementing protein 5 OS=Homo sapiens GN=XRCC5 PE=1 SV=3 - [XRCC5_HUMAN]	0.782	0.812	0.87	0.822	0.036508	0.904	0.935	0.93	0.923	0.013483	1.149	1.187	1.048	1.128	0.058375
Q8N1Q1	CA13	Carbonic anhydrase 13 OS=Homo sapiens GN=CA13 PE=1 SV=1 - [CAH13_HUMAN]	1.049	0.747	0.669	0.822	0.163867		0.875	1.565	1.22	0.344884		1.159	2.333	1.746	0.58701
A0A087X020	SBDS	Ribosome maturation protein SBDS OS=Homo sapiens GN=SBDS PE=1 SV=1 - [A0A087X020_HUMAN]		0.93	0.713	0.822	0.108385		0.967	1.099	1.033	0.065698		1.011	1.5	1.255	0.244609
Q9BPX5	ARPC5L	Actin-related protein 2/3 complex subunit 5-like protein OS=Homo sapiens GN=ARPC5L PE=1 SV=1 - [ARP5L_HUMAN]	0.521	1.007	0.941	0.823	0.215585	0.735	1.017	0.998	0.917	0.128735	1.136	1.003	1.063	1.068	0.054391
A0A087WW77	LLGL1	Lethal(2) giant larvae protein homolog 1 OS=Homo sapiens GN=LLGL1 PE=1 SV=1 - [A0A087WW77_HUMAN]	0.533	0.972	0.963	0.823	0.205129	1.106	0.63	1.427	1.054	0.3273	2.07	0.641	1.477	1.396	0.58596
Q5VYK3	ECM29	Proteasome-associated protein ECM29 homolog OS=Homo sapiens GN=ECM29 PE=1 SV=2 - [ECM29_HUMAN]	0.833	0.793	0.843	0.823	0.02147	0.987	0.995	0.976	0.986	0.00809	1.224	1.261	1.175	1.22	0.035163
P50238	CRIP1	Cysteine-rich protein 1 OS=Homo sapiens GN=CRIP1 PE=1 SV=3 - [CRIP1_HUMAN]	0.963	0.726	0.781	0.823	0.101556	1.071	0.933	0.959	0.988	0.059568	1.091	1.194	1.156	1.147	0.042257
P08708	RPS17	40S ribosomal protein S17 OS=Homo sapiens GN=RPS17 PE=1 SV=2 - [RS17_HUMAN]	0.796	0.748	0.929	0.824	0.076636	0.917	1.016	0.996	0.977	0.04271	1.211	1.278	1.04	1.176	0.100238
Q9Y3I0	RTCB	tRNA-splicing ligase RtcB homolog OS=Homo sapiens GN=RTCB PE=1 SV=1 - [RTCB_HUMAN]	0.804	0.787	0.881	0.824	0.041117	0.941	0.912	0.91	0.921	0.013917	1.115	1.076	1.025	1.072	0.036781
P25398	RPS12	40S ribosomal protein S12 OS=Homo sapiens GN=RPS12 PE=1 SV=3 - [RS12_HUMAN]	0.804	0.812	0.856	0.824	0.02283	1.021	1.039	0.788	0.95	0.114451	1.274	1.228	0.914	1.139	0.160149
Q9NWV4	C1orf123	UPF0587 protein C1orf123 OS=Homo sapiens GN=C1orf123 PE=1 SV=1 - [CA123_HUMAN]	0.851	0.791	0.829	0.824	0.024782	0.822	0.832	0.947	0.867	0.056598	0.964	1.077	1.142	1.061	0.073886
P27695	APEX1	DNA-(apurinic or apyrimidinic site) lyase OS=Homo sapiens GN=APEX1 PE=1 SV=2 - [APEX1_HUMAN]	0.888	0.829	0.754	0.824	0.054801	1.023	0.875	1.048	0.982	0.076329	1.065	1.033	1.416	1.171	0.173176
Q9H488	POFUT1	GDP-fucose protein O-fucosyltransferase 1 OS=Homo sapiens GN=POFUT1 PE=1 SV=1 - [OFUT1_HUMAN]	0.868	0.807	0.8	0.825	0.030392	0.969	0.928	0.96	0.952	0.017362	1.208	1.09	1.223	1.174	0.05961
P53396	ACLY	ATP-citrate synthase OS=Homo sapiens GN=ACLY PE=1 SV=3 - [ACLY_HUMAN]	0.731	0.785	0.961	0.826	0.098165	0.939	1.057	0.849	0.948	0.085117	1.302	1.369	0.918	1.196	0.198682
Q15813	TBCE	Tubulin-specific chaperone E OS=Homo sapiens GN=TBCE PE=1 SV=1 - [TBCE_HUMAN]	0.734	0.744	1.001	0.826	0.123305	1.08	0.988	0.956	1.008	0.052587	1.623	1.22	0.953	1.265	0.275625
Q96SL4	GPX7	Glutathione peroxidase 7 OS=Homo sapiens GN=GPX7 PE=1 SV=1 - [GPX7_HUMAN]	0.782	0.871	0.826	0.826	0.036436	0.629	0.793	0.755	0.726	0.070112	0.803	0.961	0.912	0.892	0.066209
A6NLN1	PTBP1	Polypyrimidine tract binding protein 1, isoform CRA_b OS=Homo sapiens GN=PTBP1 PE=1 SV=4 - [A6NLN1_HUMAN]	0.81	0.841		0.826	0.015288	0.966	0.996		0.981	0.014749	1.195	1.192		1.194	0.001754
Q9Y4Z0	LSM4	U6 snRNA-associated Sm-like protein LSm4 OS=Homo sapiens GN=LSM4 PE=1 SV=1 - [LSM4_HUMAN]	0.821	0.769	0.89	0.826	0.049427	0.949	0.957	0.992	0.966	0.018864	1.153	1.209	1.113	1.158	0.039487
P67936	TPM4	Tropomyosin alpha-4 chain OS=Homo sapiens GN=TPM4 PE=1 SV=3 - [TPM4_HUMAN]	0.989	0.635	0.855	0.826	0.145921	1.116	0.784	1.191	1.03	0.17675	1.134	1.05	1.346	1.177	0.124686
A0A0A0MRX2	DDRGK1	DDRGK domain-containing protein 1 OS=Homo sapiens GN=DDRGK1 PE=1 SV=1 - [A0A0A0MRX2_HUMAN]	1.003	0.649		0.826	0.176976	0.964	0.55		0.757	0.206812	0.958	0.839		0.899	0.059737
K7EMY7	HDHD2	Haloacid dehalogenase-like hydrolase domain-containing protein 2 (Fragment) OS=Homo sapiens GN=HDHD2 PE=1 SV=1 - [K7EMY7_HUMAN]	1.019	0.815	0.643	0.826	0.15361	0.909	0.927	0.836	0.89	0.039246	0.889	1.126	1.296	1.104	0.166777
Q5TD05	NQO2	Ribosyldihydronicotinamide dehydrogenase [quinone] (Fragment) OS=Homo sapiens GN=NQO2 PE=1 SV=1 - [Q5TD05_HUMAN]		0.776	0.876	0.826	0.049766		1.002	0.971	0.987	0.015605		1.278	1.106	1.192	0.085936
O60443	DFNA5	Non-syndromic hearing impairment protein 5 OS=Homo sapiens GN=DFNA5 PE=1 SV=2 - [DFNA5_HUMAN]		0.853	0.798	0.826	0.027259		0.91	0.969	0.939	0.02936		1.08	1.112	1.096	0.01604
Q99523	SORT1	Sortilin OS=Homo sapiens GN=SORT1 PE=1 SV=3 - [SORT_HUMAN]	0.787	0.792	0.9	0.827	0.052057	0.859	0.868	0.75	0.825	0.053699	1.136	1.084	0.811	1.011	0.142456
H0Y6Y4	UCHL5	Ubiquitin carboxyl-terminal hydrolase isozyme L5 (Fragment) OS=Homo sapiens GN=UCHL5 PE=1 SV=1 - [H0Y6Y4_HUMAN]	0.895	0.698	0.886	0.827	0.090806	1.005	0.956	0.811	0.924	0.082392	1.16	1.325	0.77	1.085	0.232572
A6PWM2	CRELD2	Cysteine-rich with EGF-like domain protein 2 (Fragment) OS=Homo sapiens GN=CRELD2 PE=1 SV=1 - [A6PWM2_HUMAN]	0.914	0.653	0.915	0.827	0.123355	0.813	0.69	0.588	0.697	0.092032	1.285	1.046	0.641	0.991	0.266075
C9JA07	COA1	Cytochrome c oxidase assembly factor 1 homolog (Fragment) OS=Homo sapiens GN=COA1 PE=1 SV=1 - [C9JA07_HUMAN]	0.926	0.727		0.827	0.09941	0.989	0.973	1.224	1.062	0.114947	1.065	1.323		1.194	0.129152
Q5W0X3	FKBP1A	Peptidyl-prolyl cis-trans isomerase OS=Homo sapiens GN=FKBP1A PE=1 SV=1 - [Q5W0X3_HUMAN]	0.769	0.832	0.883	0.828	0.046677	0.92	0.952	0.971	0.948	0.021332	1.144	1.05	1.096	1.097	0.03856
Q15024	EXOSC7	Exosome complex component RRP42 OS=Homo sapiens GN=EXOSC7 PE=1 SV=3 - [EXOS7_HUMAN]	0.893	0.763		0.828	0.065274	0.95	1.256		1.103	0.152653	1.06	1.629		1.344	0.284422
Q13617	CUL2	Cullin-2 OS=Homo sapiens GN=CUL2 PE=1 SV=2 - [CUL2_HUMAN]	0.902	0.675	0.907	0.828	0.108468	0.949	0.985	0.979	0.971	0.015661	1.05	1.312	1.018	1.127	0.131914
Q9BU89	DOHH	Deoxyhypusine hydroxylase OS=Homo sapiens GN=DOHH PE=1 SV=1 - [DOHH_HUMAN]	0.291	0.884	1.311	0.829	0.418555	0.92	1.269	1.161	1.117	0.145693	3.158	1.421	0.823	1.801	0.990607
Q9HCE5	METTL14	N6-adenosine-methyltransferase subunit METTL14 OS=Homo sapiens GN=METTL14 PE=1 SV=2 - [MET14_HUMAN]	0.816		0.842	0.829	0.012779	0.927		0.939	0.933	0.006322	1.133		1.073	1.103	0.029607
Q02809	PLOD1	Procollagen-lysine,2-oxoglutarate 5-dioxygenase 1 OS=Homo sapiens GN=PLOD1 PE=1 SV=2 - [PLOD1_HUMAN]	0.819	0.848	0.82	0.829	0.013504	0.907	0.923	0.784	0.871	0.061719	1.177	1.036	0.978	1.064	0.083795
O14980	XPO1	Exportin-1 OS=Homo sapiens GN=XPO1 PE=1 SV=1 - [XPO1_HUMAN]	0.829	0.755	0.902	0.829	0.060133	1.081	1.066	0.968	1.038	0.04996	1.285	1.395	1.053	1.244	0.14258
A0A0A0MQR1	MAP4K5	Mitogen-activated protein kinase kinase kinase kinase OS=Homo sapiens GN=MAP4K5 PE=1 SV=1 - [A0A0A0MQR1_HUMAN]	0.842	0.864	0.78	0.829	0.035595	1.033	1.11	1.254	1.132	0.091201	1.224	1.271	1.603	1.366	0.168496
Q6SPF0	SAMD1	Atherin OS=Homo sapiens GN=SAMD1 PE=1 SV=1 - [SAMD1_HUMAN]	0.847	0.812		0.829	0.017353	1.122	1.171	1.636	1.309	0.231855	1.321	1.509		1.415	0.09385
P63267	ACTG2	Actin, gamma-enteric smooth muscle OS=Homo sapiens GN=ACTG2 PE=1 SV=1 - [ACTH_HUMAN]	1.155	0.777	0.556	0.829	0.247185	0.949	0.796	0.684	0.81	0.108916	0.82	1.015	0.876	0.903	0.0818
P09110	ACAA1	3-ketoacyl-CoA thiolase, peroxisomal OS=Homo sapiens GN=ACAA1 PE=1 SV=2 - [THIK_HUMAN]		0.725	0.933	0.829	0.103701		1.11	0.628	0.869	0.240953		1.521	0.73	1.125	0.395281
A6NIH7	UNC119B	Protein unc-119 homolog B OS=Homo sapiens GN=UNC119B PE=1 SV=1 - [U119B_HUMAN]	0.664	0.759	1.067	0.83	0.171669	1.074	0.862	1.036	0.991	0.09195	1.612	1.421	0.968	1.334	0.269696
O95347	SMC2	Structural maintenance of chromosomes protein 2 OS=Homo sapiens GN=SMC2 PE=1 SV=2 - [SMC2_HUMAN]	0.707	0.696	1.085	0.83	0.180711	1.213	1.236	0.753	1.067	0.222167	1.676	1.611	0.655	1.314	0.466714
Q9P258	RCC2	Protein RCC2 OS=Homo sapiens GN=RCC2 PE=1 SV=2 - [RCC2_HUMAN]	0.795	0.793	0.903	0.83	0.051518	0.904	1.019	0.874	0.933	0.062581	1.124	1.21	0.986	1.107	0.092548
P16662	UGT2B7	UDP-glucuronosyltransferase 2B7 OS=Homo sapiens GN=UGT2B7 PE=1 SV=1 - [UD2B7_HUMAN]	0.887	0.94	0.664	0.83	0.119404	0.666	0.733	0.744	0.714	0.034579	0.65	0.706	1.192	0.85	0.243312
Q9NVT9	ARMC1	Armadillo repeat-containing protein 1 OS=Homo sapiens GN=ARMC1 PE=1 SV=1 - [ARMC1_HUMAN]	0.981	0.666	0.844	0.83	0.128867	1.011	1.049	0.846	0.969	0.088046	1.032	1.125	0.795	0.984	0.138786
Q6ZMI0	PPP1R21	Protein phosphatase 1 regulatory subunit 21 OS=Homo sapiens GN=PPP1R21 PE=1 SV=1 - [PPR21_HUMAN]		0.926	0.735	0.83	0.095252		0.891	1.065	0.978	0.087311		1.068	1.445	1.256	0.188936
F2Z3M0	TSEN15	tRNA-splicing endonuclease subunit Sen15 OS=Homo sapiens GN=TSEN15 PE=1 SV=1 - [F2Z3M0_HUMAN]	0.714		0.948	0.831	0.116831	1.16		1.083	1.122	0.038204	1.62		1.14	1.38	0.239922
P31943	HNRNPH1	Heterogeneous nuclear ribonucleoprotein H OS=Homo sapiens GN=HNRNPH1 PE=1 SV=4 - [HNRH1_HUMAN]	0.726	0.784	0.982	0.831	0.109575	1.007	1.026	0.875	0.969	0.067023	1.364	1.292	0.88	1.178	0.213181
P62851	RPS25	40S ribosomal protein S25 OS=Homo sapiens GN=RPS25 PE=1 SV=1 - [RS25_HUMAN]	0.746	0.754	0.993	0.831	0.114662	1.125	1.161	0.987	1.091	0.075107	1.521	1.431	0.933	1.295	0.25843
Q13185	CBX3	Chromobox protein homolog 3 OS=Homo sapiens GN=CBX3 PE=1 SV=4 - [CBX3_HUMAN]	0.78	0.882		0.831	0.051352	0.916	1.286		1.101	0.185004	1.172	1.443		1.307	0.135276
H0YN81	WDR61	WD repeat-containing protein 61 (Fragment) OS=Homo sapiens GN=WDR61 PE=1 SV=1 - [H0YN81_HUMAN]	0.784	0.75	0.959	0.831	0.091566	0.964	1.043	0.785	0.931	0.10776	1.202	1.259	0.802	1.088	0.20332
H7C0Q0	PLEKHA3	Pleckstrin homology domain-containing family A member 3 (Fragment) OS=Homo sapiens GN=PLEKHA3 PE=1 SV=1 - [H7C0Q0_HUMAN]	0.785	0.878		0.831	0.046037	0.978	1.205		1.091	0.113528	1.242	1.359		1.3	0.058576
M0QXS5	HNRNPL	Heterogeneous nuclear ribonucleoprotein L (Fragment) OS=Homo sapiens GN=HNRNPL PE=1 SV=1 - [M0QXS5_HUMAN]	0.806	0.801	0.888	0.831	0.039832	1.024	0.937	0.919	0.96	0.045754	1.283	1.165	1.068	1.172	0.088188
Q06520	SULT2A1	Bile salt sulfotransferase OS=Homo sapiens GN=SULT2A1 PE=1 SV=3 - [ST2A1_HUMAN]	0.851	0.761	0.881	0.831	0.051009	0.916	0.757	0.835	0.836	0.064781	0.887	0.951	0.916	0.918	0.026171
P35270	SPR	Sepiapterin reductase OS=Homo sapiens GN=SPR PE=1 SV=1 - [SPRE_HUMAN]	0.893	0.777	0.822	0.831	0.047728	0.838	0.834	0.93	0.868	0.044471	0.893	1.12	1.066	1.026	0.097002
Q08378	GOLGA3	Golgin subfamily A member 3 OS=Homo sapiens GN=GOLGA3 PE=1 SV=2 - [GOGA3_HUMAN]		0.881	0.782	0.831	0.049421		0.818	0.924	0.871	0.052994		0.919	1.13	1.024	0.105629
P30041	PRDX6	Peroxiredoxin-6 OS=Homo sapiens GN=PRDX6 PE=1 SV=3 - [PRDX6_HUMAN]	0.772	0.812	0.913	0.832	0.058944	0.936	0.97	0.862	0.923	0.04487	1.185	1.133	0.985	1.101	0.084948
A0A0J9YVP6	PUF60	Poly(U)-binding-splicing factor PUF60 (Fragment) OS=Homo sapiens GN=PUF60 PE=1 SV=1 - [A0A0J9YVP6_HUMAN]	0.795	0.869		0.832	0.03659	1.039	0.949		0.994	0.045097	1.212	1.192		1.202	0.01006
P42025	ACTR1B	Beta-centractin OS=Homo sapiens GN=ACTR1B PE=1 SV=1 - [ACTY_HUMAN]	0.929	0.663	0.905	0.832	0.1199	1.004	0.869	1	0.958	0.062505	1.088	1.297	1.151	1.179	0.087574
H7C0G7	NHEJ1	Non-homologous end-joining factor 1 (Fragment) OS=Homo sapiens GN=NHEJ1 PE=1 SV=1 - [H7C0G7_HUMAN]	0.945	0.944	0.607	0.832	0.159131	0.917	0.958	1.097	0.991	0.077017	0.968	0.977	1.737	1.227	0.360481
Q8N720	ZNF655	Zinc finger protein 655 OS=Homo sapiens GN=ZNF655 PE=1 SV=3 - [ZN655_HUMAN]	1.345	0.412	0.739	0.832	0.386744	0.868	0.685	1.003	0.852	0.130239	0.643	1.434	1.353	1.144	0.35514
Q96T58	SPEN	Msx2-interacting protein OS=Homo sapiens GN=SPEN PE=1 SV=1 - [MINT_HUMAN]	0.708	0.933	0.859	0.833	0.093351	0.806	0.999	0.757	0.854	0.104559	1.135	1.06	0.879	1.025	0.107454
Q92747	ARPC1A	Actin-related protein 2/3 complex subunit 1A OS=Homo sapiens GN=ARPC1A PE=1 SV=2 - [ARC1A_HUMAN]	0.777	0.904	0.817	0.833	0.053208	0.91	0.886	0.965	0.92	0.032997	1.172	1.033	1.276	1.16	0.099465
Q13442	PDAP1	28 kDa heat- and acid-stable phosphoprotein OS=Homo sapiens GN=PDAP1 PE=1 SV=1 - [HAP28_HUMAN]	0.815	0.76	0.924	0.833	0.068273	1.113	0.923	0.793	0.943	0.131724	1.331	1.202	1.022	1.185	0.126863
O60763	USO1	General vesicular transport factor p115 OS=Homo sapiens GN=USO1 PE=1 SV=2 - [USO1_HUMAN]	0.852	0.86	0.788	0.833	0.032159	0.864	0.861	0.907	0.877	0.020842	0.972	1.011	1.19	1.058	0.095176
Q5T4L4	RPS27	40S ribosomal protein S27 OS=Homo sapiens GN=RPS27 PE=1 SV=1 - [Q5T4L4_HUMAN]	0.872	0.712	0.914	0.833	0.086811	1.086	1.165	0.916	1.056	0.103701	1.191	1.067	1.126	1.128	0.050581
Q92673	SORL1	Sortilin-related receptor OS=Homo sapiens GN=SORL1 PE=1 SV=2 - [SORL_HUMAN]	0.971	0.941	0.587	0.833	0.174389	0.898	0.646	0.974	0.839	0.140224	0.886	0.637	1.61	1.044	0.41274
Q9H4Z3	PCIF1	Phosphorylated CTD-interacting factor 1 OS=Homo sapiens GN=PCIF1 PE=1 SV=1 - [PCIF1_HUMAN]	1.173	0.832	0.493	0.833	0.277351	0.723	0.904	0.744	0.791	0.080829	0.615	1.007	1.505	1.042	0.364017
Q14677	CLINT1	Clathrin interactor 1 OS=Homo sapiens GN=CLINT1 PE=1 SV=1 - [EPN4_HUMAN]		0.661	1.004	0.833	0.171742		0.812	0.674	0.743	0.069171		1.193	1.154	1.174	0.019462
B1AKI6	MBNL3	Muscleblind-like protein 3 OS=Homo sapiens GN=MBNL3 PE=1 SV=1 - [B1AKI6_HUMAN]	0.687	0.821	0.994	0.834	0.125517	1.289	1.446	1.016	1.25	0.177581	1.64	1.589	0.968	1.399	0.305565
Q06323	PSME1	Proteasome activator complex subunit 1 OS=Homo sapiens GN=PSME1 PE=1 SV=1 - [PSME1_HUMAN]	0.8	0.804	0.899	0.834	0.045931	0.886	0.921	0.928	0.911	0.018286	1.061	1.074	1.062	1.066	0.005521
P52597	HNRNPF	Heterogeneous nuclear ribonucleoprotein F OS=Homo sapiens GN=HNRNPF PE=1 SV=3 - [HNRPF_HUMAN]	0.805	0.787	0.911	0.834	0.054572	1.026	0.927	0.882	0.945	0.059906	1.304	1.187	0.962	1.151	0.142154
O60749	SNX2	Sorting nexin-2 OS=Homo sapiens GN=SNX2 PE=1 SV=2 - [SNX2_HUMAN]	0.822	0.833	0.848	0.834	0.01069	0.882	0.919	0.975	0.925	0.038121	1.028	1.06	1.064	1.051	0.01629
P83436	COG7	Conserved oligomeric Golgi complex subunit 7 OS=Homo sapiens GN=COG7 PE=1 SV=1 - [COG7_HUMAN]	0.841	0.883	0.777	0.834	0.043441	0.896	1.002	1.142	1.013	0.100572	1.052	1.418	1.287	1.253	0.151313
Q13884	SNTB1	Beta-1-syntrophin OS=Homo sapiens GN=SNTB1 PE=1 SV=3 - [SNTB1_HUMAN]	0.927	0.901	0.674	0.834	0.113727	0.742	0.728	0.981	0.817	0.116115	0.791	0.829	1.43	1.017	0.292544
P23610	F8A1	Factor VIII intron 22 protein OS=Homo sapiens GN=F8A1 PE=1 SV=2 - [F8I2_HUMAN]	0.781	0.888		0.835	0.053513	1.075	0.675	0.79	0.847	0.168154	1.372	0.752		1.062	0.310012
Q9NTK5	OLA1	Obg-like ATPase 1 OS=Homo sapiens GN=OLA1 PE=1 SV=2 - [OLA1_HUMAN]	0.794	0.822	0.888	0.835	0.039138	0.941	1.045	0.879	0.955	0.068347	1.164	1.229	1.015	1.136	0.08928
Q9NQX3	GPHN	Gephyrin OS=Homo sapiens GN=GPHN PE=1 SV=1 - [GEPH_HUMAN]	0.807	0.713	0.983	0.835	0.112027	0.797	1.112	0.984	0.965	0.129433	1.035	1.475	0.998	1.169	0.216332
D6RDI2	LUC7L3	Luc7-like protein 3 (Fragment) OS=Homo sapiens GN=LUC7L3 PE=1 SV=1 - [D6RDI2_HUMAN]	0.84	0.708	0.956	0.835	0.10168	0.936	1.009	0.929	0.958	0.036495	1.109	1.278	0.968	1.118	0.126543
Q96E92	PRKAA1	5'-AMP-activated protein kinase catalytic subunit alpha-1 OS=Homo sapiens GN=PRKAA1 PE=1 SV=1 - [Q96E92_HUMAN]		0.651	1.019	0.835	0.183992		0.867	0.825	0.846	0.020882		1.318	0.986	1.152	0.165628
Q96BP3	PPWD1	Peptidylprolyl isomerase domain and WD repeat-containing protein 1 OS=Homo sapiens GN=PPWD1 PE=1 SV=1 - [PPWD1_HUMAN]		0.886	0.784	0.835	0.050719		0.993	1.052	1.023	0.02938		1.092	1.404	1.248	0.155956
Q15437	SEC23B	Protein transport protein Sec23B OS=Homo sapiens GN=SEC23B PE=1 SV=2 - [SC23B_HUMAN]	0.594	1.078		0.836	0.242231	0.973	1.178		1.075	0.102274	1.326	1.143		1.234	0.091567
P53350	PLK1	Serine/threonine-protein kinase PLK1 OS=Homo sapiens GN=PLK1 PE=1 SV=1 - [PLK1_HUMAN]	0.623	0.629	1.254	0.836	0.295829	1.366	1.471	0.795	1.211	0.297135	1.507	1.845	0.657	1.337	0.499731
P27694	RPA1	Replication protein A 70 kDa DNA-binding subunit OS=Homo sapiens GN=RPA1 PE=1 SV=2 - [RFA1_HUMAN]	0.736	0.778	0.996	0.836	0.113992	0.96	1.018	0.836	0.938	0.075652	1.342	1.225	0.852	1.14	0.20866
Q9Y2V2	CARHSP1	Calcium-regulated heat stable protein 1 OS=Homo sapiens GN=CARHSP1 PE=1 SV=2 - [CHSP1_HUMAN]	0.739	0.894	0.876	0.836	0.069382	0.788	0.953	0.983	0.908	0.085639	1.065	1.049	1.119	1.078	0.029898
P78330	PSPH	Phosphoserine phosphatase OS=Homo sapiens GN=PSPH PE=1 SV=2 - [SERB_HUMAN]	0.78	0.85	0.877	0.836	0.040709	0.954	0.999	0.952	0.969	0.021614	1.109	1.163	1.065	1.112	0.039896
P30533	LRPAP1	Alpha-2-macroglobulin receptor-associated protein OS=Homo sapiens GN=LRPAP1 PE=1 SV=1 - [AMRP_HUMAN]	0.789	0.823	0.895	0.836	0.044339	1.219	1.012	0.822	1.018	0.161936	1.218	1.189	0.878	1.095	0.153974
Q15365	PCBP1	Poly(rC)-binding protein 1 OS=Homo sapiens GN=PCBP1 PE=1 SV=2 - [PCBP1_HUMAN]	0.806	0.828	0.875	0.836	0.028527	0.978	1.02	0.955	0.984	0.027275	1.268	1.182	1.056	1.169	0.087017
Q96JM3	CHAMP1	Chromosome alignment-maintaining phosphoprotein 1 OS=Homo sapiens GN=CHAMP1 PE=1 SV=2 - [CHAP1_HUMAN]	0.987	0.506	1.013	0.836	0.233068	1.043	0.667	1.349	1.02	0.278814	1.053	1.304	0.462	0.94	0.353231
H0YDR3	TTC9C	Tetratricopeptide repeat protein 9C (Fragment) OS=Homo sapiens GN=TTC9C PE=1 SV=1 - [H0YDR3_HUMAN]		0.68	0.992	0.836	0.155939	1.52	1.159	1.123	1.267	0.179274		1.538	1.129	1.334	0.204252
P49327	FASN	Fatty acid synthase OS=Homo sapiens GN=FASN PE=1 SV=3 - [FAS_HUMAN]	0.702	0.752	1.057	0.837	0.156826	0.948	1.087	0.784	0.94	0.123562	1.334	1.438	0.74	1.171	0.307775
Q9H4A4	RNPEP	Aminopeptidase B OS=Homo sapiens GN=RNPEP PE=1 SV=2 - [AMPB_HUMAN]	0.704	0.905	0.903	0.837	0.094367	0.865	0.987	0.971	0.941	0.053949	1.456	1.105	1.102	1.221	0.166203
E9PKG1	PRMT1	Protein arginine N-methyltransferase 1 OS=Homo sapiens GN=PRMT1 PE=1 SV=1 - [E9PKG1_HUMAN]	0.711	0.77	1.029	0.837	0.138162	1.016	1.111	0.896	1.007	0.087882	1.475	1.421	0.855	1.25	0.280718
Q9H6Y2	WDR55	WD repeat-containing protein 55 OS=Homo sapiens GN=WDR55 PE=1 SV=2 - [WDR55_HUMAN]	0.829	0.759	0.921	0.837	0.066215	0.922	0.838	1.077	0.946	0.099117	1.08	1.037	1.359	1.159	0.142778
H7BZ18	MCFD2	Multiple coagulation factor deficiency protein 2 (Fragment) OS=Homo sapiens GN=MCFD2 PE=1 SV=1 - [H7BZ18_HUMAN]	0.95	0.77	0.79	0.837	0.080379	1.077	0.788	0.875	0.914	0.120961	1.169	0.964	1.102	1.078	0.085387
Q9HAB8	PPCS	Phosphopantothenate--cysteine ligase OS=Homo sapiens GN=PPCS PE=1 SV=2 - [PPCS_HUMAN]		0.876	0.798	0.837	0.039443		0.936	0.915	0.925	0.010236		1.144	1.077	1.11	0.033439
A0A087WXX9	PRKAA2	5'-AMP-activated protein kinase catalytic subunit alpha-2 OS=Homo sapiens GN=PRKAA2 PE=1 SV=1 - [A0A087WXX9_HUMAN]	0.856	0.82		0.838	0.01808	1.163	1.172		1.167	0.00426	1.355	1.491		1.423	0.067974
H0Y6E7	RBMX	RNA-binding motif protein, X chromosome (Fragment) OS=Homo sapiens GN=RBMX PE=1 SV=2 - [H0Y6E7_HUMAN]	0.868	0.81	0.836	0.838	0.023967	0.94	0.889	0.962	0.93	0.030507	1.107	1.113	1.205	1.142	0.044607
E9PQ91	SC5D	Lathosterol oxidase OS=Homo sapiens GN=SC5D PE=1 SV=1 - [E9PQ91_HUMAN]	0.95	0.749	0.815	0.838	0.083764	1.285	1.142	0.993	1.14	0.1191	1.349	1.51	1.215	1.358	0.120606
X6RA56	DCTN3	Dynactin subunit 3 OS=Homo sapiens GN=DCTN3 PE=1 SV=1 - [X6RA56_HUMAN]		0.774	0.902	0.838	0.064369	1.364	0.876	0.991	1.077	0.2084		1.12	1.096	1.108	0.012224
H0Y6U5	NCAPG2	Condensin-2 complex subunit G2 (Fragment) OS=Homo sapiens GN=NCAPG2 PE=1 SV=1 - [H0Y6U5_HUMAN]	0.605	0.692	1.22	0.839	0.272072	1.015	1.022	0.704	0.914	0.148371	1.674	1.463	0.575	1.238	0.476113
Q96FC7	PHYHIPL	Phytanoyl-CoA hydroxylase-interacting protein-like OS=Homo sapiens GN=PHYHIPL PE=1 SV=3 - [PHIPL_HUMAN]	0.675	0.75	1.093	0.839	0.182143	0.919	1.011	0.805	0.912	0.084241	1.136	1.379	0.844	1.12	0.218384
Q9H6S3	EPS8L2	Epidermal growth factor receptor kinase substrate 8-like protein 2 OS=Homo sapiens GN=EPS8L2 PE=1 SV=2 - [ES8L2_HUMAN]	0.794	0.777	0.946	0.839	0.076009	0.869	0.98	0.929	0.926	0.045321	1.09	1.189	1	1.093	0.077048
P20042	EIF2S2	Eukaryotic translation initiation factor 2 subunit 2 OS=Homo sapiens GN=EIF2S2 PE=1 SV=2 - [IF2B_HUMAN]	0.914	0.667	0.936	0.839	0.121881	1.307	0.983	1.026	1.105	0.143365	1.544	1.459	1.145	1.383	0.171567
Q5JS37	NHLRC3	NHL repeat-containing protein 3 OS=Homo sapiens GN=NHLRC3 PE=2 SV=1 - [NHLC3_HUMAN]		0.919	0.76	0.839	0.079385		0.943	1.285	1.114	0.171053		1.143	2.502	1.822	0.679414
Q9H2J4	PDCL3	Phosducin-like protein 3 OS=Homo sapiens GN=PDCL3 PE=1 SV=1 - [PDCL3_HUMAN]	0.741	0.824	0.955	0.84	0.088115	0.843	1.054	0.865	0.921	0.094797	1.018	1.266	0.903	1.062	0.15158
Q9Y5B9	SUPT16H	FACT complex subunit SPT16 OS=Homo sapiens GN=SUPT16H PE=1 SV=1 - [SP16H_HUMAN]	0.82	0.829	0.87	0.84	0.021508	0.925	0.903	0.866	0.898	0.024506	1.122	1.096	0.97	1.062	0.066432
P30520	ADSS	Adenylosuccinate synthetase isozyme 2 OS=Homo sapiens GN=ADSS PE=1 SV=3 - [PURA2_HUMAN]	0.822	0.778	0.921	0.84	0.059752	0.908	0.996	0.891	0.932	0.04631	1.091	1.28	0.992	1.121	0.119161
P48147	PREP	Prolyl endopeptidase OS=Homo sapiens GN=PREP PE=1 SV=2 - [PPCE_HUMAN]	0.827	0.872	0.82	0.84	0.023114	0.964	0.947	0.835	0.915	0.057282	1.22	1.183	1.043	1.149	0.076221
Q05048	CSTF1	Cleavage stimulation factor subunit 1 OS=Homo sapiens GN=CSTF1 PE=1 SV=1 - [CSTF1_HUMAN]	0.839	0.796	0.885	0.84	0.036423	1.043	1.199	0.89	1.044	0.126326	1.226	1.893	0.973	1.364	0.388012
Q93034	CUL5	Cullin-5 OS=Homo sapiens GN=CUL5 PE=1 SV=4 - [CUL5_HUMAN]	0.853	0.906	0.763	0.84	0.058995	1.004	0.829	0.99	0.941	0.079548	1.31	0.907	1.125	1.114	0.16474
K7ESC6	GNG7	Guanine nucleotide-binding protein subunit gamma OS=Homo sapiens GN=GNG7 PE=1 SV=1 - [K7ESC6_HUMAN]	0.903	0.778		0.84	0.062673	0.833	0.747		0.79	0.043025	0.92	0.95		0.935	0.015237
Q15067	ACOX1	Peroxisomal acyl-coenzyme A oxidase 1 OS=Homo sapiens GN=ACOX1 PE=1 SV=3 - [ACOX1_HUMAN]	1.138		0.542	0.84	0.298114	0.975		1.249	1.112	0.136964	0.854		2.298	1.576	0.721804
F5H018	RAN	GTP-binding nuclear protein Ran (Fragment) OS=Homo sapiens GN=RAN PE=1 SV=7 - [F5H018_HUMAN]		0.818	0.862	0.84	0.022054		0.956	0.919	0.938	0.018599		1.033	1.048	1.041	0.007855
P60900	PSMA6	Proteasome subunit alpha type-6 OS=Homo sapiens GN=PSMA6 PE=1 SV=1 - [PSA6_HUMAN]		0.833	0.848	0.84	0.007491		0.952	0.959	0.955	0.003525		1.155	1.061	1.108	0.04682
Q02790	FKBP4	Peptidyl-prolyl cis-trans isomerase FKBP4 OS=Homo sapiens GN=FKBP4 PE=1 SV=3 - [FKBP4_HUMAN]	0.741	0.781	1.001	0.841	0.114239	1.009	1.072	0.948	1.009	0.050601	1.302	1.385	0.89	1.192	0.216634
P60866	RPS20	40S ribosomal protein S20 OS=Homo sapiens GN=RPS20 PE=1 SV=1 - [RS20_HUMAN]	0.774	0.86	0.89	0.841	0.049162	1.013	1.041	0.914	0.989	0.05443	1.361	1.173	1.003	1.179	0.146368
A0A087X1H6	ST13	Hsc70-interacting protein OS=Homo sapiens GN=ST13 PE=1 SV=1 - [A0A087X1H6_HUMAN]	0.8	0.763	0.96	0.841	0.085266	0.991	1.032	0.904	0.976	0.053474	1.213	1.294	0.952	1.153	0.146027
P13667	PDIA4	Protein disulfide-isomerase A4 OS=Homo sapiens GN=PDIA4 PE=1 SV=2 - [PDIA4_HUMAN]	0.844	0.813	0.865	0.841	0.021144	0.844	0.822	0.845	0.837	0.010594	1.005	0.978	0.951	0.978	0.022011
A0A0C4DGW6	C5orf51	UPF0600 protein C5orf51 OS=Homo sapiens GN=C5orf51 PE=1 SV=1 - [A0A0C4DGW6_HUMAN]		1.132	0.55	0.841	0.291276		1.093	0.932	1.013	0.080452		0.955	1.691	1.323	0.367978
Q00796	SORD	Sorbitol dehydrogenase OS=Homo sapiens GN=SORD PE=1 SV=4 - [DHSO_HUMAN]	0.701	0.848	0.976	0.842	0.112017	0.954	1.145	0.894	0.998	0.107289	1.214	1.292	0.925	1.144	0.15802
Q9BV20	MRI1	Methylthioribose-1-phosphate isomerase OS=Homo sapiens GN=MRI1 PE=1 SV=1 - [MTNA_HUMAN]	0.762		0.922	0.842	0.079876	0.89		0.781	0.836	0.054637	1.189		0.856	1.022	0.166426
A6NDG6	PGP	Glycerol-3-phosphate phosphatase OS=Homo sapiens GN=PGP PE=1 SV=1 - [PGP_HUMAN]	0.779	0.792	0.955	0.842	0.080183	0.912	1.001	0.895	0.936	0.046509	1.19	1.244	0.896	1.11	0.153233
P19623	SRM	Spermidine synthase OS=Homo sapiens GN=SRM PE=1 SV=1 - [SPEE_HUMAN]	0.779	0.844	0.902	0.842	0.050277	0.963	0.971	0.933	0.956	0.016345	1.259	1.173	1.098	1.177	0.065611
Q9NZL9	MAT2B	Methionine adenosyltransferase 2 subunit beta OS=Homo sapiens GN=MAT2B PE=1 SV=1 - [MAT2B_HUMAN]	0.796	0.889		0.842	0.046595	0.854	0.95		0.902	0.048044	1.166	1.067		1.116	0.049382
P68032	ACTC1	Actin, alpha cardiac muscle 1 OS=Homo sapiens GN=ACTC1 PE=1 SV=1 - [ACTC_HUMAN]	0.804	0.88		0.842	0.03796	0.867	0.85		0.858	0.00846	1.038	0.961		0.999	0.038486
Q9Y281	CFL2	Cofilin-2 OS=Homo sapiens GN=CFL2 PE=1 SV=1 - [COF2_HUMAN]	0.843	0.849	0.835	0.842	0.005804	0.891	1.073	0.814	0.926	0.108527	1.123	1.179	0.994	1.099	0.077662
P51610	HCFC1	Host cell factor 1 OS=Homo sapiens GN=HCFC1 PE=1 SV=2 - [HCFC1_HUMAN]	0.849	0.81	0.867	0.842	0.023779	0.926	0.895	0.858	0.893	0.027948	1.103	1.091	0.998	1.064	0.047012
Q92616	GCN1	eIF-2-alpha kinase activator GCN1 OS=Homo sapiens GN=GCN1 PE=1 SV=6 - [GCN1_HUMAN]	0.853	0.817	0.856	0.842	0.017562	0.915	0.879	0.835	0.876	0.032949	1.081	1.118	0.997	1.065	0.050592
Q9Y314	NOSIP	Nitric oxide synthase-interacting protein OS=Homo sapiens GN=NOSIP PE=1 SV=1 - [NOSIP_HUMAN]	0.897	0.785	0.845	0.842	0.045715	0.935	1.168	1.037	1.047	0.095501	1.039	1.324	1.178	1.18	0.11618
K7EKV4	VPS25	Vacuolar protein-sorting-associated protein 25 (Fragment) OS=Homo sapiens GN=VPS25 PE=1 SV=1 - [K7EKV4_HUMAN]		0.787	0.896	0.842	0.054859		1.105	1.187	1.146	0.04092		1.368	1.32	1.344	0.023776
Q01469	FABP5	Fatty acid-binding protein, epidermal OS=Homo sapiens GN=FABP5 PE=1 SV=3 - [FABP5_HUMAN]	0.781	0.83	0.92	0.843	0.057617	1.127	1.102	0.888	1.039	0.107527	1.475	1.345	0.915	1.245	0.239287
Q99735	MGST2	Microsomal glutathione S-transferase 2 OS=Homo sapiens GN=MGST2 PE=1 SV=1 - [MGST2_HUMAN]	0.901	0.801	0.827	0.843	0.042337	0.696	0.758	0.716	0.723	0.025841	0.771	0.937	0.863	0.857	0.068059
C9JAF7	SNAP29	Synaptosomal-associated protein 29 (Fragment) OS=Homo sapiens GN=SNAP29 PE=1 SV=1 - [C9JAF7_HUMAN]		1.079	0.607	0.843	0.236293		1.026	1.276	1.151	0.12503		0.941	2.099	1.52	0.578705
O95373	IPO7	Importin-7 OS=Homo sapiens GN=IPO7 PE=1 SV=1 - [IPO7_HUMAN]	0.753	0.815	0.963	0.844	0.088451	1.052	1.026	0.951	1.01	0.042736	1.389	1.248	1.018	1.218	0.152765
O75874	IDH1	Isocitrate dehydrogenase [NADP] cytoplasmic OS=Homo sapiens GN=IDH1 PE=1 SV=2 - [IDHC_HUMAN]	0.818	0.853	0.86	0.844	0.018324	0.92	0.971	1.01	0.967	0.037032	1.095	1.139	1.033	1.089	0.043271
Q9UNZ2	NSFL1C	NSFL1 cofactor p47 OS=Homo sapiens GN=NSFL1C PE=1 SV=2 - [NSF1C_HUMAN]	0.828	0.86	0.844	0.844	0.013383	1.075	0.921	1.008	1.002	0.063102	1.382	1.086	1.223	1.23	0.120988
P25786	PSMA1	Proteasome subunit alpha type-1 OS=Homo sapiens GN=PSMA1 PE=1 SV=1 - [PSA1_HUMAN]	0.854	0.776	0.903	0.844	0.05221	0.991	1.008	0.943	0.981	0.027352	1.138	1.217	1.068	1.141	0.060886
E9PMW3	FAM118B	Protein FAM118B (Fragment) OS=Homo sapiens GN=FAM118B PE=1 SV=1 - [E9PMW3_HUMAN]	1.088	0.499	0.945	0.844	0.250963	1.004	0.748	1.106	0.953	0.150399	0.92	1.485	1.167	1.191	0.231066
H0Y669	ZFP64	Zinc finger protein 64 homolog, isoforms 1 and 2 (Fragment) OS=Homo sapiens GN=ZFP64 PE=1 SV=1 - [H0Y669_HUMAN]		1.044	0.643	0.844	0.200407		1.081	0.981	1.031	0.049697		1.024	1.521	1.273	0.248512
P21399	ACO1	Cytoplasmic aconitate hydratase OS=Homo sapiens GN=ACO1 PE=1 SV=3 - [ACOC_HUMAN]	0.73	0.944	0.86	0.845	0.087841	0.964	1.087	0.857	0.969	0.094105	1.219	1.038	1.002	1.086	0.095126
Q8WVM8	SCFD1	Sec1 family domain-containing protein 1 OS=Homo sapiens GN=SCFD1 PE=1 SV=4 - [SCFD1_HUMAN]	0.792	0.866	0.878	0.845	0.038075	0.902	0.966	0.965	0.944	0.029915	1.014	1.074	1.1	1.063	0.03599
K7EQA1	PDCD5	Programmed cell death protein 5 OS=Homo sapiens GN=PDCD5 PE=1 SV=1 - [K7EQA1_HUMAN]	0.827	0.825	0.884	0.845	0.02734	0.959	0.977	0.866	0.934	0.048549	1.228	1.215	0.903	1.115	0.150219
O95881	TXNDC12	Thioredoxin domain-containing protein 12 OS=Homo sapiens GN=TXNDC12 PE=1 SV=1 - [TXD12_HUMAN]	0.95	0.739	0.845	0.845	0.086078	0.868	0.817	0.835	0.84	0.021216	1.035	1.082	0.977	1.031	0.043077
Q8WUJ3	CEMIP	Cell migration-inducing and hyaluronan-binding protein OS=Homo sapiens GN=CEMIP PE=1 SV=2 - [CEMIP_HUMAN]	0.991	0.83	0.715	0.845	0.112991	0.916	0.842	0.978	0.912	0.055386	1	0.941	1.451	1.131	0.227951
P21291	CSRP1	Cysteine and glycine-rich protein 1 OS=Homo sapiens GN=CSRP1 PE=1 SV=3 - [CSRP1_HUMAN]	0.858	0.834		0.846	0.012126	0.904	0.998		0.951	0.046878	1.182	1.216		1.199	0.016807
O95865	DDAH2	N(G),N(G)-dimethylarginine dimethylaminohydrolase 2 OS=Homo sapiens GN=DDAH2 PE=1 SV=1 - [DDAH2_HUMAN]	0.95	0.863	0.725	0.846	0.092656	0.812	0.795	1.072	0.893	0.12673	0.918	0.901	1.375	1.065	0.2194
A0A087WVN4	FDPS	Farnesyl pyrophosphate synthase (Fragment) OS=Homo sapiens GN=FDPS PE=1 SV=1 - [A0A087WVN4_HUMAN]		0.798	0.894	0.846	0.04776		0.989	0.759	0.874	0.114762		1.271	0.87	1.071	0.200661
E7EW18	POLB	DNA polymerase beta (Fragment) OS=Homo sapiens GN=POLB PE=1 SV=1 - [E7EW18_HUMAN]		0.851	0.842	0.846	0.004526		1.022	0.867	0.945	0.077454		1.204	0.963	1.084	0.120409
J3QSX6	ABLIM1	Actin-binding LIM protein 1 OS=Homo sapiens GN=ABLIM1 PE=1 SV=2 - [J3QSX6_HUMAN]	0.51	1.107	0.923	0.847	0.249515	1.115	1.269	1.078	1.154	0.082474	2.178	1.134	1.166	1.492	0.485002
P28070	PSMB4	Proteasome subunit beta type-4 OS=Homo sapiens GN=PSMB4 PE=1 SV=4 - [PSB4_HUMAN]	0.847	0.784	0.909	0.847	0.051026	0.96	1.017	1.004	0.994	0.024655	1.188	1.286	1.17	1.215	0.05078
Q8WV22	NSMCE1	Non-structural maintenance of chromosomes element 1 homolog OS=Homo sapiens GN=NSMCE1 PE=1 SV=5 - [NSE1_HUMAN]	0.864	0.83		0.847	0.017214	1.371	0.866		1.118	0.252458	1.582	1.033		1.308	0.274677
Q96FX7	TRMT61A	tRNA (adenine(58)-N(1))-methyltransferase catalytic subunit TRMT61A OS=Homo sapiens GN=TRMT61A PE=1 SV=1 - [TRM61_HUMAN]	0.877	0.751	0.914	0.847	0.069909	1.099	0.921	0.959	0.993	0.076584	1.239	1.156	1.047	1.147	0.078894
P51654	GPC3	Glypican-3 OS=Homo sapiens GN=GPC3 PE=1 SV=1 - [GPC3_HUMAN]	0.883	0.746	0.912	0.847	0.07234	1.123	1.029	0.872	1.008	0.103757	1.325	1.234	0.899	1.153	0.183431
Q07666	KHDRBS1	KH domain-containing, RNA-binding, signal transduction-associated protein 1 OS=Homo sapiens GN=KHDRBS1 PE=1 SV=1 - [KHDR1_HUMAN]	0.926	0.842	0.775	0.847	0.061658	0.972	0.938	0.879	0.93	0.038194	1.083	1.108	0.832	1.007	0.124531
P38936	CDKN1A	Cyclin-dependent kinase inhibitor 1 OS=Homo sapiens GN=CDKN1A PE=1 SV=3 - [CDN1A_HUMAN]	0.944	1.009	0.587	0.847	0.185381	0.879	1.278	2.057	1.405	0.488988	0.928	1.254	3.493	1.892	1.13995
J3KS94	MBP	Myelin basic protein (Fragment) OS=Homo sapiens GN=MBP PE=1 SV=1 - [J3KS94_HUMAN]	1.084		0.609	0.847	0.237342	1.005		0.745	0.875	0.129921	0.925		1.22	1.072	0.147551
Q86Y56	DNAAF5	Dynein assembly factor 5, axonemal OS=Homo sapiens GN=DNAAF5 PE=1 SV=4 - [DAAF5_HUMAN]		0.688	1.007	0.847	0.159447		1.001	0.715	0.858	0.143086		1.349	0.681	1.015	0.333947
Q8NFX7	STXBP6	Syntaxin-binding protein 6 OS=Homo sapiens GN=STXBP6 PE=1 SV=2 - [STXB6_HUMAN]	0.703	0.761	1.079	0.848	0.165166	1.116	1.113	1.5	1.243	0.181713	1.583	1.446	1.386	1.472	0.082312
P39019	RPS19	40S ribosomal protein S19 OS=Homo sapiens GN=RPS19 PE=1 SV=2 - [RS19_HUMAN]	0.759	0.846	0.937	0.848	0.072771	1.022	1.067	0.936	1.008	0.054491	1.274	1.312	1.049	1.212	0.116342
O43175	PHGDH	D-3-phosphoglycerate dehydrogenase OS=Homo sapiens GN=PHGDH PE=1 SV=4 - [SERA_HUMAN]	0.78	0.871	0.894	0.848	0.049153	0.79	0.911	0.899	0.867	0.054531	1.069	1.059	1.03	1.053	0.016589
P49427	CDC34	Ubiquitin-conjugating enzyme E2 R1 OS=Homo sapiens GN=CDC34 PE=1 SV=2 - [UB2R1_HUMAN]	0.797	0.942	0.804	0.848	0.06689		1.299	0.445	0.872	0.427069		1.365	0.552	0.958	0.406292
P49773	HINT1	Histidine triad nucleotide-binding protein 1 OS=Homo sapiens GN=HINT1 PE=1 SV=2 - [HINT1_HUMAN]	0.832	0.816	0.895	0.848	0.033898	0.92	0.898	0.903	0.907	0.009646	1.054	1.126	1.01	1.063	0.047549
P09104	ENO2	Gamma-enolase OS=Homo sapiens GN=ENO2 PE=1 SV=3 - [ENOG_HUMAN]	0.928	0.87	0.746	0.848	0.076053	0.91	0.819	1.053	0.927	0.096526	0.943	0.911	1.395	1.083	0.220821
C9IYN3	HNRNPLL	Heterogeneous nuclear ribonucleoprotein L-like OS=Homo sapiens GN=HNRNPLL PE=1 SV=2 - [C9IYN3_HUMAN]		0.869	0.828	0.848	0.020627		0.877	0.872	0.875	0.002523		0.995	1.234	1.114	0.11944
E5RGR9	YIPF5	Protein YIPF5 (Fragment) OS=Homo sapiens GN=YIPF5 PE=1 SV=1 - [E5RGR9_HUMAN]	0.312	1.187	1.047	0.849	0.38384	0.495	4.829	3.03	2.785	1.77774	1.582	4.025	2.885	2.831	0.997981
E5RFP0	NUDCD2	NudC domain-containing protein 2 OS=Homo sapiens GN=NUDCD2 PE=1 SV=1 - [E5RFP0_HUMAN]	0.723	0.788	1.038	0.849	0.135698	0.929	0.995	0.96	0.961	0.026738	1.283	1.249	0.923	1.151	0.162394
Q9Y3B4	SF3B6	Splicing factor 3B subunit 6 OS=Homo sapiens GN=SF3B6 PE=1 SV=1 - [SF3B6_HUMAN]	0.778	0.854	0.916	0.849	0.056751	0.886	0.928	0.865	0.893	0.026479	1.117	1.068	0.956	1.047	0.067443
Q9C0C9	UBE2O	(E3-independent) E2 ubiquitin-conjugating enzyme OS=Homo sapiens GN=UBE2O PE=1 SV=3 - [UBE2O_HUMAN]	0.809	0.815	0.924	0.849	0.052736	0.923	0.941	0.897	0.92	0.017898	1.079	1.162	1.089	1.11	0.036867
Q9Y224	C14orf166	UPF0568 protein C14orf166 OS=Homo sapiens GN=C14orf166 PE=1 SV=1 - [CN166_HUMAN]	0.873	0.835	0.84	0.849	0.016495	0.917	0.915	0.911	0.914	0.002418	1.07	1.075	1.097	1.081	0.011795
K7EM56	RPS15	40S ribosomal protein S15 OS=Homo sapiens GN=RPS15 PE=1 SV=2 - [K7EM56_HUMAN]	0.909	0.904	0.735	0.849	0.081043	1.077	1.099	1.089	1.088	0.008706	1.159	1.132	0.854	1.048	0.137812
Q9UMX0	UBQLN1	Ubiquilin-1 OS=Homo sapiens GN=UBQLN1 PE=1 SV=2 - [UBQL1_HUMAN]	0.803	0.897		0.85	0.047216	0.954	1.07		1.012	0.058278	1.306	1.169		1.238	0.068582
G3V576	HNRNPC	Heterogeneous nuclear ribonucleoproteins C1/C2 OS=Homo sapiens GN=HNRNPC PE=1 SV=1 - [G3V576_HUMAN]	0.818	0.815	0.917	0.85	0.047563	0.945	0.939	0.87	0.918	0.034094	1.155	1.141	0.978	1.091	0.080107
P18669	PGAM1	Phosphoglycerate mutase 1 OS=Homo sapiens GN=PGAM1 PE=1 SV=2 - [PGAM1_HUMAN]	0.847	0.847	0.856	0.85	0.004117	1.008	1.097	0.926	1.01	0.069975	1.193	1.2	1.101	1.165	0.045022
P10768	ESD	S-formylglutathione hydrolase OS=Homo sapiens GN=ESD PE=1 SV=2 - [ESTD_HUMAN]	0.851	0.849		0.85	0.000623	0.959	1.041		1	0.041012	1.224	1.179		1.201	0.022411
G3V361	CALM1	Calmodulin (Fragment) OS=Homo sapiens GN=CALM1 PE=1 SV=1 - [G3V361_HUMAN]	0.877		0.823	0.85	0.026851	0.871		0.996	0.933	0.062331	0.991		1.192	1.092	0.100899
Q6PGP7	TTC37	Tetratricopeptide repeat protein 37 OS=Homo sapiens GN=TTC37 PE=1 SV=1 - [TTC37_HUMAN]	0.934	0.715	0.901	0.85	0.096154	1.16	1.029	1.063	1.084	0.055456	1.177	1.337	1.061	1.192	0.112909
Q96HE7	ERO1A	ERO1-like protein alpha OS=Homo sapiens GN=ERO1A PE=1 SV=2 - [ERO1A_HUMAN]	1.029	0.915	0.606	0.85	0.178581	0.876	0.763	1.187	0.942	0.179517	0.781	0.741	2.04	1.187	0.603139
Q13813	SPTAN1	Spectrin alpha chain, non-erythrocytic 1 OS=Homo sapiens GN=SPTAN1 PE=1 SV=3 - [SPTN1_HUMAN]		0.916	0.783	0.85	0.066879		0.86	1.006	0.933	0.072857		0.948	1.242	1.095	0.147297
O00442	RTCA	RNA 3'-terminal phosphate cyclase OS=Homo sapiens GN=RTCA PE=1 SV=1 - [RTCA_HUMAN]	0.718	0.95	0.884	0.851	0.097811	0.935	0.976	1.355	1.089	0.189285	1.107	1.029	1.597	1.245	0.251382
Q9BWJ5	SF3B5	Splicing factor 3B subunit 5 OS=Homo sapiens GN=SF3B5 PE=1 SV=1 - [SF3B5_HUMAN]	0.73	0.829	0.994	0.851	0.108867	0.868	0.924	0.88	0.89	0.024352	1.185	1.091	0.882	1.053	0.1264
Q9BWD1	ACAT2	Acetyl-CoA acetyltransferase, cytosolic OS=Homo sapiens GN=ACAT2 PE=1 SV=2 - [THIC_HUMAN]	0.785	0.845	0.923	0.851	0.056741	0.944	0.993	0.876	0.937	0.048189	1.155	1.196	0.956	1.102	0.105045
P61201	COPS2	COP9 signalosome complex subunit 2 OS=Homo sapiens GN=COPS2 PE=1 SV=1 - [CSN2_HUMAN]	0.885	0.823	0.846	0.851	0.025482	1.119	0.982	0.912	1.004	0.086241	1.127	1.25	1.036	1.137	0.087688
Q9P1Y5	CAMSAP3	Calmodulin-regulated spectrin-associated protein 3 OS=Homo sapiens GN=CAMSAP3 PE=1 SV=2 - [CAMP3_HUMAN]	0.907	0.779	0.866	0.851	0.053407	0.934	0.877	0.863	0.891	0.03084	1.407	1.176	0.78	1.121	0.259075
Q96G03	PGM2	Phosphoglucomutase-2 OS=Homo sapiens GN=PGM2 PE=1 SV=4 - [PGM2_HUMAN]	0.702	0.941	0.912	0.852	0.106764	0.869	0.928	1.256	1.018	0.170391	1.259	1.137	1.206	1.201	0.04986
A6NMA8	CRYZL1	Quinone oxidoreductase-like protein 1 OS=Homo sapiens GN=CRYZL1 PE=1 SV=1 - [A6NMA8_HUMAN]	0.725	0.921	0.909	0.852	0.089867	0.823	1.039	1.283	1.048	0.187976	1.132	1.116	1.108	1.119	0.010099
J3KPG2	TPT1	Translationally-controlled tumor protein OS=Homo sapiens GN=TPT1 PE=1 SV=1 - [J3KPG2_HUMAN]	0.762	0.826	0.967	0.852	0.085451	0.942	1.048	1.06	1.016	0.052858	1.29	1.308	1.058	1.218	0.11344
F8VPD4	CAD	CAD protein OS=Homo sapiens GN=CAD PE=1 SV=1 - [F8VPD4_HUMAN]	0.78	0.806	0.969	0.852	0.083908	1.013	1.073	0.859	0.982	0.0901	1.308	1.391	0.886	1.195	0.220907
O95757	HSPA4L	Heat shock 70 kDa protein 4L OS=Homo sapiens GN=HSPA4L PE=1 SV=3 - [HS74L_HUMAN]	0.805	0.8	0.952	0.852	0.070818	0.951	1.075	0.907	0.977	0.070956	1.319	1.336	0.962	1.206	0.172246
P22059	OSBP	Oxysterol-binding protein 1 OS=Homo sapiens GN=OSBP PE=1 SV=1 - [OSBP1_HUMAN]	0.815	0.847	0.894	0.852	0.032238	0.994	1.084	1.036	1.038	0.03676	1.074	1.283	1.089	1.149	0.094906
P78504	JAG1	Protein jagged-1 OS=Homo sapiens GN=JAG1 PE=1 SV=3 - [JAG1_HUMAN]	0.817		0.886	0.852	0.034686	0.83		1.06	0.945	0.115256	0.975		1.342	1.159	0.183519
E5RHD8	PTK2	Focal adhesion kinase 1 OS=Homo sapiens GN=PTK2 PE=1 SV=1 - [E5RHD8_HUMAN]	0.835	0.87		0.852	0.017914	0.818	0.937		0.878	0.059476	0.978	1.078		1.028	0.049894
Q5C9Z4	NOM1	Nucleolar MIF4G domain-containing protein 1 OS=Homo sapiens GN=NOM1 PE=1 SV=1 - [NOM1_HUMAN]	0.854	1.062	0.641	0.852	0.17204	0.657	0.944	0.729	0.777	0.12163	1.179	0.788	1.135	1.034	0.175084
E7EMM4	ASAH1	Acid ceramidase OS=Homo sapiens GN=ASAH1 PE=1 SV=1 - [E7EMM4_HUMAN]	1.023	0.93	0.603	0.852	0.179807	0.442	0.445	0.924	0.603	0.226437	0.474	0.517	1.432	0.807	0.441871
Q96T51	RUFY1	RUN and FYVE domain-containing protein 1 OS=Homo sapiens GN=RUFY1 PE=1 SV=2 - [RUFY1_HUMAN]		0.934	0.77	0.852	0.082166		0.706	0.856	0.781	0.075253		0.719	1.153	0.936	0.216867
P29144	TPP2	Tripeptidyl-peptidase 2 OS=Homo sapiens GN=TPP2 PE=1 SV=4 - [TPP2_HUMAN]	0.786	0.901	0.872	0.853	0.04872	0.929	1.058	0.947	0.978	0.056972	1.08	1.182	1.048	1.103	0.057364
P63244	RACK1	Receptor of activated protein C kinase 1 OS=Homo sapiens GN=RACK1 PE=1 SV=3 - [RACK1_HUMAN]	0.814	0.827	0.919	0.853	0.046946	1.032	1.051	0.903	0.995	0.065921	1.26	1.23	0.933	1.141	0.147396
Q9H814	PHAX	Phosphorylated adapter RNA export protein OS=Homo sapiens GN=PHAX PE=1 SV=1 - [PHAX_HUMAN]	0.819	0.862	0.879	0.853	0.025373	1.017	1.035	0.853	0.969	0.081921	1.239	1.189	0.968	1.132	0.117737
Q2TAY7	SMU1	WD40 repeat-containing protein SMU1 OS=Homo sapiens GN=SMU1 PE=1 SV=2 - [SMU1_HUMAN]	0.82	0.798	0.941	0.853	0.062681	1.055	0.962	0.869	0.962	0.076057	1.35	1.098	0.849	1.099	0.204292
O00764	PDXK	Pyridoxal kinase OS=Homo sapiens GN=PDXK PE=1 SV=1 - [PDXK_HUMAN]	0.834	0.847	0.878	0.853	0.018222	0.891	0.922	0.958	0.924	0.027172	1.026	1.031	1.088	1.048	0.028152
P41091	EIF2S3	Eukaryotic translation initiation factor 2 subunit 3 OS=Homo sapiens GN=EIF2S3 PE=1 SV=3 - [IF2G_HUMAN]	0.848	0.806	0.905	0.853	0.04049	1.019	1.003	0.935	0.986	0.036672	1.232	1.195	1.009	1.145	0.09744
P14868	DARS	Aspartate--tRNA ligase, cytoplasmic OS=Homo sapiens GN=DARS PE=1 SV=2 - [SYDC_HUMAN]	0.857	0.852	0.851	0.853	0.002744	0.866	0.864	0.881	0.87	0.007713	1.014	0.997	1.018	1.01	0.009022
P13984	GTF2F2	General transcription factor IIF subunit 2 OS=Homo sapiens GN=GTF2F2 PE=1 SV=2 - [T2FB_HUMAN]	0.857	0.874	0.826	0.853	0.019715	0.984	0.968	0.996	0.982	0.011323	1.103	1.027	1.197	1.109	0.069719
P62310	LSM3	U6 snRNA-associated Sm-like protein LSm3 OS=Homo sapiens GN=LSM3 PE=1 SV=2 - [LSM3_HUMAN]	0.881	0.843	0.835	0.853	0.020219	0.924	0.863	1.01	0.932	0.060459	1.045	1.043	1.226	1.104	0.085598
B3KWE1	HARS	Histidine--tRNA ligase, cytoplasmic OS=Homo sapiens GN=HARS PE=1 SV=1 - [B3KWE1_HUMAN]	0.771	0.879	0.912	0.854	0.060174	0.97	1.005	0.896	0.957	0.045514	1.347	1.303	0.871	1.174	0.214868
O14841	OPLAH	5-oxoprolinase OS=Homo sapiens GN=OPLAH PE=1 SV=3 - [OPLA_HUMAN]	0.852	0.889	0.821	0.854	0.027623	0.922	0.86	0.923	0.902	0.02957	1.135	0.982	1.142	1.086	0.073956
O75191	XYLB	Xylulose kinase OS=Homo sapiens GN=XYLB PE=1 SV=3 - [XYLB_HUMAN]	0.919	0.904	0.738	0.854	0.082099	0.701	0.813	0.965	0.826	0.108334	0.886	0.859	1.405	1.05	0.251261
H0Y3D0	ENTPD6	Ectonucleoside triphosphate diphosphohydrolase 6 (Fragment) OS=Homo sapiens GN=ENTPD6 PE=1 SV=1 - [H0Y3D0_HUMAN]	1.065		0.643	0.854	0.210748	1.076		0.926	1.001	0.075018	1.008		1.435	1.221	0.213866
Q8IY37	DHX37	Probable ATP-dependent RNA helicase DHX37 OS=Homo sapiens GN=DHX37 PE=1 SV=1 - [DHX37_HUMAN]		0.752	0.956	0.854	0.102382		1.001	0.889	0.945	0.055886		1.231	0.931	1.081	0.150236
Q9H3P7	ACBD3	Golgi resident protein GCP60 OS=Homo sapiens GN=ACBD3 PE=1 SV=4 - [GCP60_HUMAN]	0.807	0.728	1.028	0.855	0.127051	0.883	1.025	1.177	1.029	0.120104	1.058	1.441	1.136	1.212	0.165197
Q9Y678	COPG1	Coatomer subunit gamma-1 OS=Homo sapiens GN=COPG1 PE=1 SV=1 - [COPG1_HUMAN]	0.819	0.836	0.91	0.855	0.039209	0.865	0.917	0.917	0.9	0.024812	1.06	1.103	1.022	1.062	0.033133
E9PNM1	FDFT1	Squalene synthase OS=Homo sapiens GN=FDFT1 PE=1 SV=1 - [E9PNM1_HUMAN]	0.841	0.703	1.021	0.855	0.13023	1.206	1.285	0.951	1.148	0.142467	1.465	1.691	0.902	1.353	0.331963
A0A0C4DGG1	PACSIN3	Protein kinase C and casein kinase substrate in neurons protein 3 (Fragment) OS=Homo sapiens GN=PACSIN3 PE=1 SV=1 - [A0A0C4DGG1_HUMAN]	0.86	0.849		0.855	0.005878	0.848	1.015		0.932	0.083377	1.035	1.088		1.061	0.026649
P07237	P4HB	Protein disulfide-isomerase OS=Homo sapiens GN=P4HB PE=1 SV=3 - [PDIA1_HUMAN]	0.883	0.855	0.829	0.855	0.022054	0.834	0.803	0.845	0.827	0.017841	0.956	0.952	1.008	0.972	0.025648
O43290	SART1	U4/U6.U5 tri-snRNP-associated protein 1 OS=Homo sapiens GN=SART1 PE=1 SV=1 - [SNUT1_HUMAN]	0.908	0.889	0.768	0.855	0.062175	0.93	0.941	0.867	0.912	0.032771	1.112	1.141	1.112	1.122	0.01365
F5H8D7	XRCC1	DNA repair protein XRCC1 OS=Homo sapiens GN=XRCC1 PE=1 SV=2 - [F5H8D7_HUMAN]	1.031		0.679	0.855	0.175972	1.101		0.845	0.973	0.127879	1.074		0.806	0.94	0.134138
O00418	EEF2K	Eukaryotic elongation factor 2 kinase OS=Homo sapiens GN=EEF2K PE=1 SV=2 - [EF2K_HUMAN]	0.678	1.034		0.856	0.177834	1.13	1.168		1.149	0.018845	1.662	1.256		1.459	0.202792
Q01085	TIAL1	Nucleolysin TIAR OS=Homo sapiens GN=TIAL1 PE=1 SV=1 - [TIAR_HUMAN]	0.739	0.912	0.918	0.856	0.082921	0.863	0.886	0.841	0.863	0.018619	1.213	0.872	0.964	1.016	0.144366
Q09161	NCBP1	Nuclear cap-binding protein subunit 1 OS=Homo sapiens GN=NCBP1 PE=1 SV=1 - [NCBP1_HUMAN]	0.803	0.864	0.902	0.856	0.040852	0.93	0.909	0.953	0.931	0.018008	1.218	1.154	1.044	1.139	0.071639
P18077	RPL35A	60S ribosomal protein L35a OS=Homo sapiens GN=RPL35A PE=1 SV=2 - [RL35A_HUMAN]	0.808	0.852	0.907	0.856	0.040293	1.006	1.386	1.086	1.16	0.16353	1.029	1.327	1.111	1.156	0.125685
P11586	MTHFD1	C-1-tetrahydrofolate synthase, cytoplasmic OS=Homo sapiens GN=MTHFD1 PE=1 SV=3 - [C1TC_HUMAN]	0.81	0.795	0.964	0.856	0.076346	0.971	1.02	0.833	0.941	0.079224	1.203	1.241	0.825	1.09	0.187749
P13639	EEF2	Elongation factor 2 OS=Homo sapiens GN=EEF2 PE=1 SV=4 - [EF2_HUMAN]	0.813	0.822	0.934	0.856	0.05496	0.985	1.044	0.932	0.987	0.045908	1.219	1.308	1.012	1.18	0.124018
Q15181	PPA1	Inorganic pyrophosphatase OS=Homo sapiens GN=PPA1 PE=1 SV=2 - [IPYR_HUMAN]	0.821	0.827	0.919	0.856	0.044665	0.868	1.021	0.968	0.953	0.063361	1.016	1.188	0.999	1.068	0.08522
E7EQ69	NAA50	N-alpha-acetyltransferase 50 OS=Homo sapiens GN=NAA50 PE=1 SV=1 - [E7EQ69_HUMAN]	0.821		0.891	0.856	0.034646	1.134		1.08	1.107	0.026889	1.263		1.209	1.236	0.026769
Q96DG6	CMBL	Carboxymethylenebutenolidase homolog OS=Homo sapiens GN=CMBL PE=1 SV=1 - [CMBL_HUMAN]	0.859	0.8	0.908	0.856	0.043872	0.875	1.028	0.927	0.943	0.063614	1.019	1.271	1.019	1.103	0.119
Q86U28	ISCA2	Iron-sulfur cluster assembly 2 homolog, mitochondrial OS=Homo sapiens GN=ISCA2 PE=1 SV=2 - [ISCA2_HUMAN]	0.976	0.968	0.622	0.856	0.164953		1.214	0.502	0.858	0.35582		1.24	0.804	1.022	0.217782
C9J0J7	PFN2	Profilin-2 OS=Homo sapiens GN=PFN2 PE=1 SV=1 - [C9J0J7_HUMAN]	0.667	0.958	0.946	0.857	0.134557	0.748	1.09	1.22	1.019	0.198722	1.009	1.218	1.231	1.152	0.101844
P61586	RHOA	Transforming protein RhoA OS=Homo sapiens GN=RHOA PE=1 SV=1 - [RHOA_HUMAN]	0.798	0.85	0.924	0.857	0.051595	0.951	0.963	0.709	0.874	0.117012	1.14	1.121	1.629	1.297	0.23531
P46063	RECQL	ATP-dependent DNA helicase Q1 OS=Homo sapiens GN=RECQL PE=1 SV=3 - [RECQ1_HUMAN]	0.808	0.822	0.94	0.857	0.059222	1.105	0.995	0.894	0.998	0.086182	1.356	1.215	1.024	1.198	0.135747
Q9H993	ARMT1	Protein-glutamate O-methyltransferase OS=Homo sapiens GN=ARMT1 PE=1 SV=1 - [ARMT1_HUMAN]	0.851	0.741	0.98	0.857	0.09755	0.951	1	1.018	0.99	0.028069	1.238	1.26	0.981	1.16	0.126841
A0A087X2G1	DDX1	ATP-dependent RNA helicase DDX1 OS=Homo sapiens GN=DDX1 PE=1 SV=1 - [A0A087X2G1_HUMAN]	0.854	0.845	0.871	0.857	0.010765	0.938	0.902	0.935	0.925	0.016242	1.07	1.069	1.051	1.063	0.008929
Q99497	PARK7	Protein deglycase DJ-1 OS=Homo sapiens GN=PARK7 PE=1 SV=2 - [PARK7_HUMAN]	0.875	0.824	0.873	0.857	0.023746	0.918	0.963	0.951	0.944	0.018981	1.139	1.126	1.085	1.117	0.023032
P26885	FKBP2	Peptidyl-prolyl cis-trans isomerase FKBP2 OS=Homo sapiens GN=FKBP2 PE=1 SV=2 - [FKBP2_HUMAN]	0.915	0.795	0.861	0.857	0.049062	0.884	0.949	1.055	0.963	0.070625	1.143	1.123	1.423	1.23	0.136671
G3V4M9	ITPK1	Inositol 1,3,4-triphosphate 5/6 kinase, isoform CRA_c OS=Homo sapiens GN=ITPK1 PE=1 SV=1 - [G3V4M9_HUMAN]	0.95	0.764		0.857	0.093286	1.915	0.991		1.453	0.462083	2.01	1.284		1.647	0.362882
E7ESI2	CDK2	Cyclin-dependent kinase 2 OS=Homo sapiens GN=CDK2 PE=1 SV=1 - [E7ESI2_HUMAN]	0.724	0.862	0.987	0.858	0.107576	2.073	1.287	0.564	1.308	0.616557	2.856	1.645	0.577	1.692	0.931019
O43813	LANCL1	LanC-like protein 1 OS=Homo sapiens GN=LANCL1 PE=1 SV=1 - [LANC1_HUMAN]	0.775	0.877	0.922	0.858	0.061445	0.982	1.167	0.89	1.013	0.115272	1.256	1.335	1.022	1.204	0.133198
Q7KZF4	SND1	Staphylococcal nuclease domain-containing protein 1 OS=Homo sapiens GN=SND1 PE=1 SV=1 - [SND1_HUMAN]	0.818	0.851	0.905	0.858	0.035765	0.928	0.963	0.924	0.939	0.017683	1.159	1.129	1.055	1.114	0.043951
P61204	ARF3	ADP-ribosylation factor 3 OS=Homo sapiens GN=ARF3 PE=1 SV=2 - [ARF3_HUMAN]	0.829	0.915	0.831	0.858	0.040253	0.989	0.96	0.911	0.954	0.032485	1.109	1.042	1.06	1.07	0.028297
P53621	COPA	Coatomer subunit alpha OS=Homo sapiens GN=COPA PE=1 SV=2 - [COPA_HUMAN]	0.864	0.842	0.868	0.858	0.011319	0.949	0.984	0.92	0.951	0.026302	1.089	1.107	1.044	1.08	0.026449
Q9BUL8	PDCD10	Programmed cell death protein 10 OS=Homo sapiens GN=PDCD10 PE=1 SV=1 - [PDC10_HUMAN]	0.895	0.857	0.822	0.858	0.02971	0.908	1.014	0.831	0.918	0.074749	0.915	1.171	1.009	1.031	0.105645
Q969H8	MYDGF	Myeloid-derived growth factor OS=Homo sapiens GN=MYDGF PE=1 SV=1 - [MYDGF_HUMAN]	0.896	0.911	0.769	0.858	0.063892	0.838	0.869	0.888	0.865	0.020663	0.912	0.946	1.185	1.014	0.121337
G3XAH6	PAPOLA	Poly(A) polymerase alpha OS=Homo sapiens GN=PAPOLA PE=1 SV=1 - [G3XAH6_HUMAN]	0.907	0.666	0.999	0.858	0.140299	0.949	1.012	0.84	0.934	0.071254	1.123	1.677	0.783	1.194	0.368231
Q9UKZ1	CNOT11	CCR4-NOT transcription complex subunit 11 OS=Homo sapiens GN=CNOT11 PE=1 SV=1 - [CNO11_HUMAN]		0.545	1.171	0.858	0.313382		0.498	1.641	1.07	0.571824		0.904	0.945	0.925	0.020267
Q5VU11	RPP30	Ribonuclease P protein subunit p30 (Fragment) OS=Homo sapiens GN=RPP30 PE=1 SV=1 - [Q5VU11_HUMAN]		0.737	0.98	0.858	0.121138		0.923	0.914	0.918	0.004664		1.189	0.888	1.039	0.150623
Q86WX3	RPS19BP1	Active regulator of SIRT1 OS=Homo sapiens GN=RPS19BP1 PE=1 SV=1 - [AROS_HUMAN]		0.848	0.868	0.858	0.009906		1.009	1.017	1.013	0.003834		1.177	1.084	1.13	0.04659
K7EIE8	MBD3	Methyl-CpG binding domain protein 3, isoform CRA_b OS=Homo sapiens GN=MBD3 PE=1 SV=1 - [K7EIE8_HUMAN]	0.762	0.826	0.989	0.859	0.095539	1.694	0.949	0.891	1.178	0.365594	2.023	1.155	0.899	1.359	0.480871
Q96P70	IPO9	Importin-9 OS=Homo sapiens GN=IPO9 PE=1 SV=3 - [IPO9_HUMAN]	0.821	0.839	0.915	0.859	0.040678	0.961	1.042	0.919	0.974	0.051105	1.151	1.239	1.04	1.144	0.081557
H7C2I6	IRAK1	Interleukin-1 receptor-associated kinase 1 (Fragment) OS=Homo sapiens GN=IRAK1 PE=1 SV=1 - [H7C2I6_HUMAN]	0.844	0.873		0.859	0.014214	1.016	0.689		0.852	0.163578	1.2	0.781		0.991	0.209501
B7Z6C8	SLC25A46	Solute carrier family 25 member 46 OS=Homo sapiens GN=SLC25A46 PE=1 SV=1 - [B7Z6C8_HUMAN]	0.846	0.828	0.903	0.859	0.03179	0.59	0.774	0.98	0.782	0.159436	0.696	0.925	1.083	0.901	0.158904
E5RHG8	TCEB1	Transcription elongation factor B polypeptide 1 (Fragment) OS=Homo sapiens GN=TCEB1 PE=1 SV=1 - [E5RHG8_HUMAN]		0.797	0.92	0.859	0.061395		1.187	0.659	0.923	0.264175		1.557	0.714	1.136	0.421352
A6NH11	GLTPD2	Glycolipid transfer protein domain-containing protein 2 OS=Homo sapiens GN=GLTPD2 PE=1 SV=2 - [GLTD2_HUMAN]	0.745	0.857	0.978	0.86	0.095291	0.776	0.92	0.925	0.874	0.069301	1.038	1.063		1.05	0.01201
E7EM64	COPS6	COP9 signalosome complex subunit 6 OS=Homo sapiens GN=COPS6 PE=1 SV=1 - [E7EM64_HUMAN]	0.751	0.783	1.047	0.86	0.132622	1.072	0.976	0.971	1.006	0.046573	1.33	1.176	1.035	1.181	0.120354
P48444	ARCN1	Coatomer subunit delta OS=Homo sapiens GN=ARCN1 PE=1 SV=1 - [COPD_HUMAN]	0.825	0.846	0.909	0.86	0.035877	0.927	0.986	0.988	0.967	0.028264	1.104	1.163	1.122	1.129	0.024423
P40227	CCT6A	T-complex protein 1 subunit zeta OS=Homo sapiens GN=CCT6A PE=1 SV=3 - [TCPZ_HUMAN]	0.826	0.797	0.958	0.86	0.070154	0.981	1.044	0.874	0.967	0.070055	1.188	1.265	0.89	1.114	0.161711
Q96C23	GALM	Aldose 1-epimerase OS=Homo sapiens GN=GALM PE=1 SV=1 - [GALM_HUMAN]	0.86	0.873	0.848	0.86	0.00996	0.867	0.944	0.957	0.923	0.03999	1.045	1.089	1.121	1.085	0.03104
O43776	NARS	Asparagine--tRNA ligase, cytoplasmic OS=Homo sapiens GN=NARS PE=1 SV=1 - [SYNC_HUMAN]	0.887	0.876	0.816	0.86	0.031192	0.973	0.964	0.959	0.965	0.005716	1.124	1.098	1.133	1.119	0.014768
P62314	SNRPD1	Small nuclear ribonucleoprotein Sm D1 OS=Homo sapiens GN=SNRPD1 PE=1 SV=1 - [SMD1_HUMAN]	0.692	0.892	0.999	0.861	0.126973	1.069	1.25	1.143	1.154	0.074166	1.639	1.41	1.142	1.397	0.203336
F5GWX5	CHD4	Chromodomain-helicase-DNA-binding protein 4 OS=Homo sapiens GN=CHD4 PE=1 SV=1 - [F5GWX5_HUMAN]	0.791	0.889	0.902	0.861	0.049714	1.184	1.169	0.929	1.094	0.116527	1.342	1.301	0.987	1.21	0.158713
B4DHR0	RABEP2	Rab GTPase-binding effector protein 2 OS=Homo sapiens GN=RABEP2 PE=1 SV=1 - [B4DHR0_HUMAN]	0.799	0.986	0.798	0.861	0.088264	0.919	0.671	1.014	0.868	0.144773	1.148	0.694	1.268	1.037	0.246875
P49720	PSMB3	Proteasome subunit beta type-3 OS=Homo sapiens GN=PSMB3 PE=1 SV=2 - [PSB3_HUMAN]	0.836	0.887	0.861	0.861	0.02061	0.921	1.032	1.026	0.993	0.051166	1.113	1.183	1.093	1.129	0.038456
P33176	KIF5B	Kinesin-1 heavy chain OS=Homo sapiens GN=KIF5B PE=1 SV=1 - [KINH_HUMAN]	0.848	0.845	0.892	0.861	0.021577	0.899	0.973	0.928	0.933	0.030464	1.11	1.095	1.093	1.099	0.007668
A0A0C4DGX7	POFUT2	GDP-fucose protein O-fucosyltransferase 2 OS=Homo sapiens GN=POFUT2 PE=1 SV=1 - [A0A0C4DGX7_HUMAN]	1.023	0.7		0.861	0.161414	0.649	0.838		0.743	0.09411	0.633	1.207		0.92	0.286777
O94907	DKK1	Dickkopf-related protein 1 OS=Homo sapiens GN=DKK1 PE=1 SV=1 - [DKK1_HUMAN]		0.451	1.27	0.861	0.409236		1.361	0.608	0.984	0.376399		2.983	0.477	1.73	1.25259
Q9NRY5	FAM114A2	Protein FAM114A2 OS=Homo sapiens GN=FAM114A2 PE=1 SV=4 - [F1142_HUMAN]		0.895	0.827	0.861	0.033687		1.13	0.973	1.051	0.078847		1.109	1.172	1.14	0.031819
F8W1B3	CHPT1	Cholinephosphotransferase 1 OS=Homo sapiens GN=CHPT1 PE=1 SV=1 - [F8W1B3_HUMAN]	0.617	1.009	0.961	0.862	0.174473	0.953	0.711	0.833	0.832	0.098845	1.54	0.697	0.864	1.034	0.364381
Q5T280	C9orf114	Putative methyltransferase C9orf114 OS=Homo sapiens GN=C9orf114 PE=1 SV=3 - [CI114_HUMAN]	0.773	0.835	0.978	0.862	0.085619	0.985	0.939	0.867	0.93	0.048192	1.227	1.112	0.844	1.061	0.160608
A0A0B4J2A0		Uncharacterized protein OS=Homo sapiens PE=1 SV=1 - [A0A0B4J2A0_HUMAN]	0.82	0.785	0.981	0.862	0.085345	0.982	0.962	0.839	0.928	0.063203	1.143	1.268	0.906	1.106	0.150127
Q6IBS0	TWF2	Twinfilin-2 OS=Homo sapiens GN=TWF2 PE=1 SV=2 - [TWF2_HUMAN]	0.832	0.832	0.922	0.862	0.042823	0.894	0.921	0.955	0.923	0.024799	1.047	1.057	1.056	1.054	0.004491
Q9NVE7	PANK4	Pantothenate kinase 4 OS=Homo sapiens GN=PANK4 PE=1 SV=1 - [PANK4_HUMAN]	0.887	0.859	0.84	0.862	0.019553	0.846	0.802	0.922	0.857	0.049514	1.008	0.952	1.109	1.023	0.064958
Q9P0U4	CXXC1	CXXC-type zinc finger protein 1 OS=Homo sapiens GN=CXXC1 PE=1 SV=2 - [CXXC1_HUMAN]	1.124	0.406	1.055	0.862	0.32329	1.298	0.909	1.069	1.092	0.159747	1.152	2.485	1.088	1.575	0.64389
O43299	AP5Z1	AP-5 complex subunit zeta-1 OS=Homo sapiens GN=AP5Z1 PE=1 SV=2 - [AP5Z1_HUMAN]		1.231	0.492	0.862	0.369863		1.873	0.36	1.116	0.756687		1.505	0.73	1.117	0.387783
Q99598	TSNAX	Translin-associated protein X OS=Homo sapiens GN=TSNAX PE=1 SV=1 - [TSNAX_HUMAN]	0.797	0.802	0.989	0.863	0.089487	1.259	0.962	1.103	1.108	0.12124	1.82	1.241	1.143	1.402	0.298666
A0A087WY55	VTA1	Chromosome 6 open reading frame 55, isoform CRA_b OS=Homo sapiens GN=VTA1 PE=1 SV=1 - [A0A087WY55_HUMAN]	0.84	0.808	0.94	0.863	0.056069	0.952	1.068	0.947	0.989	0.055996	1.271	1.301	1.013	1.195	0.129414
P17858	PFKL	ATP-dependent 6-phosphofructokinase, liver type OS=Homo sapiens GN=PFKL PE=1 SV=6 - [PFKAL_HUMAN]	0.864	0.902	0.822	0.863	0.032676	0.885	0.885	0.876	0.882	0.00433	1.026	0.949	1.035	1.003	0.038571
P49721	PSMB2	Proteasome subunit beta type-2 OS=Homo sapiens GN=PSMB2 PE=1 SV=1 - [PSB2_HUMAN]	0.885	0.82	0.883	0.863	0.02999	0.931	0.938	1.066	0.978	0.062038	0.989	1.177	1.206	1.124	0.09605
Q5QPM7	PSMF1	Proteasome inhibitor PI31 subunit OS=Homo sapiens GN=PSMF1 PE=1 SV=2 - [Q5QPM7_HUMAN]	0.888		0.838	0.863	0.024832	1.005		1.064	1.034	0.029599	1.044		1.136	1.09	0.046334
Q75MM6	DTX2	Probable E3 ubiquitin-protein ligase DTX2 (Fragment) OS=Homo sapiens GN=DTX2 PE=1 SV=1 - [Q75MM6_HUMAN]	0.893	0.832		0.863	0.030602	0.975	1.043		1.009	0.033907	1.088	1.24		1.164	0.075815
Q9BQ61	C19orf43	Uncharacterized protein C19orf43 OS=Homo sapiens GN=C19orf43 PE=1 SV=1 - [CS043_HUMAN]	0.651	1.032	0.909	0.864	0.159033	0.885	1.252	1.017	1.051	0.151999	1.356	0.929	1.116	1.134	0.174892
P28072	PSMB6	Proteasome subunit beta type-6 OS=Homo sapiens GN=PSMB6 PE=1 SV=4 - [PSB6_HUMAN]	0.741	0.955	0.896	0.864	0.090209	0.856	0.92	1.013	0.93	0.064589	1.129	0.916	1.186	1.077	0.116428
P46777	RPL5	60S ribosomal protein L5 OS=Homo sapiens GN=RPL5 PE=1 SV=3 - [RL5_HUMAN]	0.763	0.883	0.944	0.864	0.074951	1.074	1.013	0.937	1.008	0.056176	1.487	1.188	0.983	1.219	0.206755
Q08945	SSRP1	FACT complex subunit SSRP1 OS=Homo sapiens GN=SSRP1 PE=1 SV=1 - [SSRP1_HUMAN]	0.818	0.844	0.93	0.864	0.047584	0.899	0.944	0.832	0.892	0.045879	1.184	1.15	0.902	1.078	0.125634
Q9UHV9	PFDN2	Prefoldin subunit 2 OS=Homo sapiens GN=PFDN2 PE=1 SV=1 - [PFD2_HUMAN]	0.854	0.839	0.898	0.864	0.024857	0.922	0.982	0.783	0.896	0.083408	1.139	1.147	0.835	1.04	0.145611
P50750	CDK9	Cyclin-dependent kinase 9 OS=Homo sapiens GN=CDK9 PE=1 SV=3 - [CDK9_HUMAN]	0.998	0.729		0.864	0.134784	0.963	0.827		0.895	0.067825	1.26	1.123		1.192	0.068423
O00178	GTPBP1	GTP-binding protein 1 OS=Homo sapiens GN=GTPBP1 PE=1 SV=3 - [GTPB1_HUMAN]	1.026	0.9	0.668	0.864	0.148331	0.909	0.892	0.933	0.912	0.016867	0.982	0.986	1.225	1.064	0.113397
P07686	HEXB	Beta-hexosaminidase subunit beta OS=Homo sapiens GN=HEXB PE=1 SV=3 - [HEXB_HUMAN]	1.048	0.91	0.632	0.864	0.172883	0.577	0.553	0.917	0.682	0.166186	0.552	0.565	1.46	0.859	0.424838
Q14151	SAFB2	Scaffold attachment factor B2 OS=Homo sapiens GN=SAFB2 PE=1 SV=1 - [SAFB2_HUMAN]		0.914	0.815	0.864	0.049696		1.015	0.903	0.959	0.056263		1.099	1.105	1.102	0.00301
Q9NS86	LANCL2	LanC-like protein 2 OS=Homo sapiens GN=LANCL2 PE=1 SV=1 - [LANC2_HUMAN]	0.416	0.887	1.292	0.865	0.358305	0.733	0.988	1.078	0.933	0.146058	1.758	1.091	0.934	1.261	0.357346
Q969E8	TSR2	Pre-rRNA-processing protein TSR2 homolog OS=Homo sapiens GN=TSR2 PE=1 SV=1 - [TSR2_HUMAN]	0.76	0.971		0.865	0.105324	0.714	1.211		0.963	0.248697	0.937	1.235		1.086	0.149039
[truncated: 2,635 more rows]

## Sheet: Pattern 1
Table S1 The pattern analysis of of quantitative proteomics in PA plus OA experiment
Protein ID	Gene name	Protein description	F1 (PA / control)	F2 (PA / control)	R1 (PA / control)	Mean (PA / control)	S.D (PA / control)	F1 (PA+OA / control)	F2 (PA+OA / control)	R1 (PA+OA / control)	Mean (PA+OA / control)	S.D (PA+OA / control)	F1 (PA+OA / PA)	F2 (PA+OA / PA)	R1 (PA+OA / PA)	Mean (PA+OA / PA)	S.D (PA+OA / PA)
Q6P4E1-3	CASC4	Isoform 3 of Protein CASC4 OS=Homo sapiens GN=CASC4 - [CASC4_HUMAN]	1.805	1.074		1.44	0.365307	1.016	0.959		0.988	0.028564	0.562	0.85		0.706	0.143987
O75554-2	WBP4	Isoform 2 of WW domain-binding protein 4 OS=Homo sapiens GN=WBP4 - [WBP4_HUMAN]	0.975	1.469		1.222	0.247046	0.491	1.362		0.927	0.435551	0.502	0.917		0.71	0.20757
Q5T8D3-4	ACBD5	Isoform 4 of Acyl-CoA-binding domain-containing protein 5 OS=Homo sapiens GN=ACBD5 - [ACBD5_HUMAN]	2.575	1.37	1.764	1.903	0.501587	1.317	1.012	2.163	1.497	0.486831	0.51	0.731	0.889	0.71	0.155557
Q8IXK0-2	PHC2	Isoform 2 of Polyhomeotic-like protein 2 OS=Homo sapiens GN=PHC2 - [PHC2_HUMAN]	1.135	0.88		1.008	0.127722	0.889	0.584		0.737	0.152505	0.827	0.599		0.713	0.113858
Q9Y4W2-2	LAS1L	Isoform 2 of Ribosomal biogenesis protein LAS1L OS=Homo sapiens GN=LAS1L - [LAS1L_HUMAN]		1.248	1.302	1.275	0.026603		0.934	0.859	0.897	0.03758		0.74	0.691	0.716	0.0245
P36957-2	DLST	Isoform 2 of Dihydrolipoyllysine-residue succinyltransferase component of 2-oxoglutarate dehydrogenase complex, mitochondrial OS=Homo sapiens GN=DLST - [ODO2_HUMAN]	1.611	1.482	1.272	1.455	0.139669	1.023	0.941	1.159	1.041	0.089984	0.589	0.563	1.006	0.719	0.202671
Q96SZ6-2	CDK5RAP1	Isoform 2 of CDK5 regulatory subunit-associated protein 1 OS=Homo sapiens GN=CDK5RAP1 - [CK5P1_HUMAN]	1.281	1.191	1.098	1.19	0.074717	0.741	0.815	0.753	0.769	0.032282	0.658	0.813	0.691	0.721	0.066436
Q86UU0-3	BCL9L	Isoform 3 of B-cell CLL/lymphoma 9-like protein OS=Homo sapiens GN=BCL9L - [BCL9L_HUMAN]		1.159	1.894	1.526	0.367292		1.115	0.929	1.022	0.092781		0.952	0.489	0.721	0.231191
Q5VUA4-2	ZNF318	Isoform 2 of Zinc finger protein 318 OS=Homo sapiens GN=ZNF318 - [ZN318_HUMAN]	2.279		0.999	1.639	0.640206	1.237		0.61	0.923	0.313807	0.835		0.609	0.722	0.113302
P21397-2	MAOA	Isoform 2 of Amine oxidase [flavin-containing] A OS=Homo sapiens GN=MAOA - [AOFA_HUMAN]	1.501		1.264	1.383	0.118703	0.967		1.033	1	0.033077	0.642		0.805	0.723	0.081445
P23634-5	ATP2B4	Isoform ZK of Plasma membrane calcium-transporting ATPase 4 OS=Homo sapiens GN=ATP2B4 - [AT2B4_HUMAN]		1.291	1.917	1.604	0.313149		1.057	1.224	1.14	0.083719		0.81	0.637	0.723	0.086629
Q13190-3	STX5	Isoform 3 of Syntaxin-5 OS=Homo sapiens GN=STX5 - [STX5_HUMAN]	2.048	1.354		1.701	0.347261	1.253	1.008		1.13	0.122336	0.659	0.788		0.724	0.064154
Q8IY95-2	TMEM192	Isoform 2 of Transmembrane protein 192 OS=Homo sapiens GN=TMEM192 - [TM192_HUMAN]	1.724	2.161	1.659	1.848	0.22316	1.322	1.207	1.419	1.316	0.086942	0.765	0.552	0.853	0.724	0.126282
Q6YN16-2	HSDL2	Isoform 2 of Hydroxysteroid dehydrogenase-like protein 2 OS=Homo sapiens GN=HSDL2 - [HSDL2_HUMAN]	1.188	1.136		1.162	0.025787	0.858	0.911		0.884	0.026132	0.737	0.713		0.725	0.011865
Q9H920-2	RNF121	Isoform 2 of RING finger protein 121 OS=Homo sapiens GN=RNF121 - [RN121_HUMAN]	1.306	1.208		1.257	0.049076	0.94	0.956		0.948	0.007529	0.718	0.732		0.725	0.007049
P50995-2	ANXA11	Isoform 2 of Annexin A11 OS=Homo sapiens GN=ANXA11 - [ANX11_HUMAN]	1.644	1.692	1.509	1.615	0.077709	1.107	1.286	1.118	1.17	0.08181	0.66	0.789	0.729	0.726	0.052541
O75381-2	PEX14	Isoform 2 of Peroxisomal membrane protein PEX14 OS=Homo sapiens GN=PEX14 - [PEX14_HUMAN]	1.345	1.304	1.034	1.228	0.137719	0.834	0.889	1.074	0.932	0.102614	0.618	0.605	0.959	0.727	0.16384
Q96CB9-4	NSUN4	Isoform 4 of 5-methylcytosine rRNA methyltransferase NSUN4 OS=Homo sapiens GN=NSUN4 - [NSUN4_HUMAN]	1.405	1.074	1.18	1.22	0.138103	0.906	0.727	1.16	0.931	0.177767	0.623	0.67	0.894	0.729	0.117957
Q8NFV4-4	ABHD11	Isoform 4 of Protein ABHD11 OS=Homo sapiens GN=ABHD11 - [ABHDB_HUMAN]	1.562	1.488	1.286	1.446	0.116682	1.057	1.002	1.141	1.067	0.057188	0.664	0.699	0.825	0.729	0.069518
Q16134-3	ETFDH	Isoform 2 of Electron transfer flavoprotein-ubiquinone oxidoreductase, mitochondrial OS=Homo sapiens GN=ETFDH - [ETFD_HUMAN]		1.365	0.985	1.175	0.190093		0.882	0.775	0.828	0.053456		0.686	0.785	0.735	0.049484
P48728-3	AMT	Isoform 3 of Aminomethyltransferase, mitochondrial OS=Homo sapiens GN=AMT - [GCST_HUMAN]	1.405		1.117	1.261	0.144397	1.055		0.822	0.938	0.116589	0.753		0.719	0.736	0.016972
Q8IXI2-4	RHOT1	Isoform 4 of Mitochondrial Rho GTPase 1 OS=Homo sapiens GN=RHOT1 - [MIRO1_HUMAN]	0.96	1.434		1.197	0.236841	1.012	0.738		0.875	0.136954	0.965	0.509		0.737	0.227883
Q93050-1	ATP6V0A1	Isoform 2 of V-type proton ATPase 116 kDa subunit a isoform 1 OS=Homo sapiens GN=ATP6V0A1 - [VPP1_HUMAN]	1.696	1.622	1.481	1.599	0.089328	1.175	1.084	1.366	1.209	0.117462	0.661	0.604	0.952	0.739	0.152504
A3KMH1-3	VWA8	Isoform 3 of von Willebrand factor A domain-containing protein 8 OS=Homo sapiens GN=VWA8 - [VWA8_HUMAN]	0.868	1.05	1.019	0.979	0.079522	0.76	0.788	0.607	0.718	0.079752	0.784	0.767	0.67	0.741	0.050249
Q96RL7-4	VPS13A	Isoform 4 of Vacuolar protein sorting-associated protein 13A OS=Homo sapiens GN=VPS13A - [VP13A_HUMAN]		1.115	0.984	1.05	0.065619		1.104	0.496	0.8	0.30389		0.979	0.503	0.741	0.238318
Q9Y2H6-2	FNDC3A	Isoform 2 of Fibronectin type-III domain-containing protein 3A OS=Homo sapiens GN=FNDC3A - [FND3A_HUMAN]	1.439	1.136	1.195	1.257	0.13088	0.994	0.889	1.025	0.97	0.058102	0.638	0.727	0.859	0.741	0.090852
O75340-2	PDCD6	Isoform 2 of Programmed cell death protein 6 OS=Homo sapiens GN=PDCD6 - [PDCD6_HUMAN]	1.386	1.387		1.386	0.000555	1.138	0.883		1.011	0.127812	0.725	0.761		0.743	0.018307
P08183-2	ABCB1	Isoform 2 of Multidrug resistance protein 1 OS=Homo sapiens GN=ABCB1 - [MDR1_HUMAN]	1.683	1.611	1.421	1.571	0.110504	1.15	1.027	1.109	1.095	0.051284	0.793	0.676	0.759	0.743	0.048794
Q5T0F9-3	CC2D1B	Isoform 3 of Coiled-coil and C2 domain-containing protein 1B OS=Homo sapiens GN=CC2D1B - [C2D1B_HUMAN]		0.479	0.905	0.692	0.212933		0.71	1.128	0.919	0.209391		0.245	1.243	0.744	0.499267
Q96T66-3	NMNAT3	Isoform 3 of Nicotinamide/nicotinic acid mononucleotide adenylyltransferase 3 OS=Homo sapiens GN=NMNAT3 - [NMNA3_HUMAN]		1.572	1.429	1.501	0.071692		1.254	1.139	1.197	0.057321		0.693	0.795	0.744	0.051164
P23229-7	ITGA6	Isoform 7 of Integrin alpha-6 OS=Homo sapiens GN=ITGA6 - [ITA6_HUMAN]	1.585	1.435	1.909	1.643	0.197989	1.205	1.41	1.624	1.413	0.171037	0.759	0.778	0.699	0.745	0.033566
Q16698-2	DECR1	Isoform 2 of 2,4-dienoyl-CoA reductase, mitochondrial OS=Homo sapiens GN=DECR1 - [DECR_HUMAN]	1.456	1.38	1.061	1.299	0.171277	1.056	0.935	0.981	0.991	0.050053	0.699	0.666	0.873	0.746	0.090944
Q6P087-2	RPUSD3	Isoform 2 of RNA pseudouridylate synthase domain-containing protein 3 OS=Homo sapiens GN=RPUSD3 - [RUSD3_HUMAN]	1.441	1.127	1.018	1.195	0.179192	0.744	0.784	1.223	0.917	0.216938	0.539	0.565	1.14	0.748	0.277411
[truncated: 4,366 more rows]

## Sheet: Pattern 2
Table S1 The pattern analysis of of quantitative proteomics in PA plus OA experiment
[truncated: 41 more rows]

[truncated: 6 more sheets: Pattern 3, Pattern 4, Pattern 5, Pattern 6, Pattern 7, Pattern 8]
