# Supplementary material for: Oleic Acid and Eicosapentaenoic Acid Reverse Palmitic Acid-induced Insulin Resistance in Human HepG2 Cells via the Reactive Oxygen Species/JUN Pathway
Source: Genomics Proteomics Bioinformatics. 2021 Feb 23;19(5):754–71. doi: 10.1016/j.gpb.2019.06.005 (PMC9170756; doi:10.1016/j.gpb.2019.06.005)
Supplement: Supplementary Table S2 [file mmc5.xlsx]

## Sheet: Total quantification
Table S2 The pattern analysis of quantitative proteomics in PA plus EPA experiment
Protein ID	Gene name	Protein description	F1 (PA / control)	F2 (PA / control)	R1 (PA / control)	Mean (PA / control)	S.D (PA / control)	F1 (PA+EPA / control)	F2 (PA+EPA / control)	R1 (PA+EPA / control)	Mean (PA+EPA / control)	S.D (PA+EPA / control)	F1 (PA+EPA / PA)	F2 (PA+EPA / PA)	R1 (PA+EPA / PA)	Mean (PA+EPA / PA)	S.D (PA+EPA / PA)
O60716-8	CTNND1	Isoform 1 of Catenin delta-1 OS=Homo sapiens GN=CTNND1 - [CTND1_HUMAN]	2.06893	2.04929	1.41892	1.84571	0.301895	0.906012	1.05353	1.0057	0.988414	0.0614507	0.560845	0.579501	0.747555	0.6293	0.0839647
O75367-2	H2AFY	Isoform 1 of Core histone macro-H2A.1 OS=Homo sapiens GN=H2AFY - [H2AY_HUMAN]	2.69007	1.71299	1.85395	2.08567	0.431235	1.36829	0.738033	1.24762	1.11798	0.273144	0.58518	0.443224	0.613686	0.547363	0.0745515
Q9UEY8-2	ADD3	Isoform 1 of Gamma-adducin OS=Homo sapiens GN=ADD3 - [ADDG_HUMAN]	0.775468	0.714292	1.07087	0.853542	0.155688	0.954878	0.832001	1.12624	0.971041	0.120666	1.12706	1.36775	1.11596	1.20359	0.116167
P32189-1	GK	Isoform 1 of Glycerol kinase OS=Homo sapiens GN=GK - [GLPK_HUMAN]	3.43247	3.6137	2.6876	3.24459	0.400737	1.21446	1.28101	1.14986	1.21511	0.0535454	0.359841	0.383401	0.452871	0.398704	0.0394908
Q86X55-1	CARM1	Isoform 1 of Histone-arginine methyltransferase CARM1 OS=Homo sapiens GN=CARM1 - [CARM1_HUMAN]	0.571056	0.491937	0.467555	0.510183	0.0441801	0.978261	0.973445	1.08449	1.01206	0.0512494	1.75421	1.99808	2.05581	1.93603	0.130711
Q86X76-2	NIT1	Isoform 1 of Nitrilase homolog 1 OS=Homo sapiens GN=NIT1 - [NIT1_HUMAN]	0.961124	1.16807	0.563901	0.897699	0.250696	0.943602	1.07633	1.13717	1.05237	0.0808215	1.00369	1.05188	2.00133	1.3523	0.459356
Q99959-2	PKP2	Isoform 1 of Plakophilin-2 OS=Homo sapiens GN=PKP2 - [PKP2_HUMAN]	1.44522	0.941987	1.57035	1.31919	0.271568	1.07971	0.951433	0.989433	1.00686	0.0537972	0.802857	0.755349	0.615132	0.724446	0.0796927
O95758-1	PTBP3	Isoform 1 of Polypyrimidine tract-binding protein 3 OS=Homo sapiens GN=PTBP3 - [PTBP3_HUMAN]	1.21693	0.929239	1.2361	1.12742	0.140356	1.10837	0.929548	0.980811	1.00624	0.0751839	0.894796	1.06164	0.761807	0.906082	0.122667
Q5JSZ5-5	PRRC2B	Isoform 1 of Protein PRRC2B OS=Homo sapiens GN=PRRC2B - [PRC2B_HUMAN]		2.15287	0.327663	1.24027	0.912605	0.747741		0.761061	0.754401	0.0066597			2.30343	2.30343	0
Q14155-1	ARHGEF7	Isoform 1 of Rho guanine nucleotide exchange factor 7 OS=Homo sapiens GN=ARHGEF7 - [ARHG7_HUMAN]		0.652166	0.2878	0.469983	0.182183		0.904704	0.983904	0.944304	0.0395997		2.03454	2.58026	2.3074	0.272859
P13051-2	UNG	Isoform 1 of Uracil-DNA glycosylase OS=Homo sapiens GN=UNG - [UNG_HUMAN]	14.439		1.17363	7.80629	6.63267	0.573233		0.918272	0.745753	0.172519	0.0416538		0.795864	0.418759	0.377105
P18206-2	VCL	Isoform 1 of Vinculin OS=Homo sapiens GN=VCL - [VINC_HUMAN]	0.605865	0.689243	0.61355	0.636219	0.0376246	0.927807	1.11565	1.19871	1.08072	0.113321	1.63761	1.67544	1.75736	1.69014	0.0499801
Q8IZP0-10	ABI1	Isoform 10 of Abl interactor 1 OS=Homo sapiens GN=ABI1 - [ABI1_HUMAN]	0.800258	1.04054	0.700794	0.847197	0.142617	1.20925	1.15802	0.949496	1.10559	0.112339	1.6362		1.37816	1.50718	0.129019
Q12797-10	ASPH	Isoform 10 of Aspartyl/asparaginyl beta-hydroxylase OS=Homo sapiens GN=ASPH - [ASPH_HUMAN]	2.36869	2.06777	1.48564	1.97404	0.366545	1.38094	1.19968	1.35908	1.31323	0.0807911	0.631102	0.588881	0.963635	0.727872	0.167598
P11362-6	FGFR1	Isoform 12 of Fibroblast growth factor receptor 1 OS=Homo sapiens GN=FGFR1 - [FGFR1_HUMAN]	0.884284		1.6011	1.24269	0.358407	0.483231		1.19856	0.840895	0.357664	0.407842		0.761446	0.584644	0.176802
O96017-12	CHEK2	Isoform 12 of Serine/threonine-protein kinase Chk2 OS=Homo sapiens GN=CHEK2 - [CHK2_HUMAN]	0.723683		0.37851	0.551097	0.172587	1.04015		0.913657	0.976902	0.0632457	2.60252		2.07794	2.34023	0.26229
P49407-2	ARRB1	Isoform 1B of Beta-arrestin-1 OS=Homo sapiens GN=ARRB1 - [ARRB1_HUMAN]	0.708071	0.747582	0.478776	0.64481	0.118506	0.813342	0.775255	0.900283	0.829627	0.0523255	1.20519	1.10373	2.17924	1.49605	0.484857
Q9H4L5-2	OSBPL3	Isoform 1b of Oxysterol-binding protein-related protein 3 OS=Homo sapiens GN=OSBPL3 - [OSBL3_HUMAN]	1.55484	1.17176		1.3633	0.19154	0.841244	0.960856		0.90105	0.0598059	0.566846	0.589432		0.578139	0.011293
O43318-4	MAP3K7	Isoform 1D of Mitogen-activated protein kinase kinase kinase 7 OS=Homo sapiens GN=MAP3K7 - [M3K7_HUMAN]	0.559471	0.568031		0.563751	0.00427977	0.791691	1.1303		0.960998	0.169307	1.7602	2.07011		1.91515	0.154954
Q15029-2	EFTUD2	Isoform 2 of 116 kDa U5 small nuclear ribonucleoprotein component OS=Homo sapiens GN=EFTUD2 - [U5S1_HUMAN]	1.10282	1.1984	1.25939	1.18687	0.0644393	1.09301	0.997912	0.921823	1.00425	0.0700303	1.02397	0.90846	0.747256	0.89323	0.113482
Q9NRZ7-2	AGPAT3	Isoform 2 of 1-acyl-sn-glycerol-3-phosphate acyltransferase gamma OS=Homo sapiens GN=AGPAT3 - [PLCC_HUMAN]	2.42939	2.29696	1.81831	2.18155	0.262479	1.04507	1.186	0.910956	1.04734	0.112296	0.33087	0.633537	0.726676	0.563694	0.168965
Q01970-2	PLCB3	Isoform 2 of 1-phosphatidylinositol 4,5-bisphosphate phosphodiesterase beta-3 OS=Homo sapiens GN=PLCB3 - [PLCB3_HUMAN]	2.05414	1.32974	1.37164	1.58517	0.332051	0.763844	0.925952	1.02233	0.904044	0.106659	0.436216	0.63409	0.796041	0.622116	0.147142
P19174-2	PLCG1	Isoform 2 of 1-phosphatidylinositol 4,5-bisphosphate phosphodiesterase gamma-1 OS=Homo sapiens GN=PLCG1 - [PLCG1_HUMAN]	0.422967	0.588274	0.412134	0.474458	0.0806014	0.784724	0.883957	0.973819	0.880833	0.0772293	1.738	1.56644	2.28601	1.86349	0.306873
Q16698-2	DECR1	Isoform 2 of 2,4-dienoyl-CoA reductase, mitochondrial OS=Homo sapiens GN=DECR1 - [DECR_HUMAN]	4.38748	2.93337	2.31338	3.21141	0.869274	1.29545	1.05137	1.08682	1.14455	0.107682	0.333947	0.381523	0.485192	0.400221	0.0631454
P43686-2	PSMC4	Isoform 2 of 26S protease regulatory subunit 6B OS=Homo sapiens GN=PSMC4 - [PRS6B_HUMAN]	0.892069	0.869219	0.767873	0.843054	0.0539729	1.0835	1.0879	1.07326	1.08155	0.00613595	1.27828	1.4619	1.29061	1.3436	0.0838055
P62195-2	PSMC5	Isoform 2 of 26S protease regulatory subunit 8 OS=Homo sapiens GN=PSMC5 - [PRS8_HUMAN]	0.761352	0.731536	0.761375	0.751421	0.0140605	1.1084	1.09131	1.05469	1.0848	0.0224047	1.43553	1.5535	1.38295	1.45733	0.0713101
Q16401-2	PSMD5	Isoform 2 of 26S proteasome non-ATPase regulatory subunit 5 OS=Homo sapiens GN=PSMD5 - [PSMD5_HUMAN]	0.606898		0.506466	0.556682	0.0502162	0.877876		1.0113	0.944586	0.0667105	1.39153		1.94214	1.66683	0.275306
P82912-2	MRPS11	Isoform 2 of 28S ribosomal protein S11, mitochondrial OS=Homo sapiens GN=MRPS11 - [RT11_HUMAN]	3.86904	4.2143	2.13482	3.40605	0.909883	1.3798	1.18397	1.04912	1.2043	0.135762	0.374174	0.323107	0.48909	0.395457	0.0694134
P51398-2	DAP3	Isoform 2 of 28S ribosomal protein S29, mitochondrial OS=Homo sapiens GN=DAP3 - [RT29_HUMAN]	3.40268	3.27474	2.05817	2.91187	0.605908	1.03309	0.942944	0.913309	0.963114	0.0509376	0.329224	0.358307	0.470801	0.386111	0.0610509
Q9UJ83-2	HACL1	Isoform 2 of 2-hydroxyacyl-CoA lyase 1 OS=Homo sapiens GN=HACL1 - [HACL1_HUMAN]		2.55278	2.10887	2.33082	0.221956		1.25913	1.06393	1.16153	0.0975965		0.522497	0.584084	0.553291	0.0307933
Q9NZE8-2	MRPL35	Isoform 2 of 39S ribosomal protein L35, mitochondrial OS=Homo sapiens GN=MRPL35 - [RM35_HUMAN]	4.05071	2.52057	2.07793	2.88307	0.845186	1.19166	0.866138	1.0807	1.04617	0.135119	0.294811	0.357484	0.499873	0.384056	0.0857989
Q9HD33-2	MRPL47	Isoform 2 of 39S ribosomal protein L47, mitochondrial OS=Homo sapiens GN=MRPL47 - [RM47_HUMAN]	3.54893	2.74637	1.92911	2.74147	0.661298	0.934297	1.01231	0.997241	0.981281	0.0337874	0.326859	0.364045	0.525824	0.405576	0.0863725
P04035-2	HMGCR	Isoform 2 of 3-hydroxy-3-methylglutaryl-coenzyme A reductase OS=Homo sapiens GN=HMGCR - [HMDH_HUMAN]	0.79317	1.16204	1.17782	1.04434	0.177724	1.80106	1.92735	1.55647	1.76163	0.153957	2.5537	1.88744	1.11488	1.85201	0.587931
P25325-2	MPST	Isoform 2 of 3-mercaptopyruvate sulfurtransferase OS=Homo sapiens GN=MPST - [THTM_HUMAN]	1.88698	1.6325	1.18454	1.56801	0.290374	0.842501	1.028	1.04229	0.970931	0.0910008	0.511687	0.617224	0.859168	0.662693	0.145456
O15530-2	PDPK1	Isoform 2 of 3-phosphoinositide-dependent protein kinase 1 OS=Homo sapiens GN=PDPK1 - [PDPK1_HUMAN]	0.471171		0.382339	0.426755	0.0444158	0.614705		0.777503	0.696104	0.081399	1.36882		1.50453	1.43668	0.0678546
P62847-2	RPS24	Isoform 2 of 40S ribosomal protein S24 OS=Homo sapiens GN=RPS24 - [RS24_HUMAN]	1.08203	0.801332	0.828576	0.90398	0.126393	0.960328	0.86399	1.14016	0.988159	0.11445	1.03681	1.21	1.38	1.20893	0.140108
Q00013-2	MPP1	Isoform 2 of 55 kDa erythrocyte membrane protein OS=Homo sapiens GN=MPP1 - [EM55_HUMAN]	1.42907	1.67301	1.11813	1.40674	0.227081	1.25476	1.25436	1.13489	1.21467	0.0564117	0.822365	0.770319	0.886471	0.826385	0.0475042
P49914-2	MTHFS	Isoform 2 of 5-formyltetrahydrofolate cyclo-ligase OS=Homo sapiens GN=MTHFS - [MTHFS_HUMAN]	1.4658	1.35235	1.10972	1.30929	0.148521	0.96429	0.963073	0.927059	0.951474	0.0172713	0.604582	0.701024	0.854255	0.719953	0.102804
Q9H857-2	NT5DC2	Isoform 2 of 5'-nucleotidase domain-containing protein 2 OS=Homo sapiens GN=NT5DC2 - [NT5D2_HUMAN]	2.71749	2.77246	1.97657	2.48884	0.362927	1.08646	0.935527	0.937217	0.986403	0.0707576	0.420945	0.382843	0.503693	0.435827	0.0504465
P62913-2	RPL11	Isoform 2 of 60S ribosomal protein L11 OS=Homo sapiens GN=RPL11 - [RL11_HUMAN]	0.934186	1.12256	0.924112	0.993621	0.0912697	1.02036	0.976995	1.09089	1.02942	0.0469377	1.17746	0.950852	1.23599	1.12143	0.122964
P18621-2	RPL17	Isoform 2 of 60S ribosomal protein L17 OS=Homo sapiens GN=RPL17 - [RL17_HUMAN]	1.10144	1.01067	0.800011	0.970707	0.126262	1.11779	0.990407	1.081	1.06307	0.0535279	0.936298	0.917598	1.25149	1.03513	0.153179
Q07020-2	RPL18	Isoform 2 of 60S ribosomal protein L18 OS=Homo sapiens GN=RPL18 - [RL18_HUMAN]	2.04508	1.03068	1.573	1.54959	0.414457	1.26588	0.80883	1.4401	1.1716	0.266197	0.625212	0.656351	0.99949	0.760351	0.169574
P52209-2	PGD	Isoform 2 of 6-phosphogluconate dehydrogenase, decarboxylating OS=Homo sapiens GN=PGD - [6PGD_HUMAN]	0.562533	0.534128	0.53194	0.542867	0.0139347	0.951445	1.00953	1.09291	1.01796	0.0580606	1.84131	2.13353	2.21969	2.06484	0.161931
Q969T7-2	NT5C3B	Isoform 2 of 7-methylguanosine phosphate-specific 5'-nucleotidase OS=Homo sapiens GN=NT5C3B - [5NT3B_HUMAN]		0.870969	0.278771	0.57487	0.296099		0.945296	1.41568	1.18049	0.235193		0.659695	5.16554	2.91262	2.25292
Q9NYB9-2	ABI2	Isoform 2 of Abl interactor 2 OS=Homo sapiens GN=ABI2 - [ABI2_HUMAN]	0.800654	0.651707	0.669384	0.707248	0.0664411	0.729175	1.00194	1.23683	0.989312	0.20744	0.930609	1.14029	1.87945	1.31678	0.40697
Q9NUB1-2	ACSS1	Isoform 2 of Acetyl-coenzyme A synthetase 2-like, mitochondrial OS=Homo sapiens GN=ACSS1 - [ACS2L_HUMAN]	2.9298	2.38636	1.66216	2.32611	0.519262	0.959317	0.871796	0.894126	0.908413	0.037131	0.333169	0.37168	0.50543	0.403426	0.0738213
Q92485-2	SMPDL3B	Isoform 2 of Acid sphingomyelinase-like phosphodiesterase 3b OS=Homo sapiens GN=SMPDL3B - [ASM3B_HUMAN]	4.06945	4.09729	2.04329	3.40334	0.961769	1.12192	0.855842	1.56824	1.182	0.293922	0.289258		0.693614	0.491436	0.202178
Q92688-2	ANP32B	Isoform 2 of Acidic leucine-rich nuclear phosphoprotein 32 family member B OS=Homo sapiens GN=ANP32B - [AN32B_HUMAN]	0.444754	0.300086	0.401645	0.382161	0.0606459	1.03704	1.11082	0.963697	1.03719	0.0600642	2.41821	3.18274	2.04284	2.54793	0.474314
Q9NQW6-2	ANLN	Isoform 2 of Actin-binding protein anillin OS=Homo sapiens GN=ANLN - [ANLN_HUMAN]	0.435204		0.650091	0.542648	0.107443	0.745527		0.703198	0.724363	0.0211646	1.74574		1.25334	1.49954	0.246203
Q9H981-2	ACTR8	Isoform 2 of Actin-related protein 8 OS=Homo sapiens GN=ACTR8 - [ARP8_HUMAN]		0.928298	1.00111	0.964702	0.0364039		0.919602	1.143	1.0313	0.111698		1.03058	1.04847	1.03953	0.00894687
Q9NPJ3-2	ACOT13	Isoform 2 of Acyl-coenzyme A thioesterase 13 OS=Homo sapiens GN=ACOT13 - [ACO13_HUMAN]	3.49463	2.51614	2.47992	2.83023	0.470035	1.556	1.19763	1.15417	1.3026	0.180058	0.377667	0.455816	0.483114	0.438866	0.044686
P55263-2	ADK	Isoform 2 of Adenosine kinase OS=Homo sapiens GN=ADK - [ADK_HUMAN]	0.50799	0.594703	0.383809	0.495501	0.0865489	0.971965	1.20672	0.908468	1.02905	0.128278	1.66715	2.00586	2.16309	1.94537	0.206935
O43865-2	AHCYL1	Isoform 2 of Adenosylhomocysteinase 2 OS=Homo sapiens GN=AHCYL1 - [SAHH2_HUMAN]	0.821598	0.664966		0.743282	0.0783159	0.810544	0.777013		0.793778	0.0167653	0.909953	1.80613		1.35804	0.448087
Q9Y3D8-2	AK6	Isoform 2 of Adenylate kinase isoenzyme 6 OS=Homo sapiens GN=AK6 - [KAD6_HUMAN]	0.32372		0.408293	0.366007	0.0422867	0.999984		0.872609	0.936297	0.0636872	3.24103		2.17393	2.70748	0.533551
Q9BRR6-2	ADPGK	Isoform 2 of ADP-dependent glucokinase OS=Homo sapiens GN=ADPGK - [ADPGK_HUMAN]	2.4153	2.1835	1.6342	2.07767	0.327545	1.19715	1.08666	1.10319	1.129	0.0486594	0.431181	0.536097	0.720732	0.56267	0.119693
Q9BW91-2	NUDT9	Isoform 2 of ADP-ribose pyrophosphatase, mitochondrial OS=Homo sapiens GN=NUDT9 - [NUDT9_HUMAN]	1.45614	1.68939	0.781831	1.30912	0.384816	1.09121	1.04557	1.23509	1.12396	0.080762	0.727068	0.632023	1.33043	0.896506	0.309271
Q9NP61-2	ARFGAP3	Isoform 2 of ADP-ribosylation factor GTPase-activating protein 3 OS=Homo sapiens GN=ARFGAP3 - [ARFG3_HUMAN]	0.422953	0.405094		0.414024	0.0089297	0.689715	0.517781		0.603748	0.085967	1.92549	1.85348		1.88949	0.0360085
P40616-2	ARL1	Isoform 2 of ADP-ribosylation factor-like protein 1 OS=Homo sapiens GN=ARL1 - [ARL1_HUMAN]	1.54093		1.39057	1.46575	0.0751788	0.963769		0.859961	0.911865	0.0519041	0.623983		0.768998	0.69649	0.0725075
Q6P4F2-2	FDX1L	Isoform 2 of Adrenodoxin-like protein, mitochondrial OS=Homo sapiens GN=FDX1L - [ADXL_HUMAN]		3.68089	1.71778	2.69934	0.981558		0.97352	1.33463	1.15408	0.180556		0.275144	0.7903	0.532722	0.257578
Q02040-2	AKAP17A	Isoform 2 of A-kinase anchor protein 17A OS=Homo sapiens GN=AKAP17A - [AK17A_HUMAN]	1.68456		1.50525	1.5949	0.0896565	1.62884		0.995067	1.31196	0.316889	1.0145		0.676933	0.845717	0.168784
P35611-2	ADD1	Isoform 2 of Alpha-adducin OS=Homo sapiens GN=ADD1 - [ADDA_HUMAN]		0.655118	1.02472	0.839918	0.184799		1.03343	1.04918	1.04131	0.00787262		1.40747	1.01983	1.21365	0.193819
P49419-2	ALDH7A1	Isoform 2 of Alpha-aminoadipic semialdehyde dehydrogenase OS=Homo sapiens GN=ALDH7A1 - [AL7A1_HUMAN]	2.27865	2.06201	1.37789	1.90618	0.38389	1.01766	1.06265	1.03311	1.0378	0.0186667	0.479574	0.541528	0.738276	0.586459	0.11029
Q9UBT7-2	CTNNAL1	Isoform 2 of Alpha-catulin OS=Homo sapiens GN=CTNNAL1 - [CTNL1_HUMAN]	0.467058		0.728236	0.597647	0.130589	0.546235		0.638533	0.592384	0.046149	2.31878		0.827469	1.57313	0.745657
P21397-2	MAOA	Isoform 2 of Amine oxidase [flavin-containing] A OS=Homo sapiens GN=MAOA - [AOFA_HUMAN]	3.457	4.30455	2.12042	3.29399	0.899085	1.42473	1.26803	1.06045	1.25107	0.149197	0.494951	0.32308	0.397631	0.40522	0.0703711
Q9UJX6-2	ANAPC2	Isoform 2 of Anaphase-promoting complex subunit 2 OS=Homo sapiens GN=ANAPC2 - [ANC2_HUMAN]	1.33069	1.0614	0.802268	1.06479	0.215743	0.417017	0.747239	0.911332	0.691863	0.205567	0.32461	0.835191	0.739884	0.633228	0.221668
Q9UJX3-2	ANAPC7	Isoform 2 of Anaphase-promoting complex subunit 7 OS=Homo sapiens GN=ANAPC7 - [APC7_HUMAN]	1.2694	1.50362	1.2252	1.33274	0.122171	0.949913	1.0472	0.952118	0.983076	0.0453487	0.776242	0.87456	0.784298	0.8117	0.04457
Q8N961-2	ABTB2	Isoform 2 of Ankyrin repeat and BTB/POZ domain-containing protein 2 OS=Homo sapiens GN=ABTB2 - [ABTB2_HUMAN]		0.537176	0.520805	0.52899	0.00818546		0.600207	1.07242	0.836312	0.236105		1.16239	2.01474	1.58857	0.426172
Q9Y575-2	ASB3	Isoform 2 of Ankyrin repeat and SOCS box protein 3 OS=Homo sapiens GN=ASB3 - [ASB3_HUMAN]	1.14115	0.507108	0.0906984	0.579652	0.431902	1.14541		0.309707	0.727557	0.41785	1.05312		3.47335	2.26323	1.21012
Q6P6B7-2	ANKRD16	Isoform 2 of Ankyrin repeat domain-containing protein 16 OS=Homo sapiens GN=ANKRD16 - [ANR16_HUMAN]	0.149764	0.370997		0.260381	0.110617	0.649455	0.857486		0.753471	0.104015	2.31871	2.4045	0.666245	1.79649	0.799969
P50995-2	ANXA11	Isoform 2 of Annexin A11 OS=Homo sapiens GN=ANXA11 - [ANX11_HUMAN]	0.981775	0.936807	0.673612	0.864065	0.135916	0.985516	1.07149	1.15538	1.0708	0.06935	1.01607	1.1312	1.6685	1.27192	0.284336
P20073-2	ANXA7	Isoform 2 of Annexin A7 OS=Homo sapiens GN=ANXA7 - [ANXA7_HUMAN]	0.810061	0.772519	0.611184	0.731255	0.0862748	0.972314	1.033	1.09592	1.03375	0.050464	1.35509	1.39476	1.85103	1.53363	0.225021
P61966-2	AP1S1	Isoform 2 of AP-1 complex subunit sigma-1A OS=Homo sapiens GN=AP1S1 - [AP1S1_HUMAN]		0.526325	0.619751	0.573038	0.0467131	0.864568	0.750255	0.953613	0.856145	0.083234		1.30495	1.56514	1.43504	0.130094
Q96CW1-2	AP2M1	Isoform 2 of AP-2 complex subunit mu OS=Homo sapiens GN=AP2M1 - [AP2M1_HUMAN]	1.66026	1.09584		1.37805	0.282208	1.02361	0.590291		0.806952	0.216661	0.646875	0.560387		0.603631	0.0432439
Q2M2I8-2	AAK1	Isoform 2 of AP2-associated protein kinase 1 OS=Homo sapiens GN=AAK1 - [AAK1_HUMAN]	0.417134		0.371688	0.394411	0.0227233	1.00941		1.2287	1.11905	0.109645	1.4655		3.3775	2.4215	0.955998
O00203-3	AP3B1	Isoform 2 of AP-3 complex subunit beta-1 OS=Homo sapiens GN=AP3B1 - [AP3B1_HUMAN]	0.981017	0.7716	0.765066	0.839228	0.100296	0.936591	0.827705	1.01048	0.924925	0.0750718	0.891378	1.03139	1.36186	1.09488	0.197252
O95445-2	APOM	Isoform 2 of Apolipoprotein M OS=Homo sapiens GN=APOM - [APOM_HUMAN]	4.02114	17.4374	1.40398	7.62084	7.0231	0.961563	0.258833	5.19868	2.13969	2.18197	0.0526127	0.0154421	3.76644	1.27816	1.75954
Q9BZZ5-2	API5	Isoform 2 of Apoptosis inhibitor 5 OS=Homo sapiens GN=API5 - [API5_HUMAN]	0.413561	0.876342	1.01105	0.766985	0.255888	0.797908	0.934008	1.10888	0.946933	0.127284	1.71773	1.40652	1.18876	1.43767	0.217073
Q9ULZ3-2	PYCARD	Isoform 2 of Apoptosis-associated speck-like protein containing a CARD OS=Homo sapiens GN=PYCARD - [ASC_HUMAN]	0.649584	0.440731		0.545157	0.104426	0.914436	1.22595		1.07019	0.155755	1.7048	2.44007		2.07243	0.367636
P52594-2	AGFG1	Isoform 2 of Arf-GAP domain and FG repeat-containing protein 1 OS=Homo sapiens GN=AGFG1 - [AGFG1_HUMAN]	0.617124	0.516624	0.590028	0.574592	0.042456	1.09277	0.985927	0.97308	1.01726	0.0536533	1.82199	1.91033	1.87413	1.86881	0.0362614
Q7L4I2-2	RSRC2	Isoform 2 of Arginine/serine-rich coiled-coil protein 2 OS=Homo sapiens GN=RSRC2 - [RSRC2_HUMAN]	0.238492	0.236473	0.520325	0.331763	0.133336	0.790252	0.86735	1.25861	0.972071	0.205044	3.47658	3.81577	2.46044	3.25093	0.575856
P04424-2	ASL	Isoform 2 of Argininosuccinate lyase OS=Homo sapiens GN=ASL - [ARLY_HUMAN]	0.441342	0.317171		0.379256	0.0620856	0.6497	0.737485		0.693592	0.0438925	1.57968	2.23297		1.90633	0.326643
Q6NXE6-2	ARMC6	Isoform 2 of Armadillo repeat-containing protein 6 OS=Homo sapiens GN=ARMC6 - [ARMC6_HUMAN]	0.964767	0.47562	0.551744	0.664044	0.214903	0.864345	0.668123	0.82176	0.784743	0.0842751	0.909542	1.45274	1.49645	1.28624	0.266966
P15289-2	ARSA	Isoform 2 of Arylsulfatase A OS=Homo sapiens GN=ARSA - [ARSA_HUMAN]	2.73025	2.25703	1.73469	2.24066	0.406602	0.989076	0.887079	1.08174	0.985964	0.0794994	0.436975	0.375024	0.623658	0.478553	0.105676
P08243-2	ASNS	Isoform 2 of Asparagine synthetase [glutamine-hydrolyzing] OS=Homo sapiens GN=ASNS - [ASNS_HUMAN]	0.680622	0.597871	0.55067	0.609721	0.0537103	0.889933	1.13372	1.06592	1.02986	0.10274	1.42053	1.83844	1.96215	1.74037	0.231734
P25705-2	ATP5A1	Isoform 2 of ATP synthase subunit alpha, mitochondrial OS=Homo sapiens GN=ATP5A1 - [ATPA_HUMAN]	4.0845	3.23466	2.06396	3.1277	0.82834	1.22151	1.07827	1.06596	1.12191	0.0706039	0.323955	0.335268	0.505793	0.388338	0.0831811
Q9NVI7-2	ATAD3A	Isoform 2 of ATPase family AAA domain-containing protein 3A OS=Homo sapiens GN=ATAD3A - [ATD3A_HUMAN]	3.8702	3.06959	2.1968	3.04553	0.683371	1.08548	0.959246	0.97857	1.00777	0.0555168	0.308151	0.331956	0.477806	0.372638	0.0749973
Q96S55-2	WRNIP1	Isoform 2 of ATPase WRNIP1 OS=Homo sapiens GN=WRNIP1 - [WRIP1_HUMAN]	0.355771	0.999711	0.762175	0.705886	0.265884	1.0103	1.00465	0.883787	0.966246	0.0583527	0.713999	1.04388	1.17312	0.977002	0.19331
Q9NP58-4	ABCB6	Isoform 2 of ATP-binding cassette sub-family B member 6, mitochondrial OS=Homo sapiens GN=ABCB6 - [ABCB6_HUMAN]	2.8795	2.52571		2.70261	0.176894	1.31344	1.30688		1.31016	0.00327994	0.440612	0.545791		0.493201	0.0525898
O15523-2	DDX3Y	Isoform 2 of ATP-dependent RNA helicase DDX3Y OS=Homo sapiens GN=DDX3Y - [DDX3Y_HUMAN]	1.31858	0.233052	1.06592	0.872519	0.463787	1.09238	1.06787	1.01739	1.05921	0.0312216	0.844565	4.76689	1.00907	2.20684	1.81147
Q68CP9-3	ARID2	Isoform 2 of AT-rich interactive domain-containing protein 2 OS=Homo sapiens GN=ARID2 - [ARID2_HUMAN]	0.519233		1.1723	0.845764	0.326531	1.32537		0.998818	1.16209	0.163273	2.35924		0.858919	1.60908	0.750161
Q676U5-2	ATG16L1	Isoform 2 of Autophagy-related protein 16-1 OS=Homo sapiens GN=ATG16L1 - [A16L1_HUMAN]	4.60079	0.624875	0.336344	1.854	1.94584	0.758623	1.27165	1.10021	1.04349	0.213246	0.173003	1.81342	3.56754	1.85132	1.38607
O15169-2	AXIN1	Isoform 2 of Axin-1 OS=Homo sapiens GN=AXIN1 - [AXIN1_HUMAN]	0.172624		0.652937	0.41278	0.240157	0.798137		0.557449	0.677793	0.120344	4.85105		0.868424	2.85974	1.99131
O95429-2	BAG4	Isoform 2 of BAG family molecular chaperone regulator 4 OS=Homo sapiens GN=BAG4 - [BAG4_HUMAN]	0.409116	0.410533	0.622009	0.480552	0.100026	0.954239	1.15656	1.48434	1.19838	0.218425	2.44721	2.93083	4.77198	3.38334	1.00157
Q16611-2	BAK1	Isoform 2 of Bcl-2 homologous antagonist/killer OS=Homo sapiens GN=BAK1 - [BAK_HUMAN]	2.49034	1.5309	1.95459	1.99194	0.392582	1.13741	1.28775	0.968994	1.13138	0.1302	0.499136	0.46908	0.495433	0.487883	0.0133814
P08236-2	GUSB	Isoform 2 of Beta-glucuronidase OS=Homo sapiens GN=GUSB - [BGLR_HUMAN]	1.85446		1.23229	1.54338	0.311084	1.09625		0.993854	1.04505	0.0511963	0.620226		0.635426	0.627826	0.00759991
Q8TDH9-2	BLOC1S5	Isoform 2 of Biogenesis of lysosome-related organelles complex 1 subunit 5 OS=Homo sapiens GN=BLOC1S5 - [BL1S5_HUMAN]	0.87888		0.45841	0.668645	0.210235	1.17284		0.867478	1.02016	0.152683	1.55189		1.92487	1.73838	0.186492
Q9UQB8-2	BAIAP2	Isoform 2 of Brain-specific angiogenesis inhibitor 1-associated protein 2 OS=Homo sapiens GN=BAIAP2 - [BAIP2_HUMAN]		0.572173	0.98884	0.780507	0.208334		0.502357	0.916622	0.70949	0.207133		0.721197	1.02074	0.870967	0.14977
Q9P287-2	BCCIP	Isoform 2 of BRCA2 and CDKN1A-interacting protein OS=Homo sapiens GN=BCCIP - [BCCIP_HUMAN]		0.709276	0.284517	0.496897	0.212379	1.09562	0.999599	0.99006	1.02843	0.0476737		1.8477	3.53957	2.69363	0.845934
P11274-2	BCR	Isoform 2 of Breakpoint cluster region protein OS=Homo sapiens GN=BCR - [BCR_HUMAN]	0.458205	0.369396	0.468986	0.432196	0.044624	0.680058	0.622158	0.814198	0.705471	0.0804333	1.73549	1.71244	1.76591	1.73794	0.0218972
Q15059-2	BRD3	Isoform 2 of Bromodomain-containing protein 3 OS=Homo sapiens GN=BRD3 - [BRD3_HUMAN]	0.556634	0.808077		0.682356	0.125721	1.11016	0.967313		1.03874	0.0714225	1.60364	1.48642		1.54503	0.0586136
Q9BQ13-2	KCTD14	Isoform 2 of BTB/POZ domain-containing protein KCTD14 OS=Homo sapiens GN=KCTD14 - [KCD14_HUMAN]	1.88765	1.6763	0.868972	1.47764	0.438957	1.12365	1.03114	1.2687	1.14116	0.0977727	0.530434	0.6964	1.46979	0.898874	0.409344
O43670-2	ZNF207	Isoform 2 of BUB3-interacting and GLEBS motif-containing protein ZNF207 OS=Homo sapiens GN=ZNF207 - [ZN207_HUMAN]	0.900406	0.96461	0.855372	0.906796	0.0448245	1.18055	1.35041	0.910154	1.14704	0.181288	1.44039	0.975169	1.34358	1.25305	0.200426
Q9BRD0-2	BUD13	Isoform 2 of BUD13 homolog OS=Homo sapiens GN=BUD13 - [BUD13_HUMAN]	1.23569	1.22295	1.13291	1.19718	0.0457469	0.987358	1.0997	0.805993	0.964349	0.121003	0.83835	0.95321	0.836902	0.876154	0.05449
P20851-2	C4BPB	Isoform 2 of C4b-binding protein beta chain OS=Homo sapiens GN=C4BPB - [C4BPB_HUMAN]	1.22908	0.791009		1.01005	0.219037	0.959924	0.91274		0.936332	0.0235921	0.819436	1.12802		0.973729	0.154293
P12830-2	CDH1	Isoform 2 of Cadherin-1 OS=Homo sapiens GN=CDH1 - [CADH1_HUMAN]	3.46147	2.49759	1.80413	2.58773	0.679599	1.33462	0.87938	1.3943	1.20277	0.229963	0.404535	0.366289	0.796175	0.522333	0.194264
P19022-2	CDH2	Isoform 2 of Cadherin-2 OS=Homo sapiens GN=CDH2 - [CADH2_HUMAN]	1.30047	0.497826	1.0465	0.948267	0.33496		0.445754	1.23931	0.842534	0.39678	0.192028	0.931509	1.20459	0.776041	0.427743
Q6NUK1-2	SLC25A24	Isoform 2 of Calcium-binding mitochondrial carrier protein SCaMC-1 OS=Homo sapiens GN=SLC25A24 - [SCMC1_HUMAN]	6.16512	4.2795	2.41738	4.28733	1.53002	1.4288	1.02289	1.36305	1.27158	0.177888	0.245267	0.259298	0.618838	0.374468	0.172891
P98194-2	ATP2C1	Isoform 2 of Calcium-transporting ATPase type 2C member 1 OS=Homo sapiens GN=ATP2C1 - [AT2C1_HUMAN]	2.23811	1.55406	1.18128	1.65782	0.437643	0.919315	0.906612	1.1929	1.00628	0.132067	0.350801	0.613832	1.05172	0.672116	0.2891
Q15417-2	CNN3	Isoform 2 of Calponin-3 OS=Homo sapiens GN=CNN3 - [CNN3_HUMAN]	0.454393	0.428453		0.441423	0.0129697	0.890701	0.866012		0.878357	0.0123444	1.97553	1.56571		1.77062	0.20491
O14958-2	CASQ2	Isoform 2 of Calsequestrin-2 OS=Homo sapiens GN=CASQ2 - [CASQ2_HUMAN]		0.656401	0.587849	0.622125	0.0342764		1.11785	1.03391	1.07588	0.0419692	2.28619	1.77168	1.78903	1.94896	0.238558
O43852-2	CALU	Isoform 2 of Calumenin OS=Homo sapiens GN=CALU - [CALU_HUMAN]	1.6348	0.342318	0.468877	0.815333	0.581753	1.04485	0.642177	0.827127	0.838051	0.164572	1.04477	2.36973	1.7759	1.73013	0.541879
P17612-2	PRKACA	Isoform 2 of cAMP-dependent protein kinase catalytic subunit alpha OS=Homo sapiens GN=PRKACA - [KAPCA_HUMAN]	0.600727	0.703806		0.652266	0.0515394	0.860054	0.97248		0.916267	0.0562128	1.51291	1.40444		1.45867	0.0542391
P13861-2	PRKAR2A	Isoform 2 of cAMP-dependent protein kinase type II-alpha regulatory subunit OS=Homo sapiens GN=PRKAR2A - [KAP2_HUMAN]	0.8196	0.823304	0.853793	0.832232	0.0153204	1.09208	1.16465	1.01191	1.08955	0.0623803	1.25853	1.38433	1.08875	1.24387	0.121111
Q9UDT6-2	CLIP2	Isoform 2 of CAP-Gly domain-containing linker protein 2 OS=Homo sapiens GN=CLIP2 - [CLIP2_HUMAN]	0.288028	0.157209	0.294822	0.246686	0.063331	0.947176	1.41473	0.936068	1.09932	0.22307	3.45029	9.36193	4.51278	5.775	2.57317
Q14444-2	CAPRIN1	Isoform 2 of Caprin-1 OS=Homo sapiens GN=CAPRIN1 - [CAPR1_HUMAN]	0.571874	0.563661	0.568939	0.568158	0.00339789	0.847569	0.850105	0.854719	0.850798	0.00295978	1.55576	1.58841	1.548	1.56406	0.0175111
P16870-2	CPE	Isoform 2 of Carboxypeptidase E OS=Homo sapiens GN=CPE - [CBPE_HUMAN]	1.83559	1.57606	0.282292	1.23131	0.679373	0.739912	0.411382	0.555187	0.568827	0.134468	0.422925	0.271545	1.65095	0.781806	0.617676
P13688-2	CEACAM1	Isoform 2 of Carcinoembryonic antigen-related cell adhesion molecule 1 OS=Homo sapiens GN=CEACAM1 - [CEAM1_HUMAN]	3.13327	2.56541	1.89807	2.53225	0.50481	1.25848	1.17347	0.962475	1.13148	0.124438	0.412569	0.462283	0.554699	0.476517	0.058891
Q9UJA2-2	CRLS1	Isoform 2 of Cardiolipin synthase (CMP-forming) OS=Homo sapiens GN=CRLS1 - [CRLS1_HUMAN]	2.3423	2.61375		2.47803	0.135724		0.614816		0.614816	0		0.294775		0.294775	0
P43155-2	CRAT	Isoform 2 of Carnitine O-acetyltransferase OS=Homo sapiens GN=CRAT - [CACP_HUMAN]	3.79507	2.6253	1.99229	2.80422	0.746777	1.02353	1.0125	1.0485	1.02818	0.0150636	0.31654	0.435069	0.52644	0.426016	0.08593
P50416-2	CPT1A	Isoform 2 of Carnitine O-palmitoyltransferase 1, liver isoform OS=Homo sapiens GN=CPT1A - [CPT1A_HUMAN]	4.84659	3.76827		4.30743	0.53916	1.57001	1.49467		1.53234	0.0376669	0.355257	0.434646		0.394952	0.0396943
Q96LW7-2	CARD19	Isoform 2 of Caspase recruitment domain-containing protein 19 OS=Homo sapiens GN=CARD19 - [CAR19_HUMAN]	3.72095	2.82016	4.20008	3.5804	0.57205	1.50652	1.45142	2.08942	1.68245	0.288645	0.424797	0.535411	0.506016	0.488741	0.0467809
P78556-2	CCL20	Isoform 2 of C-C motif chemokine 20 OS=Homo sapiens GN=CCL20 - [CCL20_HUMAN]	3.09662		1.85536	2.47599	0.620627	0.578685		0.565092	0.571888	0.00679685	0.196072		0.309805	0.252938	0.0568665
Q96Q11-2	TRNT1	Isoform 2 of CCA tRNA nucleotidyltransferase 1, mitochondrial OS=Homo sapiens GN=TRNT1 - [TRNT1_HUMAN]	2.1388	2.23118	1.34096	1.90365	0.399665	1.09971	1.13689	1.1045	1.1137	0.0165131	0.542735	0.607687	0.826182	0.658868	0.121244
O75175-2	CNOT3	Isoform 2 of CCR4-NOT transcription complex subunit 3 OS=Homo sapiens GN=CNOT3 - [CNOT3_HUMAN]	0.424472	0.381082	0.539429	0.448328	0.0668094	0.894606	0.959266	0.995746	0.949873	0.041821	1.98665	2.39718	1.87764	2.08716	0.223692
Q9UIV1-2	CNOT7	Isoform 2 of CCR4-NOT transcription complex subunit 7 OS=Homo sapiens GN=CNOT7 - [CNOT7_HUMAN]	0.412422	0.199669	0.505205	0.372432	0.1279	1.30904	0.487655	0.947725	0.914806	0.336136	1.26714	2.57869	1.90518	1.917	0.535503
P48960-2	CD97	Isoform 2 of CD97 antigen OS=Homo sapiens GN=CD97 - [CD97_HUMAN]	5.46841		2.09648	3.78245	1.68596	0.987024		1.17388	1.08045	0.0934267	0.189377		0.569546	0.379461	0.190085
Q00587-2	CDC42EP1	Isoform 2 of Cdc42 effector protein 1 OS=Homo sapiens GN=CDC42EP1 - [BORG5_HUMAN]	0.170973		0.407759	0.289366	0.118393	0.446663	2.52757	0.564575	1.1796	0.954369	2.81279		1.40837	2.11058	0.702212
Q9H3Q1-2	CDC42EP4	Isoform 2 of Cdc42 effector protein 4 OS=Homo sapiens GN=CDC42EP4 - [BORG4_HUMAN]		0.211503	0.377752	0.294628	0.0831246		0.740222	0.965875	0.853049	0.112826		3.68112	1.39809	2.53961	1.14151
Q9BY67-2	CADM1	Isoform 2 of Cell adhesion molecule 1 OS=Homo sapiens GN=CADM1 - [CADM1_HUMAN]	3.0218	2.35735	1.82782	2.40232	0.488476	1.10403	1.0998	0.892546	1.03213	0.0987137	0.40654	0.489639	0.498374	0.464851	0.0413859
O60671-2	RAD1	Isoform 2 of Cell cycle checkpoint protein RAD1 OS=Homo sapiens GN=RAD1 - [RAD1_HUMAN]		0.36187	0.340446	0.351158	0.0107123		1.06432	0.766641	0.915482	0.148841		3.05978	0.885124	1.97245	1.08733
Q8IX12-2	CCAR1	Isoform 2 of Cell division cycle and apoptosis regulator protein 1 OS=Homo sapiens GN=CCAR1 - [CCAR1_HUMAN]	1.24427	1.4312	1.44371	1.37306	0.0912113	1.13088	1.10142	0.895964	1.04275	0.10449	0.876954	0.797469	0.623697	0.76604	0.105753
P62633-2	CNBP	Isoform 2 of Cellular nucleic acid-binding protein OS=Homo sapiens GN=CNBP - [CNBP_HUMAN]	0.605534	0.586911	0.56584	0.586095	0.0162152	0.972654	1.1082	1.07999	1.05361	0.0583934	1.61421	1.65138	1.83948	1.70169	0.0986043
Q9UPN4-2	CEP131	Isoform 2 of Centrosomal protein of 131 kDa OS=Homo sapiens GN=CEP131 - [CP131_HUMAN]	0.650526	0.953721	0.762484	0.78891	0.125181	0.819837	0.788071	0.986282	0.86473	0.0869229	1.53317	0.970075	1.28	1.26108	0.23027
Q5SW79-2	CEP170	Isoform 2 of Centrosomal protein of 170 kDa OS=Homo sapiens GN=CEP170 - [CE170_HUMAN]	0.226811	0.765188	0.501049	0.497683	0.219805	0.883362	1.06224	1.15905	1.03488	0.114198	4.18805	3.44226	2.86544	3.49858	0.541423
Q8TAP6-2	CEP76	Isoform 2 of Centrosomal protein of 76 kDa OS=Homo sapiens GN=CEP76 - [CEP76_HUMAN]	1.0872		0.338915	0.713058	0.374143	0.717065		1.06195	0.889508	0.172443	1.75768		3.18721	2.47245	0.714768
Q6P2H3-2	CEP85	Isoform 2 of Centrosomal protein of 85 kDa OS=Homo sapiens GN=CEP85 - [CEP85_HUMAN]		0.597948	0.32587	0.461909	0.136039	1.85052	1.18326	0.836966	1.29025	0.420641		2.05867	2.61253	2.3356	0.27693
P27544-2	CERS1	Isoform 2 of Ceramide synthase 1 OS=Homo sapiens GN=CERS1 - [CERS1_HUMAN]	2.81857	2.42955	2.03487	2.42766	0.319944	1.02612	1.40716	1.06272	1.16533	0.171649	0.38197	0.602541	0.531226	0.505245	0.0919028
Q13370-2	PDE3B	Isoform 2 of cGMP-inhibited 3',5'-cyclic phosphodiesterase B OS=Homo sapiens GN=PDE3B - [PDE3B_HUMAN]	0.275857		0.582568	0.429212	0.153356	0.549459		0.652015	0.600737	0.0512779	3.3862		1.08567	2.23594	1.15026
Q9NZZ3-2	CHMP5	Isoform 2 of Charged multivesicular body protein 5 OS=Homo sapiens GN=CHMP5 - [CHMP5_HUMAN]	1.12858	0.884075		1.00633	0.12225	0.995067	1.04837		1.02172	0.026653	0.881394	2.23079		1.55609	0.6747
Q96S66-2	CLCC1	Isoform 2 of Chloride channel CLIC-like protein 1 OS=Homo sapiens GN=CLCC1 - [CLCC1_HUMAN]	1.40787	1.82481		1.61634	0.208471	1.2567	0.797601		1.02715	0.229548	0.868868	0.680859		0.774863	0.0940044
Q13111-2	CHAF1A	Isoform 2 of Chromatin assembly factor 1 subunit A OS=Homo sapiens GN=CHAF1A - [CAF1A_HUMAN]		0.163999	0.641626	0.402812	0.238814		0.472626	0.598851	0.535738	0.0631125		2.9981	0.613043	1.80557	1.19253
O14646-2	CHD1	Isoform 2 of Chromodomain-helicase-DNA-binding protein 1 OS=Homo sapiens GN=CHD1 - [CHD1_HUMAN]	1.26567	1.8365	1.64802	1.5834	0.23748	1.3127	1.06534	0.902913	1.09365	0.168488	1.08819	0.588908	0.872172	0.849757	0.204447
Q86WJ1-2	CHD1L	Isoform 2 of Chromodomain-helicase-DNA-binding protein 1-like OS=Homo sapiens GN=CHD1L - [CHD1L_HUMAN]	0.896683	0.522022	0.784714	0.734473	0.157026	0.677797	0.762499	1.01941	0.819901	0.145248	1.13372	1.46856	1.28379	1.29536	0.136941
O14647-2	CHD2	Isoform 2 of Chromodomain-helicase-DNA-binding protein 2 OS=Homo sapiens GN=CHD2 - [CHD2_HUMAN]	2.05967	2.56283		2.31125	0.251578	1.3281	1.15811		1.24311	0.0849957	0.67654	0.55407		0.615305	0.0612352
Q9HCK8-2	CHD8	Isoform 2 of Chromodomain-helicase-DNA-binding protein 8 OS=Homo sapiens GN=CHD8 - [CHD8_HUMAN]	0.277023	0.629055		0.453039	0.176016	0.961831	0.955735		0.958783	0.00304763	2.40862	1.56394		1.98628	0.422339
Q8N0X4-2	CLYBL	Isoform 2 of Citrate lyase subunit beta-like protein, mitochondrial OS=Homo sapiens GN=CLYBL - [CLYBL_HUMAN]	4.16967	3.43015		3.79991	0.369759	1.08328	1.19145		1.13737	0.0540844	0.238992	0.381959		0.310476	0.0714839
Q00610-2	CLTC	Isoform 2 of Clathrin heavy chain 1 OS=Homo sapiens GN=CLTC - [CLH1_HUMAN]	1.1471	1.12994	1.02197	1.09967	0.0553892	1.04083	1.009	1.03919	1.02967	0.0146321	0.94287	0.924634	1.02299	0.963497	0.042719
O96005-3	CLPTM1	Isoform 2 of Cleft lip and palate transmembrane protein 1 OS=Homo sapiens GN=CLPTM1 - [CLPT1_HUMAN]	2.09343	1.71731		1.90537	0.188062	0.877624	1.04549		0.961557	0.0839327	0.441921	0.639697		0.540809	0.0988879
Q96KA5-2	CLPTM1L	Isoform 2 of Cleft lip and palate transmembrane protein 1-like protein OS=Homo sapiens GN=CLPTM1L - [CLP1L_HUMAN]	2.58262	2.10315	1.89129	2.19235	0.289196	1.30503	1.13463	1.11981	1.18649	0.0840395	0.433863	0.480048	0.586756	0.500222	0.0640276
Q7Z460-2	CLASP1	Isoform 2 of CLIP-associating protein 1 OS=Homo sapiens GN=CLASP1 - [CLAP1_HUMAN]	0.587288		0.623113	0.6052	0.0179127	0.948897		1.14004	1.04447	0.0955712	1.85935		2.01261	1.93598	0.0766292
Q8N2M8-3	CLASRP	Isoform 2 of CLK4-associating serine/arginine rich protein OS=Homo sapiens GN=CLASRP - [CLASR_HUMAN]	0.461179		0.841195	0.651187	0.190008	0.80028	1.18426	1.03485	1.00646	0.158038	0.963399		1.25844	1.11092	0.147521
P35606-2	COPB2	Isoform 2 of Coatomer subunit beta' OS=Homo sapiens GN=COPB2 - [COPB2_HUMAN]	0.785675	0.87425	0.672232	0.777386	0.0826815	0.89523	1.00376	0.992006	0.963666	0.0486295	1.20621	1.14448	1.61164	1.32077	0.207209
Q9H8M1-2	COQ10B	Isoform 2 of Coenzyme Q-binding protein COQ10 homolog B, mitochondrial OS=Homo sapiens GN=COQ10B - [CQ10B_HUMAN]	7.32328	5.30688		6.31508	1.0082	1.2101	4.11758		2.66384	1.45374	0.173371	1.0125		0.592935	0.419564
Q9GZT6-2	CCDC90B	Isoform 2 of Coiled-coil domain-containing protein 90B, mitochondrial OS=Homo sapiens GN=CCDC90B - [CC90B_HUMAN]	4.09924	4.50527	2.17585	3.59345	1.01601	1.25925	1.69145	1.13872	1.36314	0.237309	0.315335	0.315916	0.514259	0.381837	0.093637
Q9Y5P4-2	COL4A3BP	Isoform 2 of Collagen type IV alpha-3-binding protein OS=Homo sapiens GN=COL4A3BP - [C43BP_HUMAN]	0.411205	0.502233	0.448788	0.454076	0.0373495	0.989088	0.740706	0.961683	0.897159	0.111194	1.45397	1.7813	2.15626	1.79718	0.286927
Q8N668-2	COMMD1	Isoform 2 of COMM domain-containing protein 1 OS=Homo sapiens GN=COMMD1 - [COMD1_HUMAN]	0.276163	0.313696		0.29493	0.0187667	0.886861	0.755626		0.821243	0.0656172	3.36938	2.50592		2.93765	0.43173
P29279-2	CTGF	Isoform 2 of Connective tissue growth factor OS=Homo sapiens GN=CTGF - [CTGF_HUMAN]	0.940183		0.748596	0.84439	0.0957934	0.594522		1.05378	0.824149	0.229627	0.536354		1.43185	0.984103	0.447749
Q14746-2	COG2	Isoform 2 of Conserved oligomeric Golgi complex subunit 2 OS=Homo sapiens GN=COG2 - [COG2_HUMAN]	1.11393	0.904868	0.974906	0.997902	0.0868846	0.898259	0.76388	0.979837	0.880658	0.0890381	1.01899	0.811335	1.02837	0.952899	0.100174
Q9Y2V7-2	COG6	Isoform 2 of Conserved oligomeric Golgi complex subunit 6 OS=Homo sapiens GN=COG6 - [COG6_HUMAN]	0.589368	0.794312	1.06499	0.816224	0.194789	0.819852	0.794897	1.0248	0.879851	0.103002	0.956428	0.966627	0.8547	0.925918	0.0505305
Q9UNS2-2	COPS3	Isoform 2 of COP9 signalosome complex subunit 3 OS=Homo sapiens GN=COPS3 - [CSN3_HUMAN]	0.40664	0.559059		0.48285	0.0762093	0.862731	0.91628		0.889506	0.0267748	2.10041	1.77991		1.94016	0.160254
Q99627-2	COPS8	Isoform 2 of COP9 signalosome complex subunit 8 OS=Homo sapiens GN=COPS8 - [CSN8_HUMAN]	0.585463	0.926841	0.581729	0.698011	0.161814	1.08961	1.01292	1.04046	1.04766	0.0317193	2.00701	1.32648	1.61206	1.64852	0.279019
P35670-2	ATP7B	Isoform 2 of Copper-transporting ATPase 2 OS=Homo sapiens GN=ATP7B - [ATP7B_HUMAN]	1.87307	1.20525	1.38549	1.48794	0.282093	0.878173	0.870851	0.715109	0.821378	0.0752028	0.50955	0.516653	0.48723	0.504478	0.0125362
Q9BZJ0-2	CRNKL1	Isoform 2 of Crooked neck-like protein 1 OS=Homo sapiens GN=CRNKL1 - [CRNL1_HUMAN]	0.874719	1.00297	1.00513	0.96094	0.0609734	0.925586	0.663409	0.927398	0.838798	0.124021	1.04423	0.695488	0.82595	0.855223	0.143871
Q05D32-2	CTDSPL2	Isoform 2 of CTD small phosphatase-like protein 2 OS=Homo sapiens GN=CTDSPL2 - [CTSL2_HUMAN]	1.15872	3.19198	3.09953	2.48341	0.937457	1.28773	1.16204	1.04915	1.16631	0.0974476	1.16602	0.74291	0.344301	0.751075	0.335513
Q13363-2	CTBP1	Isoform 2 of C-terminal-binding protein 1 OS=Homo sapiens GN=CTBP1 - [CTBP1_HUMAN]	0.815291	0.748916	0.922217	0.828808	0.0713926	1.0194	1.06042	0.962543	1.01412	0.0401335	1.4121	1.46897	1.03215	1.30441	0.193912
Q92879-2	CELF1	Isoform 2 of CUGBP Elav-like family member 1 OS=Homo sapiens GN=CELF1 - [CELF1_HUMAN]	1.34478	1.19719	1.28903	1.277	0.0608516	1.204	1.16959	1.11836	1.16398	0.0351874	0.904995	1.01545	0.920575	0.947006	0.0488117
Q13618-2	CUL3	Isoform 2 of Cullin-3 OS=Homo sapiens GN=CUL3 - [CUL3_HUMAN]	0.427015	0.505997	0.629771	0.520928	0.0834455	1.00231	0.882694	1.03537	0.973457	0.0655837	2.27284	1.80824	1.49897	1.86002	0.318046
Q13620-1	CUL4B	Isoform 2 of Cullin-4B OS=Homo sapiens GN=CUL4B - [CUL4B_HUMAN]	0.780051	0.633488	0.70731	0.70695	0.0598347	0.94121	1.0138	1.01992	0.991644	0.0357497	1.67934	2.31676	1.51089	1.83566	0.347067
Q9NYV4-2	CDK12	Isoform 2 of Cyclin-dependent kinase 12 OS=Homo sapiens GN=CDK12 - [CDK12_HUMAN]	0.307524	0.5127	0.84681	0.555678	0.22225	1.42983	1.06546	1.04747	1.18092	0.176156	4.53658	1.81871	1.24488	2.53339	1.43571
Q14004-2	CDK13	Isoform 2 of Cyclin-dependent kinase 13 OS=Homo sapiens GN=CDK13 - [CDK13_HUMAN]	0.771721	1.00117	0.725521	0.832804	0.120538	0.417822	1.23167	1.12063	0.923373	0.360341	1.46023	1.27984	2.16273	1.63426	0.380871
O14976-2	GAK	Isoform 2 of Cyclin-G-associated kinase OS=Homo sapiens GN=GAK - [GAK_HUMAN]	0.646736	0.81838	0.923428	0.796181	0.114044	0.789026	0.778771	0.531931	0.69991	0.118852	1.28004	1.24244	1.05255	1.19168	0.099569
O60583-2	CCNT2	Isoform 2 of Cyclin-T2 OS=Homo sapiens GN=CCNT2 - [CCNT2_HUMAN]	0.618297		1.06916	0.84373	0.225433	1.03517		0.877679	0.956424	0.0787453	1.7566		0.912973	1.33479	0.421815
P49589-2	CARS	Isoform 2 of Cysteine--tRNA ligase, cytoplasmic OS=Homo sapiens GN=CARS - [SYCC_HUMAN]	0.600923	0.55847	0.523781	0.561058	0.0315462	0.880348	1.13809	1.26022	1.09288	0.158341	2.21874	2.37989	2.36	2.31954	0.0717408
P00167-2	CYB5A	Isoform 2 of Cytochrome b5 OS=Homo sapiens GN=CYB5A - [CYB5_HUMAN]	2.30637	2.01945	1.55666	1.96083	0.308864	0.942268	0.960501	0.833107	0.911958	0.056251	0.473558	0.544297	0.584277	0.534044	0.045779
Q9UDW1-2	UQCR10	Isoform 2 of Cytochrome b-c1 complex subunit 9 OS=Homo sapiens GN=UQCR10 - [QCR9_HUMAN]	2.86056	2.34193	1.84205	2.34818	0.415829	0.281637	0.880065	0.860987	0.674229	0.277714	0.103299	0.390939	0.475437	0.323225	0.159291
Q7KZN9-2	COX15	Isoform 2 of Cytochrome c oxidase assembly protein COX15 homolog OS=Homo sapiens GN=COX15 - [COX15_HUMAN]	2.83019	3.21046	2.26339	2.76802	0.389131	0.792274	1.02043	1.15474	0.98915	0.149622	0.310608	0.34491	0.502421	0.38598	0.0835186
Q99418-2	CYTH2	Isoform 2 of Cytohesin-2 OS=Homo sapiens GN=CYTH2 - [CYH2_HUMAN]	0.272161	0.441217		0.356689	0.0845284	0.755898	0.977956		0.866927	0.111029	1.10802	2.84192		1.97497	0.866949
Q14008-2	CKAP5	Isoform 2 of Cytoskeleton-associated protein 5 OS=Homo sapiens GN=CKAP5 - [CKAP5_HUMAN]	0.850302	0.673465	0.855012	0.792927	0.0844941	0.957916	0.794331	0.999042	0.917097	0.0884169	1.26754	1.10759	1.08451	1.15322	0.081388
P28838-2	LAP3	Isoform 2 of Cytosol aminopeptidase OS=Homo sapiens GN=LAP3 - [AMPL_HUMAN]	1.98248	1.75489	1.18515	1.64084	0.33535	0.998879	1.04519	1.03371	1.02593	0.0196915	0.556324	0.622089	0.877003	0.685139	0.138299
P53384-2	NUBP1	Isoform 2 of Cytosolic Fe-S cluster assembly factor NUBP1 OS=Homo sapiens GN=NUBP1 - [NUBP1_HUMAN]	0.656563	0.334096	0.510322	0.500327	0.131836	0.936188	1.16009	0.908056	1.00144	0.112765	1.57504	3.21459	1.8144	2.20135	0.723107
P49902-2	NT5C2	Isoform 2 of Cytosolic purine 5'-nucleotidase OS=Homo sapiens GN=NT5C2 - [5NTC_HUMAN]	0.301691	0.706487	0.522212	0.51013	0.165478	0.940539	0.898989	1.44096	1.0935	0.246278	1.66475	1.25066	2.37882	1.76474	0.465963
Q69YQ0-2	SPECC1L	Isoform 2 of Cytospin-A OS=Homo sapiens GN=SPECC1L - [CYTSA_HUMAN]	0.507315	0.319206	0.738051	0.521524	0.171288	1.02921	1.09995	1.18121	1.10346	0.0621064	2.62041	3.52368	1.54774	2.56394	0.80766
Q96EP5-2	DAZAP1	Isoform 2 of DAZ-associated protein 1 OS=Homo sapiens GN=DAZAP1 - [DAZP1_HUMAN]	1.30805	1.15151		1.22978	0.0782695	1.24378	1.13411		1.18895	0.0548342	0.98979	1.01813		1.00396	0.0141713
P53355-2	DAPK1	Isoform 2 of Death-associated protein kinase 1 OS=Homo sapiens GN=DAPK1 - [DAPK1_HUMAN]	2.78539		3.91307	3.34923	0.563841	1.7987		0.430802	1.11475	0.683951	0.677538		0.111984	0.394761	0.282777
Q8N1I0-2	DOCK4	Isoform 2 of Dedicator of cytokinesis protein 4 OS=Homo sapiens GN=DOCK4 - [DOCK4_HUMAN]	2.04442		1.20697	1.62569	0.418723	0.387447		0.672275	0.529861	0.142414	0.198839		0.700838	0.449838	0.250999
Q9Y394-2	DHRS7	Isoform 2 of Dehydrogenase/reductase SDR family member 7 OS=Homo sapiens GN=DHRS7 - [DHRS7_HUMAN]		2.87402	1.81452	2.34427	0.529751		1.30706	1.13974	1.2234	0.0836609		0.503774	0.657043	0.580408	0.0766341
Q15392-2	DHCR24	Isoform 2 of Delta(24)-sterol reductase OS=Homo sapiens GN=DHCR24 - [DHC24_HUMAN]		1.8533	1.64373	1.74852	0.104786		1.01506	0.91658	0.965818	0.0492378		0.617057	0.574376	0.595716	0.0213405
O00115-2	DNASE2	Isoform 2 of Deoxyribonuclease-2-alpha OS=Homo sapiens GN=DNASE2 - [DNS2A_HUMAN]	3.14271	4.71404	1.78147	3.21274	1.19824	1.31726	1.29854	1.3002	1.30534	0.00845964	0.472501	0.40131	0.683923	0.519245	0.120017
P09417-2	QDPR	Isoform 2 of Dihydropteridine reductase OS=Homo sapiens GN=QDPR - [DHPR_HUMAN]	1.22169	1.14622	0.896416	1.08811	0.139005	1.02464	1.04577	1.07798	1.04946	0.0219286	0.919304	0.945641	1.30262	1.05586	0.174821
Q15398-1	DLGAP5	Isoform 2 of Disks large-associated protein 5 OS=Homo sapiens GN=DLGAP5 - [DLGP5_HUMAN]	0.758495	0.0711753	0.366165	0.398612	0.281534	1.0729		0.745013	0.908955	0.163942	1.48277		2.22883	1.8558	0.373028
Q155Q3-2	DIXDC1	Isoform 2 of Dixin OS=Homo sapiens GN=DIXDC1 - [DIXC1_HUMAN]	1.04374	0.811019		0.927377	0.116359	0.743156	0.42971		0.586433	0.156723	0.747048	0.551206		0.649127	0.0979211
P56282-2	POLE2	Isoform 2 of DNA polymerase epsilon subunit 2 OS=Homo sapiens GN=POLE2 - [DPOE2_HUMAN]		0.33371	1.52936	0.931535	0.597825	0.510201	1.47333		0.991764	0.481563		4.59302		4.59302	0
Q969P6-2	TOP1MT	Isoform 2 of DNA topoisomerase I, mitochondrial OS=Homo sapiens GN=TOP1MT - [TOP1M_HUMAN]		2.5314	1.99774	2.26457	0.266833		0.447308	0.702184	0.574746	0.127438		0.183829	0.357528	0.270678	0.0868493
O60870-2	KIN	Isoform 2 of DNA/RNA-binding protein KIN17 OS=Homo sapiens GN=KIN - [KIN17_HUMAN]	0.525176	0.576843	1.01447	0.705495	0.219491	1.15206	1.08448	1.13293	1.12316	0.0284404	2.13138	1.76327	1.19787	1.69751	0.383932
Q9GZS1-2	POLR1E	Isoform 2 of DNA-directed RNA polymerase I subunit RPA49 OS=Homo sapiens GN=POLR1E - [RPA49_HUMAN]		0.788811	1.36671	1.07776	0.288949		0.599601	0.904356	0.751978	0.152378		0.485762	0.657056	0.571409	0.0856468
Q9NW08-2	POLR3B	Isoform 2 of DNA-directed RNA polymerase III subunit RPC2 OS=Homo sapiens GN=POLR3B - [RPC2_HUMAN]	0.625424	1.30915		0.967288	0.341864	0.656411	0.719832		0.688122	0.0317105	1.10119	0.757289		0.929237	0.171949
Q96EY1-2	DNAJA3	Isoform 2 of DnaJ homolog subfamily A member 3, mitochondrial OS=Homo sapiens GN=DNAJA3 - [DNJA3_HUMAN]	3.05476	2.52705	1.71883	2.43355	0.549387	1.05089	0.901617	0.848168	0.933558	0.0857874	0.32458	0.360194	0.501327	0.395367	0.0763228
Q99543-2	DNAJC2	Isoform 2 of DnaJ homolog subfamily C member 2 OS=Homo sapiens GN=DNAJC2 - [DNJC2_HUMAN]	0.647894	0.594514	0.574907	0.605772	0.0308415	1.02678	0.768583	1.14575	0.980372	0.157437	1.92487	1.3751	1.99523	1.76507	0.277241
Q99615-2	DNAJC7	Isoform 2 of DnaJ homolog subfamily C member 7 OS=Homo sapiens GN=DNAJC7 - [DNJC7_HUMAN]	0.794557		0.639274	0.716915	0.0776412	1.01343		0.974101	0.993766	0.019665	1.35478		1.51111	1.43295	0.0781605
Q86YN1-2	DOLPP1	Isoform 2 of Dolichyldiphosphatase 1 OS=Homo sapiens GN=DOLPP1 - [DOPP1_HUMAN]	2.20597	2.15355	3.53445	2.63132	0.638965		1.09743	1.21602	1.15673	0.0592943		0.530141	0.597957	0.564049	0.033908
Q9Y673-2	ALG5	Isoform 2 of Dolichyl-phosphate beta-glucosyltransferase OS=Homo sapiens GN=ALG5 - [ALG5_HUMAN]	2.21804	1.68768	1.80328	1.903	0.227711	1.09775	1.27403	0.982985	1.11826	0.119701	0.480157	0.655226	0.564479	0.566621	0.0714878
Q9NRD9-2	DUOX1	Isoform 2 of Dual oxidase 1 OS=Homo sapiens GN=DUOX1 - [DUOX1_HUMAN]		2.33239	1.48576	1.90908	0.423314		1.02575	0.943842	0.984794	0.0409519		0.457517	0.64617	0.551844	0.0943267
P52564-2	MAP2K6	Isoform 2 of Dual specificity mitogen-activated protein kinase kinase 6 OS=Homo sapiens GN=MAP2K6 - [MP2K6_HUMAN]		0.687009	0.307087	0.497048	0.189961		0.817855	0.525363	0.671609	0.146246		1.23846	1.74018	1.48932	0.25086
P33981-2	TTK	Isoform 2 of Dual specificity protein kinase TTK OS=Homo sapiens GN=TTK - [TTK_HUMAN]	0.573238		0.744073	0.658655	0.0854174	0.528832		0.651272	0.590052	0.0612196	0.967927		1.61818	1.29305	0.325128
P50570-2	DNM2	Isoform 2 of Dynamin-2 OS=Homo sapiens GN=DNM2 - [DYN2_HUMAN]		0.707247	0.199941	0.453594	0.253653		1.06553	0.85341	0.95947	0.10606		1.46338	4.34163	2.9025	1.43912
Q8IZA0-2	KIAA0319L	Isoform 2 of Dyslexia-associated protein KIAA0319-like protein OS=Homo sapiens GN=KIAA0319L - [K319L_HUMAN]	2.28489	1.61398		1.94943	0.335455	1.01658	1.02933		1.02295	0.0063742	0.537276	0.774524		0.6559	0.118624
Q9Y4E5-2	ZNF451	Isoform 2 of E3 SUMO-protein ligase ZNF451 OS=Homo sapiens GN=ZNF451 - [ZN451_HUMAN]	0.731414	1.088	0.878183	0.899198	0.146331	0.415435	0.933291	0.816044	0.72159	0.221713	0.595936	0.892397	0.931439	0.806591	0.149806
Q7Z6Z7-2	HUWE1	Isoform 2 of E3 ubiquitin-protein ligase HUWE1 OS=Homo sapiens GN=HUWE1 - [HUWE1_HUMAN]	0.49379	0.580478	0.617255	0.563841	0.0517588	0.774781	0.949653	0.945042	0.889825	0.0813703	1.49338	1.72181	1.57528	1.59682	0.0944955
Q96J02-2	ITCH	Isoform 2 of E3 ubiquitin-protein ligase Itchy homolog OS=Homo sapiens GN=ITCH - [ITCH_HUMAN]	1.01993	1.06076	0.796227	0.958974	0.116281	0.801456	0.874292	0.935674	0.870474	0.0548605	0.756294	1.19864	1.20079	1.05191	0.209032
O75592-2	MYCBP2	Isoform 2 of E3 ubiquitin-protein ligase MYCBP2 OS=Homo sapiens GN=MYCBP2 - [MYCB2_HUMAN]	0.66677		0.92014	0.793455	0.126685			0.271306	0.271306	0			0.216163	0.216163	0
Q7Z6E9-2	RBBP6	Isoform 2 of E3 ubiquitin-protein ligase RBBP6 OS=Homo sapiens GN=RBBP6 - [RBBP6_HUMAN]	0.365494	0.276875		0.321185	0.0443091	1.1019	1.70078		1.40134	0.299439	2.81887	6.39047		4.60467	1.7858
Q86TM6-2	SYVN1	Isoform 2 of E3 ubiquitin-protein ligase synoviolin OS=Homo sapiens GN=SYVN1 - [SYVN1_HUMAN]	2.27823	2.2971	1.81222	2.12918	0.224258	0.978663	0.974523	0.826831	0.926673	0.0706187	0.391597	0.501439	0.476559	0.456532	0.0470256
Q96JP5-2	ZFP91	Isoform 2 of E3 ubiquitin-protein ligase ZFP91 OS=Homo sapiens GN=ZFP91 - [ZFP91_HUMAN]	0.587195	0.522613	0.878587	0.662799	0.154847	1.17006	0.9213	1.05689	1.04942	0.101692	1.89318	1.83396	1.28023	1.66912	0.27605
Q9GZT9-2	EGLN1	Isoform 2 of Egl nine homolog 1 OS=Homo sapiens GN=EGLN1 - [EGLN1_HUMAN]	0.667402	0.621914	0.371478	0.553598	0.13011	1.11348	1.20685	1.23429	1.18487	0.0517091	2.0649	3.46052	2.83364	2.78635	0.57074
Q16134-3	ETFDH	Isoform 2 of Electron transfer flavoprotein-ubiquinone oxidoreductase, mitochondrial OS=Homo sapiens GN=ETFDH - [ETFD_HUMAN]		4.35925	2.28553	3.32239	1.03686		1.26442	1.10968	1.18705	0.0773674		0.320002	0.507261	0.413632	0.0936295
Q7Z2Z2-2	EFL1	Isoform 2 of Elongation factor-like GTPase 1 OS=Homo sapiens GN=EFL1 - [EFL1_HUMAN]	0.441324	0.823781	0.463688	0.576265	0.175259	0.601028	0.887649	1.04134	0.84334	0.182468	1.4719	1.12098	2.7416	1.77816	0.696156
Q9BW60-2	ELOVL1	Isoform 2 of Elongation of very long chain fatty acids protein 1 OS=Homo sapiens GN=ELOVL1 - [ELOV1_HUMAN]	0.646798	0.855507	1.47905	0.993786	0.353557	0.707164	1.08253	1.19096	0.993551	0.207289	1.14713	1.31639	0.819053	1.09419	0.206458
Q9H9T3-2	ELP3	Isoform 2 of Elongator complex protein 3 OS=Homo sapiens GN=ELP3 - [ELP3_HUMAN]	0.609065	0.644005	0.456465	0.569845	0.0814308	0.630451	0.655332	0.94756	0.744448	0.143981	1.22449	1.07006	1.97278	1.42244	0.394219
Q969X5-2	ERGIC1	Isoform 2 of Endoplasmic reticulum-Golgi intermediate compartment protein 1 OS=Homo sapiens GN=ERGIC1 - [ERGI1_HUMAN]	2.46267	2.21746	1.97408	2.21807	0.199466	1.48135	1.39266	1.35726	1.41042	0.0521921	0.624324	0.718665	0.554146	0.632378	0.0674053
Q9UPY3-2	DICER1	Isoform 2 of Endoribonuclease Dicer OS=Homo sapiens GN=DICER1 - [DICER_HUMAN]	0.551076	0.661944		0.60651	0.0554336	0.606595	0.972151		0.789373	0.182778	1.2555	2.66058		1.95804	0.702541
O60869-2	EDF1	Isoform 2 of Endothelial differentiation-related factor 1 OS=Homo sapiens GN=EDF1 - [EDF1_HUMAN]	1.18632	0.411488		0.798906	0.387418	1.24681		1.2963	1.27156	0.0247456	1.1027			1.1027	0
P42126-2	ECI1	Isoform 2 of Enoyl-CoA delta isomerase 1, mitochondrial OS=Homo sapiens GN=ECI1 - [ECI1_HUMAN]	3.53636	2.69264	2.11435	2.78111	0.583892	1.05578	0.973138	0.979775	1.0029	0.0374926	0.334467	0.365626	0.471249	0.390447	0.0585346
O75521-2	ECI2	Isoform 2 of Enoyl-CoA delta isomerase 2, mitochondrial OS=Homo sapiens GN=ECI2 - [ECI2_HUMAN]	2.60922	2.37494	1.89371	2.29262	0.297846	1.15343	1.1251	0.92661	1.06838	0.100911	0.469153	0.50394	0.54105	0.504715	0.029357
Q8TE67-2	EPS8L3	Isoform 2 of Epidermal growth factor receptor kinase substrate 8-like protein 3 OS=Homo sapiens GN=EPS8L3 - [ES8L3_HUMAN]	0.81627	0.433065		0.624668	0.191602	1.13119	0.654212		0.892703	0.238491	1.45399	1.57157		1.51278	0.0587881
Q9NRG7-2	SDR39U1	Isoform 2 of Epimerase family protein SDR39U1 OS=Homo sapiens GN=SDR39U1 - [D39U1_HUMAN]	4.81927	3.62771	2.2976	3.58153	1.02999	0.962488	0.917028	1.00327	0.96093	0.0352272	0.245567	0.241138	0.420674	0.302459	0.0836097
Q9H6T0-2	ESRP2	Isoform 2 of Epithelial splicing regulatory protein 2 OS=Homo sapiens GN=ESRP2 - [ESRP2_HUMAN]	0.717625		0.685331	0.701478	0.0161473	0.721645		0.727292	0.724469	0.00282324	1.05508		1.10111	1.07809	0.0230133
Q9BZD2-2	SLC29A3	Isoform 2 of Equilibrative nucleoside transporter 3 OS=Homo sapiens GN=SLC29A3 - [S29A3_HUMAN]	4.49781	3.65939	1.50272	3.21997	1.2616	1.54996	1.19598	0.809998	1.18531	0.302182	0.361558	0.362956	0.548281	0.424265	0.0876946
Q9BV94-2	EDEM2	Isoform 2 of ER degradation-enhancing alpha-mannosidase-like protein 2 OS=Homo sapiens GN=EDEM2 - [EDEM2_HUMAN]		0.991656	0.823292	0.907474	0.0841821		0.66338	0.787838	0.725609	0.0622291		0.88129	1.02706	0.954177	0.0728876
Q8N766-2	EMC1	Isoform 2 of ER membrane protein complex subunit 1 OS=Homo sapiens GN=EMC1 - [EMC1_HUMAN]	2.15309	2.07055		2.11182	0.0412728	1.05179	1.07277		1.06228	0.0104939	0.532513	0.528871		0.530692	0.00182114
Q9H0W9-2	C11orf54	Isoform 2 of Ester hydrolase C11orf54 OS=Homo sapiens GN=C11orf54 - [CK054_HUMAN]	0.631624		0.415643	0.523633	0.107991	1.0111		1.05485	1.03297	0.0218747	1.89517		2.09002	1.9926	0.0974218
P50548-2	ERF	Isoform 2 of ETS domain-containing transcription factor ERF OS=Homo sapiens GN=ERF - [ERF_HUMAN]	0.435212	0.924437		0.679825	0.244612	0.157552	1.08223		0.619891	0.462339	0.616376	1.2179		0.917137	0.300761
P15170-2	GSPT1	Isoform 2 of Eukaryotic peptide chain release factor GTP-binding subunit ERF3A OS=Homo sapiens GN=GSPT1 - [ERF3A_HUMAN]	0.703907	0.694	0.512922	0.636943	0.0877893	0.898025	0.993629	1.01353	0.968393	0.0504165	1.34963	1.5948	2.01719	1.65387	0.27571
Q9Y262-2	EIF3L	Isoform 2 of Eukaryotic translation initiation factor 3 subunit L OS=Homo sapiens GN=EIF3L - [EIF3L_HUMAN]	0.685437	0.62186	0.506351	0.604549	0.0741292	0.865974	0.766641	0.9534	0.862005	0.0762956	1.39867	1.57008	1.7763	1.58168	0.154386
Q9NV70-2	EXOC1	Isoform 2 of Exocyst complex component 1 OS=Homo sapiens GN=EXOC1 - [EXOC1_HUMAN]	1.08483	1.12761	0.969028	1.06049	0.0669912	0.93588	0.897124	0.964604	0.932536	0.0276497	0.770676	0.988903	1.04515	0.93491	0.11838
O60645-2	EXOC3	Isoform 2 of Exocyst complex component 3 OS=Homo sapiens GN=EXOC3 - [EXOC3_HUMAN]	1.04222		1.03393	1.03807	0.004146	0.883984		1.01232	0.94815	0.064166	0.770317		1.0282	0.899257	0.12894
Q9UPT5-2	EXOC7	Isoform 2 of Exocyst complex component 7 OS=Homo sapiens GN=EXOC7 - [EXOC7_HUMAN]	0.985467	0.778963	0.913558	0.892663	0.08559	1.09383	0.823561	0.771348	0.896246	0.141328	1.16221	1.17299	1.51798	1.28439	0.165228
Q96QU8-2	XPO6	Isoform 2 of Exportin-6 OS=Homo sapiens GN=XPO6 - [XPO6_HUMAN]	0.302806	0.241335	0.421608	0.321917	0.0748264	0.694132	0.547365	0.843116	0.694871	0.120741	2.20999	2.31226	3.06446	2.52891	0.380991
Q86XX4-2	FRAS1	Isoform 2 of Extracellular matrix protein FRAS1 OS=Homo sapiens GN=FRAS1 - [FRAS1_HUMAN]	1.27387	1.13073		1.2023	0.0715711	0.571059	0.681389		0.626224	0.0551648	0.597752	0.58132		0.589536	0.00821574
Q96AE4-2	FUBP1	Isoform 2 of Far upstream element-binding protein 1 OS=Homo sapiens GN=FUBP1 - [FUBP1_HUMAN]	0.320542	0.72267	0.830591	0.624601	0.21947	1.03251	1.0802	1.18885	1.10052	0.0654248	2.59682	1.93735	1.67401	2.06939	0.388134
P14324-2	FDPS	Isoform 2 of Farnesyl pyrophosphate synthase OS=Homo sapiens GN=FDPS - [FPPS_HUMAN]	0.669191	0.678155	0.742293	0.696546	0.0325543	0.845931	0.98271	1.01398	0.947542	0.0729749	1.32364	1.5271	1.48021	1.44365	0.0869917
Q53R41-2	FASTKD1	Isoform 2 of FAST kinase domain-containing protein 1 OS=Homo sapiens GN=FASTKD1 - [FAKD1_HUMAN]	2.98034		2.28604	2.63319	0.34715	0.617905		1.31971	0.968807	0.350901	0.204277		0.544017	0.374147	0.16987
Q96ME1-2	FBXL18	Isoform 2 of F-box/LRR-repeat protein 18 OS=Homo sapiens GN=FBXL18 - [FXL18_HUMAN]	0.491477	0.598148		0.544813	0.0533354	0.79379	0.997601		0.895696	0.101905	2.24897	1.68716		1.96806	0.280906
Q96AC1-2	FERMT2	Isoform 2 of Fermitin family homolog 2 OS=Homo sapiens GN=FERMT2 - [FERM2_HUMAN]	0.658176	0.627657	0.676135	0.653989	0.0200115	0.869788	0.867106	0.943752	0.893549	0.0355162	1.41694	1.56223	1.60354	1.52757	0.0800231
P02671-2	FGA	Isoform 2 of Fibrinogen alpha chain OS=Homo sapiens GN=FGA - [FIBA_HUMAN]		0.617795	0.559484	0.588639	0.0291557	0.915616	0.729117	0.454593	0.699775	0.189352		1.39062	1.00091	1.19577	0.194855
P22455-2	FGFR4	Isoform 2 of Fibroblast growth factor receptor 4 OS=Homo sapiens GN=FGFR4 - [FGFR4_HUMAN]	1.62395	1.5164	1.27456	1.47163	0.146107	0.598053	0.839775	0.856534	0.764787	0.118097	0.387009	0.58692	0.671813	0.548581	0.11939
Q9Y2H6-2	FNDC3A	Isoform 2 of Fibronectin type-III domain-containing protein 3A OS=Homo sapiens GN=FNDC3A - [FND3A_HUMAN]	2.3791	2.18451	1.72693	2.09685	0.273369	0.945504	0.901345	0.914432	0.920427	0.0185197	0.403225	0.523664	0.552566	0.493152	0.0646735
O75369-2	FLNB	Isoform 2 of Filamin-B OS=Homo sapiens GN=FLNB - [FLNB_HUMAN]	0.767061		0.706959	0.73701	0.0300513	1.01059		0.994728	1.00266	0.00793341	1.39379		1.46094	1.42737	0.0335767
Q5T1M5-2	FKBP15	Isoform 2 of FK506-binding protein 15 OS=Homo sapiens GN=FKBP15 - [FKB15_HUMAN]	0.234471	0.395747	0.670847	0.433689	0.180158	0.530504	0.710379	1.08938	0.776754	0.232938	2.37388	1.02182	1.40717	1.60096	0.568729
Q01167-2	FOXK2	Isoform 2 of Forkhead box protein K2 OS=Homo sapiens GN=FOXK2 - [FOXK2_HUMAN]	0.588356	0.389962	0.916372	0.631563	0.217067	1.04394	0.916199	0.863893	0.941344	0.0756234	1.62465	2.99819	1.0425	1.88845	0.819905
Q9H334-2	FOXP1	Isoform 2 of Forkhead box protein P1 OS=Homo sapiens GN=FOXP1 - [FOXP1_HUMAN]	0.447317	0.150478		0.298897	0.148419	0.971027	0.497274		0.73415	0.236876	1.835	3.43789		2.63644	0.801445
P51114-2	FXR1	Isoform 2 of Fragile X mental retardation syndrome-related protein 1 OS=Homo sapiens GN=FXR1 - [FXR1_HUMAN]	0.981836	1.23333	0.900366	1.03851	0.141716	1.02735	1.39306	1.21912	1.21318	0.14936	1.32762	1.28119	1.53473	1.38118	0.110216
Q8N954-2	GPATCH11	Isoform 2 of G patch domain-containing protein 11 OS=Homo sapiens GN=GPATCH11 - [GPT11_HUMAN]	0.495727	0.363635		0.429681	0.0660463	1.09777	0.627003		0.862389	0.235386	2.32343	1.7938		2.05861	0.264817
Q96CW5-2	TUBGCP3	Isoform 2 of Gamma-tubulin complex component 3 OS=Homo sapiens GN=TUBGCP3 - [GCP3_HUMAN]	0.448634	0.960251	0.603789	0.670891	0.214189	0.424632	0.939214	0.84029	0.734712	0.222948	1.43821	1.3729	1.24704	1.35272	0.0793364
Q9UGJ1-2	TUBGCP4	Isoform 2 of Gamma-tubulin complex component 4 OS=Homo sapiens GN=TUBGCP4 - [GCP4_HUMAN]	1.98905		0.855334	1.42219	0.56686			1.74649	1.74649	0			2.77019	2.77019	0
P16383-2	GCFC2	Isoform 2 of GC-rich sequence DNA-binding factor 2 OS=Homo sapiens GN=GCFC2 - [GCFC2_HUMAN]	0.495399	0.420405	0.51738	0.477728	0.0415147	0.99141	0.903614	0.844009	0.913011	0.0605418	1.60589	2.29445	1.59071	1.83035	0.328226
Q96A29-2	SLC35C1	Isoform 2 of GDP-fucose transporter 1 OS=Homo sapiens GN=SLC35C1 - [FUCT1_HUMAN]	1.23111		1.57529	1.4032	0.172088	0.142747	0.67385	1.28633	0.700976	0.467261	0.121655		0.830597	0.476126	0.354471
O60547-2	GMDS	Isoform 2 of GDP-mannose 4,6 dehydratase OS=Homo sapiens GN=GMDS - [GMDS_HUMAN]	0.498715	0.430105	0.448554	0.459125	0.02899	0.746513	0.831126	0.848509	0.808716	0.0445529	1.54689	1.81903	1.97295	1.77963	0.176154
P06396-2	GSN	Isoform 2 of Gelsolin OS=Homo sapiens GN=GSN - [GELS_HUMAN]	1.1495	1.8849	0.777738	1.27071	0.460051	1.20857	0.957727	1.22508	1.13046	0.122325	1.22683	0.546447	2.18212	1.31847	0.670898
Q12789-3	GTF3C1	Isoform 2 of General transcription factor 3C polypeptide 1 OS=Homo sapiens GN=GTF3C1 - [TF3C1_HUMAN]	1.15251	0.949975		1.05124	0.101267	0.711335	0.944343		0.827839	0.116504	0.865036	1.0545		0.959767	0.0947309
Q9Y5Q8-2	GTF3C5	Isoform 2 of General transcription factor 3C polypeptide 5 OS=Homo sapiens GN=GTF3C5 - [TF3C5_HUMAN]	1.15952	0.843952		1.00174	0.157786	1.00516	0.883679		0.944419	0.0607402	0.98209	0.991294		0.986692	0.00460215
P32780-2	GTF2H1	Isoform 2 of General transcription factor IIH subunit 1 OS=Homo sapiens GN=GTF2H1 - [TF2H1_HUMAN]	1.12874	0.876058		1.0024	0.126343	0.804815	0.969446		0.887131	0.0823155	1.02169	1.15122		1.08646	0.0647662
P78347-2	GTF2I	Isoform 2 of General transcription factor II-I OS=Homo sapiens GN=GTF2I - [GTF2I_HUMAN]	0.67063	0.668316	0.907046	0.748664	0.111997	0.839168	0.755085	0.883627	0.82596	0.0533019	1.21373	1.13906	1.02626	1.12635	0.0770599
Q9UHL9-2	GTF2IRD1	Isoform 2 of General transcription factor II-I repeat domain-containing protein 1 OS=Homo sapiens GN=GTF2IRD1 - [GT2D1_HUMAN]	0.430602		0.390765	0.410684	0.0199189	0.556596		0.684027	0.620311	0.0637155	1.3562		1.78055	1.56838	0.212179
Q14687-2	GSE1	Isoform 2 of Genetic suppressor element 1 OS=Homo sapiens GN=GSE1 - [GSE1_HUMAN]	0.299724		1.11081	0.705265	0.405541			0.688256	0.688256	0	1.92585		0.770805	1.34833	0.577523
P53609-2	PGGT1B	Isoform 2 of Geranylgeranyl transferase type-1 subunit beta OS=Homo sapiens GN=PGGT1B - [PGTB1_HUMAN]	0.305955		0.591639	0.448797	0.142842	1.04558		1.38963	1.21761	0.172026	3.58559		2.38913	2.98736	0.598226
Q4G148-2	GXYLT1	Isoform 2 of Glucoside xylosyltransferase 1 OS=Homo sapiens GN=GXYLT1 - [GXLT1_HUMAN]	0.727561	0.98832	0.88015	0.865343	0.106968	1.02188	1.14772	0.7865	0.985365	0.149709	1.71014	1.20811	1.0101	1.30945	0.294634
Q06210-2	GFPT1	Isoform 2 of Glutamine--fructose-6-phosphate aminotransferase [isomerizing] 1 OS=Homo sapiens GN=GFPT1 - [GFPT1_HUMAN]	0.659424	0.597975	0.47833	0.578576	0.075193	0.906815	0.950474	0.990218	0.949169	0.0340617	1.41402	1.64511	2.02111	1.69341	0.250184
P21695-2	GPD1	Isoform 2 of Glycerol-3-phosphate dehydrogenase [NAD(+)], cytoplasmic OS=Homo sapiens GN=GPD1 - [GPDA_HUMAN]	0.418989	0.491633	0.304757	0.405126	0.0769188	0.749227	0.748098	0.737677	0.745001	0.00519881	1.45334	1.42414	2.17175	1.68308	0.345749
P13807-2	GYS1	Isoform 2 of Glycogen [starch] synthase, muscle OS=Homo sapiens GN=GYS1 - [GYS1_HUMAN]		0.974002	0.79203	0.883016	0.0909861		1.81335	1.06624	1.4398	0.373552	4.45272	1.40343	1.39663	2.41759	1.43906
P06737-2	PYGL	Isoform 2 of Glycogen phosphorylase, liver form OS=Homo sapiens GN=PYGL - [PYGL_HUMAN]	0.597152	0.642077	0.508197	0.582475	0.0556332	0.751376	0.876678	0.904315	0.844123	0.0665454	1.30461	1.57547	1.70452	1.5282	0.16665
Q9NS00-2	C1GALT1	Isoform 2 of Glycoprotein-N-acetylgalactosamine 3-beta-galactosyltransferase 1 OS=Homo sapiens GN=C1GALT1 - [C1GLT_HUMAN]	2.52932	2.52187	1.55472	2.20197	0.457685	0.971573	1.46878	0.915993	1.11878	0.248525	0.412517	0.738926	0.632599	0.594681	0.135926
Q9HC38-2	GLOD4	Isoform 2 of Glyoxalase domain-containing protein 4 OS=Homo sapiens GN=GLOD4 - [GLOD4_HUMAN]	0.615828	0.582914	0.528926	0.575889	0.0358236	0.907841	1.0518	1.06147	1.00704	0.0702552	1.63873	1.8167	2.03139	1.82894	0.160537
B7ZAQ6-2	GPR89A	Isoform 2 of Golgi pH regulator A OS=Homo sapiens GN=GPR89A - [GPHRA_HUMAN]		1.51947	1.45493	1.4872	0.0322688		1.10669	1.1695	1.1381	0.0314072		0.757708	0.777534	0.767621	0.00991312
O95249-2	GOSR1	Isoform 2 of Golgi SNAP receptor complex member 1 OS=Homo sapiens GN=GOSR1 - [GOSR1_HUMAN]	1.17851	1.01149		1.095	0.08351	0.990572	1.02435		1.00746	0.0168886	1.0714	1.05498		1.06319	0.00821141
Q7L5D6-2	GET4	Isoform 2 of Golgi to ER traffic protein 4 homolog OS=Homo sapiens GN=GET4 - [GET4_HUMAN]		0.510026	1.19607	0.853049	0.343022		0.860091	0.935843	0.897967	0.0378761		1.75437	0.795873	1.27512	0.479248
Q9HD26-2	GOPC	Isoform 2 of Golgi-associated PDZ and coiled-coil motif-containing protein OS=Homo sapiens GN=GOPC - [GOPC_HUMAN]	0.699912	0.803651	0.880217	0.794593	0.0738875	1.03016	1.1045	0.991313	1.04199	0.0469594	1.23356	1.48294	1.14142	1.28597	0.144266
Q08378-2	GOLGA3	Isoform 2 of Golgin subfamily A member 3 OS=Homo sapiens GN=GOLGA3 - [GOGA3_HUMAN]	0.444963	0.458466		0.451714	0.0067518	0.887596	0.957545		0.922571	0.0349745	1.37393	1.6813		1.52762	0.153683
Q8TBA6-2	GOLGA5	Isoform 2 of Golgin subfamily A member 5 OS=Homo sapiens GN=GOLGA5 - [GOGA5_HUMAN]		0.592481	1.21202	0.902249	0.309768		1.1542	0.908315	1.03126	0.122944		1.65816	0.83239	1.24527	0.412883
Q7Z5G4-3	GOLGA7	Isoform 2 of Golgin subfamily A member 7 OS=Homo sapiens GN=GOLGA7 - [GOGA7_HUMAN]	3.12482	1.7989	1.42287	2.11553	0.73	1.27844	0.623783	0.855892	0.91937	0.271004	0.429253	0.360741	0.611857	0.467284	0.105986
Q96S52-2	PIGS	Isoform 2 of GPI transamidase component PIG-S OS=Homo sapiens GN=PIGS - [PIGS_HUMAN]	2.75921	2.69011	1.98175	2.47702	0.351343	1.131	1.24465	1.17955	1.18506	0.0465594	0.50994	0.456138	0.596279	0.520786	0.0577242
Q86SQ4-2	GPR126	Isoform 2 of G-protein coupled receptor 126 OS=Homo sapiens GN=GPR126 - [GP126_HUMAN]	1.51885	1.46099	1.0691	1.34965	0.199781	0.789722	0.766526	0.853684	0.803311	0.0368566	0.54553	0.545817	0.813371	0.634906	0.126194
Q9BVP2-2	GNL3	Isoform 2 of Guanine nucleotide-binding protein-like 3 OS=Homo sapiens GN=GNL3 - [GNL3_HUMAN]	1.82741	1.98258	1.65753	1.82251	0.132744	1.21963	1.17436	1.04193	1.14531	0.0754006	0.677784	0.550404	0.611956	0.613382	0.0520124
P51798-2	CLCN7	Isoform 2 of H(+)/Cl(-) exchange transporter 7 OS=Homo sapiens GN=CLCN7 - [CLCN7_HUMAN]	3.05876	2.71502	1.98591	2.58656	0.447309	1.17902	1.27385	1.07246	1.17511	0.0822645	0.391472	0.509108	0.641915	0.514165	0.102305
Q96HR8-2	NAF1	Isoform 2 of H/ACA ribonucleoprotein complex non-core subunit NAF1 OS=Homo sapiens GN=NAF1 - [NAF1_HUMAN]		0.554728	0.314292	0.43451	0.120218		0.958715	0.623736	0.791226	0.167489		1.79795	1.97787	1.88791	0.0899564
Q9NY12-2	GAR1	Isoform 2 of H/ACA ribonucleoprotein complex subunit 1 OS=Homo sapiens GN=GAR1 - [GAR1_HUMAN]	2.76393	2.19646	1.86241	2.27427	0.372131	1.50104	1.09295	1.25084	1.28161	0.168015	0.542686	0.54281	0.658872	0.581456	0.0547416
Q9BT25-2	HAUS8	Isoform 2 of HAUS augmin-like complex subunit 8 OS=Homo sapiens GN=HAUS8 - [HAUS8_HUMAN]		0.580941	0.950973	0.765957	0.185016	1.06991	0.633888	0.657982	0.78726	0.200106		1.13514	0.70379	0.919465	0.215675
Q12931-2	TRAP1	Isoform 2 of Heat shock protein 75 kDa, mitochondrial OS=Homo sapiens GN=TRAP1 - [TRAP1_HUMAN]	3.57914	2.33562	2.23117	2.71531	0.612309	1.27849	1.00151	0.975914	1.08531	0.137002	0.383626	0.427677	0.476712	0.429338	0.0380206
P30519-2	HMOX2	Isoform 2 of Heme oxygenase 2 OS=Homo sapiens GN=HMOX2 - [HMOX2_HUMAN]	1.44045	1.45031	1.52582	1.47219	0.0381353	1.05638	1.04009	0.956821	1.01776	0.0436042	0.767551	0.791525	0.656837	0.738638	0.058664
Q9Y5Z4-2	HEBP2	Isoform 2 of Heme-binding protein 2 OS=Homo sapiens GN=HEBP2 - [HEBP2_HUMAN]	0.497768	0.514904	0.445109	0.485927	0.0296983	0.976456	1.12623	1.11447	1.07239	0.0680024	1.87715	2.185	2.32018	2.12744	0.18539
O14964-2	HGS	Isoform 2 of Hepatocyte growth factor-regulated tyrosine kinase substrate OS=Homo sapiens GN=HGS - [HGS_HUMAN]	1.05447	0.907954	0.908898	0.957106	0.0688446	1.13257	1.02904	1.10876	1.09013	0.0442729	1.17846	1.13926	1.30226	1.20666	0.0694654
Q7Z4V5-2	HDGFRP2	Isoform 2 of Hepatoma-derived growth factor-related protein 2 OS=Homo sapiens GN=HDGFRP2 - [HDGR2_HUMAN]	0.346675	0.158492	0.773337	0.426168	0.257226	0.8064	0.755438	0.724129	0.761989	0.0339047	3.31888	2.36485	0.84697	2.1769	1.01787
P09651-3	HNRNPA1	Isoform 2 of Heterogeneous nuclear ribonucleoprotein A1 OS=Homo sapiens GN=HNRNPA1 - [ROA1_HUMAN]	1.33177	1.29231		1.31204	0.0197296	1.00401	1.0359		1.01996	0.0159456	0.852164	0.834479		0.843322	0.00884242
P51991-2	HNRNPA3	Isoform 2 of Heterogeneous nuclear ribonucleoprotein A3 OS=Homo sapiens GN=HNRNPA3 - [ROA3_HUMAN]	1.64888	1.71689		1.68289	0.0340013	1.16899	1.07275		1.12087	0.048123	0.728505	0.673524		0.701015	0.0274904
P31942-2	HNRNPH3	Isoform 2 of Heterogeneous nuclear ribonucleoprotein H3 OS=Homo sapiens GN=HNRNPH3 - [HNRH3_HUMAN]	1.33783	1.3178	1.39751	1.35105	0.0338605	1.06758	1.07415	0.916607	1.01944	0.072766	0.887721	0.827559	0.692287	0.802522	0.0817259
P52272-2	HNRNPM	Isoform 2 of Heterogeneous nuclear ribonucleoprotein M OS=Homo sapiens GN=HNRNPM - [HNRPM_HUMAN]	1.14022	1.12316	1.23115	1.16484	0.0474016	1.19103	1.12713	0.955411	1.09119	0.0994927	1.02342	0.998463	0.76337	0.928417	0.11715
O43390-2	HNRNPR	Isoform 2 of Heterogeneous nuclear ribonucleoprotein R OS=Homo sapiens GN=HNRNPR - [HNRPR_HUMAN]	2.15852	1.88213		2.02033	0.138195	1.42625	1.04361	1.14591	1.20526	0.161749	0.735386	0.682471		0.708929	0.0264575
Q15651-2	HMGN3	Isoform 2 of High mobility group nucleosome-binding domain-containing protein 3 OS=Homo sapiens GN=HMGN3 - [HMGN3_HUMAN]	2.07286	2.01517	1.82035	1.96946	0.108033	1.4184	1.18983	1.14355	1.25059	0.120153	0.70533	0.610053	0.682693	0.666025	0.0406429
Q9UBN7-2	HDAC6	Isoform 2 of Histone deacetylase 6 OS=Homo sapiens GN=HDAC6 - [HDAC6_HUMAN]	0.52003	0.720634		0.620332	0.100302	1.07789	1.11183		1.09486	0.0169718	1.32899	1.95613		1.64256	0.313568
P07305-2	H1F0	Isoform 2 of Histone H1.0 OS=Homo sapiens GN=H1F0 - [H10_HUMAN]	6.28777	5.65598	3.29676	5.08017	1.28717	2.60729	1.83504	1.97225	2.13819	0.3364	0.397358	0.337525	0.532928	0.422604	0.0817458
Q03164-2	KMT2A	Isoform 2 of Histone-lysine N-methyltransferase 2A OS=Homo sapiens GN=KMT2A - [KMT2A_HUMAN]		0.442117	1.24717	0.844643	0.402527		0.36294	0.824467	0.593703	0.230763		0.854017	0.676814	0.765416	0.0886014
Q29960-2	HLA	Isoform 2 of HLA class I histocompatibility antigen, Cw-16 alpha chain OS=Homo sapiens GN=HLA-C - [1C16_HUMAN]	2.6812	2.01429	1.69805	2.13118	0.409793	1.11422	1.16163	0.991328	1.08906	0.0717649	0.422351	0.660251	0.599009	0.560537	0.10086
Q8N6C5-2	IGSF1	Isoform 2 of Immunoglobulin superfamily member 1 OS=Homo sapiens GN=IGSF1 - [IGSF1_HUMAN]		0.950361	1.12209	1.03623	0.0858641		0.602852	0.446861	0.524856	0.077995		0.659919	0.364752	0.512335	0.147584
Q07820-2	MCL1	Isoform 2 of Induced myeloid leukemia cell differentiation protein Mcl-1 OS=Homo sapiens GN=MCL1 - [MCL1_HUMAN]	0.607481		0.378728	0.493104	0.114377	2.65511		1.80865	2.23188	0.423227	4.58573		4.85764	4.72169	0.135955
Q9NQS7-2	INCENP	Isoform 2 of Inner centromere protein OS=Homo sapiens GN=INCENP - [INCE_HUMAN]	0.446134	1.64913	1.03573	1.04367	0.491155	0.8452	0.65768	0.571507	0.691462	0.11426	1.71076	0.688663	0.520235	0.973221	0.526035
O43314-2	PPIP5K2	Isoform 2 of Inositol hexakisphosphate and diphosphoinositol-pentakisphosphate kinase 2 OS=Homo sapiens GN=PPIP5K2 - [VIP2_HUMAN]	0.0775866		0.488385	0.282986	0.205399	0.579035		1.06783	0.823432	0.244397			2.22401	2.22401	0
O14732-2	IMPA2	Isoform 2 of Inositol monophosphatase 2 OS=Homo sapiens GN=IMPA2 - [IMPA2_HUMAN]	0.401598		0.178265	0.289931	0.111667	0.302952		0.771487	0.53722	0.234268	0.791484		4.25663	2.52406	1.73257
Q9NPH2-2	ISYNA1	Isoform 2 of Inositol-3-phosphate synthase 1 OS=Homo sapiens GN=ISYNA1 - [INO1_HUMAN]	0.653979	0.519804		0.586891	0.0670875	1.05629	0.881164		0.968727	0.0875622	1.75964	1.8805		1.82007	0.0604294
Q9Y6M1-1	IGF2BP2	Isoform 2 of Insulin-like growth factor 2 mRNA-binding protein 2 OS=Homo sapiens GN=IGF2BP2 - [IF2B2_HUMAN]	0.899775	0.891011	0.872516	0.887767	0.0113623	0.992712	1.0919	1.0413	1.04197	0.0404958	1.14958	1.28655	1.28717	1.2411	0.0647111
Q68E01-2	INTS3	Isoform 2 of Integrator complex subunit 3 OS=Homo sapiens GN=INTS3 - [INT3_HUMAN]	0.718122	0.856486	1.26588	0.946829	0.232567	0.961213	1.06075	0.934211	0.98539	0.0544139	1.61652	1.50891	0.774595	1.30001	0.374112
Q13418-2	ILK	Isoform 2 of Integrin-linked protein kinase OS=Homo sapiens GN=ILK - [ILK_HUMAN]	1.531	1.61386		1.57243	0.0414287	0.938477	0.897673		0.918075	0.0204022	0.614229	0.578669		0.596449	0.0177798
Q7Z5L9-2	IRF2BP2	Isoform 2 of Interferon regulatory factor 2-binding protein 2 OS=Homo sapiens GN=IRF2BP2 - [I2BP2_HUMAN]	0.863369	0.260393	0.653544	0.592435	0.249928	0.979076	0.876853	0.853613	0.903181	0.054498	1.18981	3.50322	1.32857	2.0072	1.05936
Q27J81-2	INF2	Isoform 2 of Inverted formin-2 OS=Homo sapiens GN=INF2 - [INF2_HUMAN]	0.804433	1.06803	0.955869	0.942778	0.108011	0.684426	0.748176	0.907169	0.779924	0.0936646	1.32568	0.947003	0.992231	1.08831	0.168864
Q9H1K1-2	ISCU	Isoform 2 of Iron-sulfur cluster assembly enzyme ISCU, mitochondrial OS=Homo sapiens GN=ISCU - [ISCU_HUMAN]	3.16614	2.82612	2.07995	2.69074	0.453651	1.08733	0.97269	0.863701	0.974574	0.0913062	0.361688	0.358058	0.436642	0.385462	0.0362197
P53990-2	IST1	Isoform 2 of IST1 homolog OS=Homo sapiens GN=IST1 - [IST1_HUMAN]	0.809636	0.844959	0.394336	0.682977	0.204609	0.981576	1.03876	1.01587	1.01207	0.0234992	1.29445	1.27424	2.6204	1.72969	0.629878
Q9P2G3-2	KLHL14	Isoform 2 of Kelch-like protein 14 OS=Homo sapiens GN=KLHL14 - [KLH14_HUMAN]	0.168958	0.671593		0.420276	0.251318	0.563941	0.789804		0.676872	0.112931	3.50199	1.22344		2.36271	1.13927
O75525-2	KHDRBS3	Isoform 2 of KH domain-containing, RNA-binding, signal transduction-associated protein 3 OS=Homo sapiens GN=KHDRBS3 - [KHDR3_HUMAN]	0.760606	0.947368	1.11488	0.940953	0.144705	0.75337	0.875269	0.723169	0.783936	0.0657486	1.03922	0.961151	0.698406	0.899593	0.145787
Q9ULH0-2	KIDINS220	Isoform 2 of Kinase D-interacting substrate of 220 kDa OS=Homo sapiens GN=KIDINS220 - [KDIS_HUMAN]		2.81816	1.36492	2.09154	0.72662		1.04554	1.19081	1.11817	0.0726392		0.431513	0.692094	0.561804	0.130291
Q86UP2-2	KTN1	Isoform 2 of Kinectin OS=Homo sapiens GN=KTN1 - [KTN1_HUMAN]	0.923088	0.855232		0.88916	0.0339278	1.18876	1.05092		1.11984	0.0689232	1.34439	1.23919		1.29179	0.0526013
O60333-2	KIF1B	Isoform 2 of Kinesin-like protein KIF1B OS=Homo sapiens GN=KIF1B - [KIF1B_HUMAN]	0.414155	0.530261	0.310989	0.418468	0.0895692	0.844609	1.04461	0.975834	0.955019	0.0829677	1.68967	1.80359	2.53808	2.01045	0.375979
Q14807-2	KIF22	Isoform 2 of Kinesin-like protein KIF22 OS=Homo sapiens GN=KIF22 - [KIF22_HUMAN]	0.730764	0.918357		0.82456	0.0937963	0.986373	0.670591		0.828482	0.157891	0.954917	0.637673		0.796295	0.158622
Q02241-2	KIF23	Isoform 2 of Kinesin-like protein KIF23 OS=Homo sapiens GN=KIF23 - [KIF23_HUMAN]	2.18516	1.5238	1.90321	1.87072	0.270972	0.816187	0.924995	0.829527	0.856903	0.048455	0.400476	0.680007	0.404855	0.495113	0.130752
O00139-2	KIF2A	Isoform 2 of Kinesin-like protein KIF2A OS=Homo sapiens GN=KIF2A - [KIF2A_HUMAN]	1.12328	0.832584	0.924247	0.960038	0.121347	1.13063	1.00643	1.11486	1.08397	0.0552058	1.1184	1.25755	1.10073	1.1589	0.070133
Q8NBT2-2	SPC24	Isoform 2 of Kinetochore protein Spc24 OS=Homo sapiens GN=SPC24 - [SPC24_HUMAN]	0.367892	0.671233		0.519562	0.15167	0.829717	0.979676		0.904696	0.0749799	2.63078	1.32514		1.97796	0.65282
Q14678-2	KANK1	Isoform 2 of KN motif and ankyrin repeat domain-containing protein 1 OS=Homo sapiens GN=KANK1 - [KANK1_HUMAN]	0.659223	0.41391	0.792495	0.621876	0.156797	0.918466	0.992911	0.93076	0.947379	0.032585	1.46181	2.2518	1.16222	1.62527	0.459592
Q04760-2	GLO1	Isoform 2 of Lactoylglutathione lyase OS=Homo sapiens GN=GLO1 - [LGUL_HUMAN]	0.67767	0.567171	0.466512	0.570451	0.0862364	1.00399	1.01604	1.14216	1.05406	0.0624895	1.65672	1.84494	2.71467	2.07211	0.460812
Q9Y2S2-2	CRYL1	Isoform 2 of Lambda-crystallin homolog OS=Homo sapiens GN=CRYL1 - [CRYL1_HUMAN]	0.523178	0.643573		0.583375	0.0601976	0.757198	0.970832		0.864015	0.106817	1.67483	1.45769		1.56626	0.108573
Q6PKG0-3	LARP1	Isoform 2 of La-related protein 1 OS=Homo sapiens GN=LARP1 - [LARP1_HUMAN]		0.623089	0.640307	0.631698	0.00860857		0.812672	1.03669	0.924682	0.112011		1.29026	1.8481	1.56918	0.27892
Q86V48-2	LUZP1	Isoform 2 of Leucine zipper protein 1 OS=Homo sapiens GN=LUZP1 - [LUZP1_HUMAN]	0.458973	0.533005	0.605627	0.532535	0.0598721	1.07478	1.17803	0.843663	1.03216	0.139792	3.81725	2.15615	1.20397	2.39246	1.07988
Q9Y608-2	LRRFIP2	Isoform 2 of Leucine-rich repeat flightless-interacting protein 2 OS=Homo sapiens GN=LRRFIP2 - [LRRF2_HUMAN]	0.513787	0.367194	0.53586	0.472281	0.0748517	1.41603	0.905755	0.848109	1.05663	0.255221	2.8454	2.56616	2.02845	2.48001	0.339038
O75473-2	LGR5	Isoform 2 of Leucine-rich repeat-containing G-protein coupled receptor 5 OS=Homo sapiens GN=LGR5 - [LGR5_HUMAN]		1.92947	1.6412	1.78534	0.144137		0.724889	0.780484	0.752686	0.0277976		0.390842	0.488452	0.439647	0.0488048
Q9BU23-2	LMF2	Isoform 2 of Lipase maturation factor 2 OS=Homo sapiens GN=LMF2 - [LMF2_HUMAN]	2.71993	2.52615	2.00003	2.41537	0.304155	1.22588	1.06135	1.11331	1.13351	0.0686715	0.472615	0.456591	0.518691	0.482632	0.0263234
P50851-2	LRBA	Isoform 2 of Lipopolysaccharide-responsive and beige-like anchor protein OS=Homo sapiens GN=LRBA - [LRBA_HUMAN]	0.442281	0.420907	0.53499	0.466059	0.0495165	0.780609	0.88984	1.01531	0.895252	0.0958912	1.46804	1.66038	2.12454	1.75099	0.275566
Q6PCB7-2	SLC27A1	Isoform 2 of Long-chain fatty acid transport protein 1 OS=Homo sapiens GN=SLC27A1 - [S27A1_HUMAN]		5.14025	1.77805	3.45915	1.6811		19.4781	1.49355	10.4858	8.99226		3.94213	0.854423	2.39828	1.54385
O00754-2	MAN2B1	Isoform 2 of Lysosomal alpha-mannosidase OS=Homo sapiens GN=MAN2B1 - [MA2B1_HUMAN]	3.15376	2.55111	1.69763	2.4675	0.597396	1.00114	0.944231	0.925832	0.957069	0.0320574	0.345978	0.397473	0.562709	0.435387	0.0924523
P10619-2	CTSA	Isoform 2 of Lysosomal protective protein OS=Homo sapiens GN=CTSA - [PPGB_HUMAN]	3.04291	2.18951	1.54634	2.25959	0.612977	1.03946	0.958931	1.09645	1.03161	0.0564148	0.385749	0.394912	0.756077	0.512246	0.172455
P11279-2	LAMP1	Isoform 2 of Lysosome-associated membrane glycoprotein 1 OS=Homo sapiens GN=LAMP1 - [LAMP1_HUMAN]	3.8346	3.31488	2.04673	3.0654	0.750908	1.14825	1.09228	1.13969	1.12674	0.0246161	0.333694	0.303409	0.603872	0.413659	0.135068
Q9HD23-2	MRS2	Isoform 2 of Magnesium transporter MRS2 homolog, mitochondrial OS=Homo sapiens GN=MRS2 - [MRS2_HUMAN]	3.36486	3.03568	2.23274	2.87776	0.475483	1.14903	0.781529	1.06674	0.999099	0.15747	0.39562	0.316025	0.521151	0.410932	0.0844396
Q8N3R9-2	MPP5	Isoform 2 of MAGUK p55 subfamily member 5 OS=Homo sapiens GN=MPP5 - [MPP5_HUMAN]		1.64741	1.73671	1.69206	0.0446523		1.09508	0.955803	1.02544	0.0696385		0.691534	0.599809	0.645672	0.0458626
P04156-2	PRNP	Isoform 2 of Major prion protein OS=Homo sapiens GN=PRNP - [PRIO_HUMAN]	2.54469	1.72858	1.67968	1.98432	0.396747	1.56759	1.43231	1.51886	1.50625	0.0559419	0.686016	0.898994	0.899442	0.828151	0.100505
Q3KQU3-2	MAP7D1	Isoform 2 of MAP7 domain-containing protein 1 OS=Homo sapiens GN=MAP7D1 - [MA7D1_HUMAN]	0.568802	0.233546	0.781634	0.527994	0.225609	1.75638	1.45775	1.489	1.56771	0.13402	2.16913	1.75033	1.92834	1.94927	0.171613
P43243-2	MATR3	Isoform 2 of Matrin-3 OS=Homo sapiens GN=MATR3 - [MATR3_HUMAN]	1.08342	1.20217	0.782658	1.02275	0.176556	1.01802	0.972103	0.804848	0.931656	0.0916048	0.985864	0.841233	1.04602	0.957705	0.0859416
Q14676-2	MDC1	Isoform 2 of Mediator of DNA damage checkpoint protein 1 OS=Homo sapiens GN=MDC1 - [MDC1_HUMAN]	0.683891	0.59972	1.40805	0.897221	0.362843	1.15431	1.08841	1.01258	1.0851	0.0579057	1.54966	1.93027	0.797525	1.42582	0.470658
A0JLT2-2	MED19	Isoform 2 of Mediator of RNA polymerase II transcription subunit 19 OS=Homo sapiens GN=MED19 - [MED19_HUMAN]	0.985377	0.501722	0.847378	0.778159	0.203427	0.923242	1.12137	0.838458	0.961024	0.118549	0.983044	2.32517	1.00647	1.43823	0.627236
Q5JRA6-2	MIA3	Isoform 2 of Melanoma inhibitory activity protein 3 OS=Homo sapiens GN=MIA3 - [MIA3_HUMAN]	1.53	1.13962	1.15429	1.27464	0.18067	0.986573	1.21683	0.963262	1.05556	0.114435	0.562251	1.05861	0.939084	0.853314	0.211518
Q4ZIN3-2	TMEM259	Isoform 2 of Membralin OS=Homo sapiens GN=TMEM259 - [MBRL_HUMAN]	1.93092	2.25392	2.0032	2.06268	0.138408	0.880245	0.84972	1.24859	0.992851	0.181262	0.478298	0.392199	0.634005	0.501501	0.100071
Q8NE01-2	CNNM3	Isoform 2 of Metal transporter CNNM3 OS=Homo sapiens GN=CNNM3 - [CNNM3_HUMAN]	1.22837	1.10196	1.14312	1.15782	0.0526418	0.972507	0.842004	0.861263	0.891925	0.0575201	0.516843	0.657087	0.722817	0.632249	0.0859029
Q6P4Q7-2	CNNM4	Isoform 2 of Metal transporter CNNM4 OS=Homo sapiens GN=CNNM4 - [CNNM4_HUMAN]	1.72483	2.0941		1.90947	0.184634	1.47522	2.18208		1.82865	0.353431	0.897367	1.08403		0.9907	0.0933338
Q99707-2	MTR	Isoform 2 of Methionine synthase OS=Homo sapiens GN=MTR - [METH_HUMAN]	0.696362	0.430436		0.563399	0.132963	0.735469	1.10567		0.920567	0.185098	1.10813	2.67229		1.89021	0.782084
O95983-2	MBD3	Isoform 2 of Methyl-CpG-binding domain protein 3 OS=Homo sapiens GN=MBD3 - [MBD3_HUMAN]	0.495945	0.642054	1.04377	0.727256	0.231621	0.935525	1.07052	1.00746	1.0045	0.0551531	2.06611	1.73458	0.945572	1.58209	0.469994
Q02252-2	ALDH6A1	Isoform 2 of Methylmalonate-semialdehyde dehydrogenase [acylating], mitochondrial OS=Homo sapiens GN=ALDH6A1 - [MMSA_HUMAN]	3.63828	2.53563		3.08695	0.551323	1.15812	0.884329		1.02122	0.136894	0.344945	0.427882		0.386413	0.0414686
Q5TGZ0-2	MINOS1	Isoform 2 of MICOS complex subunit MIC10 OS=Homo sapiens GN=MINOS1 - [MIC10_HUMAN]	3.45005	3.08769	2.37175	2.96983	0.448032	0.96458	0.90882	0.996645	0.956682	0.0362867	0.293341	0.306205	0.427434	0.342327	0.0604085
Q66K74-2	MAP1S	Isoform 2 of Microtubule-associated protein 1S OS=Homo sapiens GN=MAP1S - [MAP1S_HUMAN]	0.534391	0.74126	0.751625	0.675759	0.100051	1.16133	0.938716	0.866456	0.988835	0.12549	2.48742	1.13728	1.35595	1.66022	0.591694
Q9ULD2-2	MTUS1	Isoform 2 of Microtubule-associated tumor suppressor 1 OS=Homo sapiens GN=MTUS1 - [MTUS1_HUMAN]	0.497515	0.27829	1.36957	0.715124	0.471337	1.11632	0.937617	1.09557	1.04983	0.0797997	2.04884	2.85499	1.31748	2.07377	0.627933
Q9NZJ7-2	MTCH1	Isoform 2 of Mitochondrial carrier homolog 1 OS=Homo sapiens GN=MTCH1 - [MTCH1_HUMAN]	4.47357		2.24454	3.35905	1.11451	1.28391		1.09548	1.1897	0.0942179	0.29225		0.614761	0.453506	0.161256
Q9GZY8-2	MFF	Isoform 2 of Mitochondrial fission factor OS=Homo sapiens GN=MFF - [MFF_HUMAN]	0.503702	0.465814		0.484758	0.0189441	1.00415	1.0162		1.01018	0.00602565	1.90099	2.37428		2.13763	0.236646
Q9UJ68-2	MSRA	Isoform 2 of Mitochondrial peptide methionine sulfoxide reductase OS=Homo sapiens GN=MSRA - [MSRA_HUMAN]	1.22539	0.703932	1.10753	1.01228	0.223283	0.626304	1.02003	0.938421	0.861586	0.169673	0.536253	1.50748	0.919475	0.987736	0.399429
Q9HC21-2	SLC25A19	Isoform 2 of Mitochondrial thiamine pyrophosphate carrier OS=Homo sapiens GN=SLC25A19 - [TPC_HUMAN]	3.20788	2.24621	2.02247	2.49219	0.514248	1.02969	0.969734	1.05673	1.01872	0.0363529	0.36698	0.425157	0.533629	0.441922	0.0690594
O75648-2	TRMU	Isoform 2 of Mitochondrial tRNA-specific 2-thiouridylase 1 OS=Homo sapiens GN=TRMU - [MTU1_HUMAN]		3.11487	2.43379	2.77433	0.340541		1.15287	1.05854	1.10571	0.0471633		0.352808	0.529707	0.441258	0.0884498
Q15759-3	MAPK11	Isoform 2 of Mitogen-activated protein kinase 11 OS=Homo sapiens GN=MAPK11 - [MK11_HUMAN]	4.46949		3.00372	3.73661	0.732886	3.38461		1.31566	2.35014	1.03447	0.794529		0.445536	0.620033	0.174497
Q9Y6D9-3	MAD1L1	Isoform 2 of Mitotic spindle assembly checkpoint protein MAD1 OS=Homo sapiens GN=MAD1L1 - [MD1L1_HUMAN]	1.14552	1.03773		1.09163	0.0538924	1.06516	1.05587		1.06051	0.00464282	1.20917	0.991875		1.10052	0.108647
Q13257-2	MAD2L1	Isoform 2 of Mitotic spindle assembly checkpoint protein MAD2A OS=Homo sapiens GN=MAD2L1 - [MD2L1_HUMAN]		0.420054	0.232292	0.326173	0.0938814		0.295079	0.364721	0.3299	0.0348212		0.730805	1.59707	1.16394	0.433135
Q70IA6-2	MOB2	Isoform 2 of MOB kinase activator 2 OS=Homo sapiens GN=MOB2 - [MOB2_HUMAN]	0.528407		0.281339	0.404873	0.123534	0.646158		1.22218	0.934168	0.28801	1.28301		3.75652	2.51977	1.23676
Q9Y6X9-2	MORC2	Isoform 2 of MORC family CW-type zinc finger protein 2 OS=Homo sapiens GN=MORC2 - [MORC2_HUMAN]	0.552	0.907322	0.94674	0.802021	0.177522	0.735684	1.16616	1.30176	1.06787	0.241325	1.39834	1.3371	1.38592	1.37379	0.0264307
O60942-2	RNGTT	Isoform 2 of mRNA-capping enzyme OS=Homo sapiens GN=RNGTT - [MCE1_HUMAN]	0.565649	0.335591		0.45062	0.115029	0.839569	0.986035		0.912802	0.0732327	2.30675	1.76148		2.03412	0.272634
Q9NPI6-2	DCP1A	Isoform 2 of mRNA-decapping enzyme 1A OS=Homo sapiens GN=DCP1A - [DCP1A_HUMAN]	1.02247	0.641317	0.614669	0.759484	0.186274	0.934022	1.14296	1.12151	1.06616	0.0938472	1.2349	2.00984	1.96204	1.7356	0.354581
Q9UDY8-2	MALT1	Isoform 2 of Mucosa-associated lymphoid tissue lymphoma translocation protein 1 OS=Homo sapiens GN=MALT1 - [MALT1_HUMAN]	0.676542	0.680432	0.404735	0.587236	0.129058	0.315072	0.756105	1.12683	0.73267	0.331814	0.851033	1.06205	2.71746	1.54351	0.834562
P08183-2	ABCB1	Isoform 2 of Multidrug resistance protein 1 OS=Homo sapiens GN=ABCB1 - [MDR1_HUMAN]	5.26031	2.66495	1.79926	3.24151	1.47061	1.21173	1.61459	0.772538	1.19962	0.343874	0.241688	0.615866	0.655726	0.504427	0.186495
O15439-2	ABCC4	Isoform 2 of Multidrug resistance-associated protein 4 OS=Homo sapiens GN=ABCC4 - [MRP4_HUMAN]	5.35532	2.4656	1.98338	3.2681	1.48896	1.25035	1.20198	0.955498	1.13594	0.129112	0.244965	0.387425	0.505924	0.379438	0.106686
Q9UL63-2	MKLN1	Isoform 2 of Muskelin OS=Homo sapiens GN=MKLN1 - [MKLN1_HUMAN]		0.292404	0.638686	0.465545	0.173141		1.12515	0.815603	0.970379	0.154775		4.00312	2.73378	3.36845	0.63467
P56270-2	MAZ	Isoform 2 of Myc-associated zinc finger protein OS=Homo sapiens GN=MAZ - [MAZ_HUMAN]		1.48389	1.38402	1.43396	0.0499318		1.04335	0.948379	0.995862	0.0474833		0.733614	0.708396	0.721005	0.0126091
O95297-2	MPZL1	Isoform 2 of Myelin protein zero-like protein 1 OS=Homo sapiens GN=MPZL1 - [MPZL1_HUMAN]	2.5598		1.92912	2.24446	0.315341	1.37912		1.21076	1.29494	0.0841804	0.595094		0.635472	0.615283	0.0201891
Q13496-2	MTM1	Isoform 2 of Myotubularin OS=Homo sapiens GN=MTM1 - [MTM1_HUMAN]		0.414157	0.364934	0.389546	0.0246112		0.737448	0.746302	0.741875	0.00442683		2.09271	2.52167	2.30719	0.214483
Q15599-2	SLC9A3R2	Isoform 2 of Na(+)/H(+) exchange regulatory cofactor NHE-RF2 OS=Homo sapiens GN=SLC9A3R2 - [NHRF2_HUMAN]	1.97139	0.984526	1.15984	1.37192	0.429889	1.02093	0.901561	0.881288	0.934594	0.0616089	0.524445	2.81386	0.745951	1.36142	1.031
Q9UK23-2	NAGPA	Isoform 2 of N-acetylglucosamine-1-phosphodiester alpha-N-acetylglucosaminidase OS=Homo sapiens GN=NAGPA - [NAGPA_HUMAN]	1.97624	1.81552	1.45292	1.74823	0.218879	1.05272	1.01219	1.02169	1.02887	0.0173064	0.45111	0.629043	0.752064	0.610739	0.123544
O95671-2	ASMTL	Isoform 2 of N-acetylserotonin O-methyltransferase-like protein OS=Homo sapiens GN=ASMTL - [ASML_HUMAN]	1.24277	0.523582	1.0388	0.93505	0.302634	1.13582	1.01763	1.3353	1.16292	0.131096	1.02956	2.01223	1.71288	1.58489	0.411255
P15559-2	NQO1	Isoform 2 of NAD(P)H dehydrogenase [quinone] 1 OS=Homo sapiens GN=NQO1 - [NQO1_HUMAN]	0.705168	0.792187	0.365054	0.620803	0.184298	0.985921	0.946693	7.19795	3.04352	2.93767	1.34069	1.396	20.0562	7.59764	8.80958
Q9NTG7-2	SIRT3	Isoform 2 of NAD-dependent protein deacetylase sirtuin-3, mitochondrial OS=Homo sapiens GN=SIRT3 - [SIR3_HUMAN]	4.38512	2.85826		3.62169	0.763434	0.857966	0.997795		0.927881	0.0699145	0.106276	0.363169		0.234723	0.128446
O95168-2	NDUFB4	Isoform 2 of NADH dehydrogenase [ubiquinone] 1 beta subcomplex subunit 4 OS=Homo sapiens GN=NDUFB4 - [NDUB4_HUMAN]	3.0161	2.2772	2.09046	2.46125	0.399675	1.14417	1.04382	1.09397	1.09399	0.0409687	0.346908	0.425385	0.526846	0.433046	0.0736591
O43674-2	NDUFB5	Isoform 2 of NADH dehydrogenase [ubiquinone] 1 beta subcomplex subunit 5, mitochondrial OS=Homo sapiens GN=NDUFB5 - [NDUB5_HUMAN]	3.59055	2.66016	1.56694	2.60588	0.827024	0.991196	0.794763	0.849158	0.878372	0.0828113	0.28964	0.436393	0.575685	0.433906	0.116791
P49821-2	NDUFV1	Isoform 2 of NADH dehydrogenase [ubiquinone] flavoprotein 1, mitochondrial OS=Homo sapiens GN=NDUFV1 - [NDUV1_HUMAN]	3.08897	2.60572	1.87987	2.52486	0.496912	1.02824	1.06511	0.843155	0.978833	0.0971123	0.355009	0.394103	0.45404	0.401051	0.0407266
P56181-2	NDUFV3	Isoform 2 of NADH dehydrogenase [ubiquinone] flavoprotein 3, mitochondrial OS=Homo sapiens GN=NDUFV3 - [NDUV3_HUMAN]	6.20467	3.55555	2.34504	4.03509	1.61176	1.66114	1.19081	1.21374	1.35523	0.216513	0.251111	0.354106	0.532925	0.379381	0.11643
O75306-2	NDUFS2	Isoform 2 of NADH dehydrogenase [ubiquinone] iron-sulfur protein 2, mitochondrial OS=Homo sapiens GN=NDUFS2 - [NDUS2_HUMAN]	3.39875	2.92991	2.07966	2.80278	0.545969	1.11105	0.98426	1.01287	1.03606	0.0542951	0.352328	0.348446	0.500902	0.400559	0.0709712
P00387-2	CYB5R3	Isoform 2 of NADH-cytochrome b5 reductase 3 OS=Homo sapiens GN=CYB5R3 - [NB5R3_HUMAN]	2.62354	2.35489	1.89592	2.29145	0.300416	1.19445	1.17737	1.07788	1.1499	0.051401	0.482649	0.517532	0.583994	0.528058	0.0420385
Q147X3-2	NAA30	Isoform 2 of N-alpha-acetyltransferase 30 OS=Homo sapiens GN=NAA30 - [NAA30_HUMAN]	0.585448	0.622183	0.394501	0.534044	0.0998051	0.959742	1.1551	1.48003	1.19829	0.214592	2.43474	2.03032	3.30701	2.59069	0.532742
Q86UY6-3	NAA40	Isoform 2 of N-alpha-acetyltransferase 40 OS=Homo sapiens GN=NAA40 - [NAA40_HUMAN]	0.691673		1.76098	1.22633	0.534653			1.6637	1.6637	0			0.960987	0.960987	0
Q8TBC4-2	UBA3	Isoform 2 of NEDD8-activating enzyme E1 catalytic subunit OS=Homo sapiens GN=UBA3 - [UBA3_HUMAN]	0.449322	0.37692	0.513957	0.446733	0.0559751	1.08573	1.06732	1.09559	1.08288	0.011716	2.4417	3.22964	1.84473	2.50536	0.567178
Q6ZMZ3-2	SYNE3	Isoform 2 of Nesprin-3 OS=Homo sapiens GN=SYNE3 - [SYNE3_HUMAN]	1.26067		1.1364	1.19854	0.062132	0.6647		0.704246	0.684473	0.0197733	0.602867		0.531034	0.56695	0.0359162
Q9UBB6-2	NCDN	Isoform 2 of Neurochondrin OS=Homo sapiens GN=NCDN - [NCDN_HUMAN]	0.343668		0.237591	0.29063	0.0530387	0.681334	0.515378	0.991724	0.729479	0.197425	2.08008		4.19014	3.13511	1.05503
Q5SYE7-2	NHSL1	Isoform 2 of NHS-like protein 1 OS=Homo sapiens GN=NHSL1 - [NHSL1_HUMAN]	0.692454		0.536414	0.614434	0.07802	0.793646		1.28157	1.03761	0.243963	1.48436		1.49892	1.49164	0.00728294
Q96TA1-2	FAM129B	Isoform 2 of Niban-like protein 1 OS=Homo sapiens GN=FAM129B - [NIBL1_HUMAN]	0.578883	0.918171	0.878686	0.791913	0.151495	0.652909	0.895166	0.940857	0.829644	0.126355	1.09407	1.00065	1.31697	1.13723	0.132693
Q969V3-2	NCLN	Isoform 2 of Nicalin OS=Homo sapiens GN=NCLN - [NCLN_HUMAN]	2.67023	2.34461	1.88486	2.2999	0.322182	1.14445	1.04215	1.01193	1.06618	0.0567049	0.466442	0.43857	0.522199	0.475737	0.0347685
Q92542-2	NCSTN	Isoform 2 of Nicastrin OS=Homo sapiens GN=NCSTN - [NICA_HUMAN]	3.16457	2.44299	1.86381	2.49046	0.532094	1.20156	1.05572	1.04309	1.10012	0.0719094	0.422896	0.483986	0.591779	0.499553	0.0698193
P14543-2	NID1	Isoform 2 of Nidogen-1 OS=Homo sapiens GN=NID1 - [NID1_HUMAN]	1.12983	1.11508	0.588393	0.944434	0.251831	0.306792	0.364615	0.497606	0.389671	0.0798891	0.219686	0.240645	0.500249	0.320193	0.127606
Q9GZT8-2	NIF3L1	Isoform 2 of NIF3-like protein 1 OS=Homo sapiens GN=NIF3L1 - [NIF3L_HUMAN]	0.605359	1.34963	0.744443	0.899811	0.3231	0.935891	1.26497	0.966014	1.05562	0.148539	1.37772	1.3766	1.35547	1.36993	0.0102337
Q6KC79-2	NIPBL	Isoform 2 of Nipped-B-like protein OS=Homo sapiens GN=NIPBL - [NIPBL_HUMAN]	0.891042	0.847397	0.880156	0.872865	0.0185489	1.04508	0.792746	0.962325	0.933383	0.105028	1.23058	0.863568	1.06605	1.0534	0.1501
Q5JPE7-2	NOMO2	Isoform 2 of Nodal modulator 2 OS=Homo sapiens GN=NOMO2 - [NOMO2_HUMAN]	1.9883	1.86481	1.31545	1.72286	0.292458	1.15814	1.15953	1.0777	1.13179	0.0382533	0.619778	0.649751	0.798932	0.689487	0.0783507
P49321-2	NASP	Isoform 2 of Nuclear autoantigenic sperm protein OS=Homo sapiens GN=NASP - [NASP_HUMAN]	0.373946	0.400924	0.524848	0.43324	0.0657068	0.979467	0.974816	0.902912	0.952398	0.0350437	2.79121	2.51055	1.78574	2.3625	0.423619
P52298-2	NCBP2	Isoform 2 of Nuclear cap-binding protein subunit 2 OS=Homo sapiens GN=NCBP2 - [NCBP2_HUMAN]	0.831348	0.833489	0.917458	0.860765	0.0400976	1.12989	0.943942	0.98187	1.01857	0.0802258	1.42598	1.17819	1.11661	1.24026	0.133707
Q14980-2	NUMA1	Isoform 2 of Nuclear mitotic apparatus protein 1 OS=Homo sapiens GN=NUMA1 - [NUMA1_HUMAN]	0.803086	0.807474		0.80528	0.00219432	1.08656	1.02819		1.05737	0.0291845	1.27713	1.30993		1.29353	0.0163986
P35658-2	NUP214	Isoform 2 of Nuclear pore complex protein Nup214 OS=Homo sapiens GN=NUP214 - [NU214_HUMAN]	0.687309	0.679235	0.932818	0.766454	0.117683	1.161	1.12698	1.02304	1.10367	0.0586835	1.75991	1.66141	1.12431	1.51521	0.279314
Q9UKX7-2	NUP50	Isoform 2 of Nuclear pore complex protein Nup50 OS=Homo sapiens GN=NUP50 - [NUP50_HUMAN]	0.799488	0.830834	0.987852	0.872725	0.0824068	1.1379	1.09864	1.06908	1.10187	0.0281891	1.47018	1.50399	0.916974	1.29705	0.269108
Q9Y6Q9-2	NCOA3	Isoform 2 of Nuclear receptor coactivator 3 OS=Homo sapiens GN=NCOA3 - [NCOA3_HUMAN]		0.520421	0.460636	0.490528	0.0298927		0.998653	0.834681	0.916667	0.0819862		2.33672	1.83116	2.08394	0.252782
O75376-2	NCOR1	Isoform 2 of Nuclear receptor corepressor 1 OS=Homo sapiens GN=NCOR1 - [NCOR1_HUMAN]	0.609482	0.500661	0.81165	0.640598	0.128853	0.636725	0.861899	0.942707	0.813777	0.129468	1.08676	1.79094	1.50111	1.45961	0.288973
Q9H1E3-2	NUCKS1	Isoform 2 of Nuclear ubiquitous casein and cyclin-dependent kinase substrate 1 OS=Homo sapiens GN=NUCKS1 - [NUCKS_HUMAN]	1.12605	0.441704	1.06333	0.877031	0.308886	1.62408	1.04027	1.75881	1.47439	0.311857	1.77066	2.21497	1.75478	1.91347	0.21329
Q01085-2	TIAL1	Isoform 2 of Nucleolysin TIAR OS=Homo sapiens GN=TIAL1 - [TIAR_HUMAN]	0.653792	0.750862	0.632843	0.679166	0.0514132	1.22576	0.759776	0.816658	0.934064	0.207562	1.96709	1.05268	1.31263	1.44413	0.384715
P06748-2	NPM1	Isoform 2 of Nucleophosmin OS=Homo sapiens GN=NPM1 - [NPM_HUMAN]	0.908601	0.953791	1.26246	1.04162	0.157244	1.11215	1.16217	1.02643	1.10025	0.056048	1.37671	1.30473	0.810407	1.16395	0.251712
Q8NFH5-2	NUP35	Isoform 2 of Nucleoporin NUP53 OS=Homo sapiens GN=NUP35 - [NUP53_HUMAN]	1.90601	1.88534	1.82822	1.87319	0.0328993	1.13138	1.07986	1.03915	1.08346	0.0377396	0.630571	0.539814	0.588128	0.586171	0.0370776
O75147-2	OBSL1	Isoform 2 of Obscurin-like protein 1 OS=Homo sapiens GN=OBSL1 - [OBSL1_HUMAN]		0.693808	0.726976	0.710392	0.0165842		1.05018	0.82812	0.939148	0.111028		1.52307	1.08192	1.30249	0.220576
Q8N6M0-2	OTUD6B	Isoform 2 of OTU domain-containing protein 6B OS=Homo sapiens GN=OTUD6B - [OTU6B_HUMAN]	1.9229	0.670377	0.658607	1.08396	0.593238	2.97257	0.978297	1.12682	1.69256	0.907128	1.62194	1.51817	1.71655	1.61889	0.0810158
Q8N573-2	OXR1	Isoform 2 of Oxidation resistance protein 1 OS=Homo sapiens GN=OXR1 - [OXR1_HUMAN]	0.462388	0.251134	0.223851	0.312458	0.1066	0.650737	0.873268	0.822906	0.782304	0.0952768	0.869699	2.8227	6.12525	3.27255	2.16902
Q9H1P3-2	OSBPL2	Isoform 2 of Oxysterol-binding protein-related protein 2 OS=Homo sapiens GN=OSBPL2 - [OSBL2_HUMAN]	0.567057		0.479739	0.523398	0.0436588	0.942094		1.10411	1.0231	0.0810083	2.86823		2.29615	2.58219	0.28604
Q9C0B5-2	ZDHHC5	Isoform 2 of Palmitoyltransferase ZDHHC5 OS=Homo sapiens GN=ZDHHC5 - [ZDHC5_HUMAN]		1.11803	0.842218	0.980124	0.137906		0.92942	0.642753	0.786086	0.143334		0.864824	0.971084	0.917954	0.0531302
Q96RD7-2	PANX1	Isoform 2 of Pannexin-1 OS=Homo sapiens GN=PANX1 - [PANX1_HUMAN]	4.43148	2.97466	1.75905	3.05506	1.09249	0.76896	0.833439	0.902699	0.835033	0.0546107	0.232722	0.303426	0.57772	0.371289	0.148795
Q9BZ23-3	PANK2	Isoform 2 of Pantothenate kinase 2, mitochondrial OS=Homo sapiens GN=PANK2 - [PANK2_HUMAN]	0.183832		1.15614	0.669987	0.486155	0.539512		0.923466	0.731489	0.191977	3.07921		0.81247	1.94584	1.13337
Q9BRP8-2	PYM1	Isoform 2 of Partner of Y14 and mago OS=Homo sapiens GN=PYM1 - [PYM1_HUMAN]	0.664215	0.722988	0.621616	0.669606	0.0415604	0.883053	0.961367	1.1862	1.01021	0.128487	1.16941	1.38064	1.87523	1.4751	0.295788
Q15154-2	PCM1	Isoform 2 of Pericentriolar material 1 protein OS=Homo sapiens GN=PCM1 - [PCM1_HUMAN]	0.704495	0.691605	0.598816	0.664972	0.0470745	0.730189	0.682898	0.728735	0.713941	0.0219582	1.0938	1.0582	1.33634	1.16278	0.123583
A1KZ92-2	PXDNL	Isoform 2 of Peroxidasin-like protein OS=Homo sapiens GN=PXDNL - [PXDNL_HUMAN]		0.201078	0.399953	0.300516	0.0994375		1.02604	0.73437	0.880207	0.145837		5.30848	1.86768	3.58808	1.7204
Q15067-2	ACOX1	Isoform 2 of Peroxisomal acyl-coenzyme A oxidase 1 OS=Homo sapiens GN=ACOX1 - [ACOX1_HUMAN]	1.84332	2.47472	1.49798	1.93867	0.404413	1.45844	1.13056	1.19494	1.26131	0.141848	0.596411	0.453947	0.706746	0.585701	0.103482
O96011-2	PEX11B	Isoform 2 of Peroxisomal membrane protein 11B OS=Homo sapiens GN=PEX11B - [PX11B_HUMAN]	1.38713	1.29105	1.8689	1.51569	0.252814	0.756709	0.642209	0.744178	0.714366	0.0512782	0.404796	0.581885	0.527242	0.504641	0.0740413
O75381-2	PEX14	Isoform 2 of Peroxisomal membrane protein PEX14 OS=Homo sapiens GN=PEX14 - [PEX14_HUMAN]	2.15876	1.36498	1.75656	1.7601	0.324069	1.33819	1.29431	1.01461	1.2157	0.143317	0.561506	0.8813	0.6379	0.693569	0.136361
Q8WW12-2	PCNP	Isoform 2 of PEST proteolytic signal-containing nuclear protein OS=Homo sapiens GN=PCNP - [PCNP_HUMAN]	0.34947	0.247503	0.932582	0.509852	0.3018	1.09884	1.38762	0.715059	1.06717	0.275484	3.25422	7.89596	1.3892	4.17979	2.73582
O94880-2	PHF14	Isoform 2 of PHD finger protein 14 OS=Homo sapiens GN=PHF14 - [PHF14_HUMAN]	1.07622	1.13703	1.51465	1.24263	0.193942	0.922096	0.950414	1.24216	1.03822	0.144668	1.01058	0.890174	0.834228	0.911661	0.073581
Q92576-2	PHF3	Isoform 2 of PHD finger protein 3 OS=Homo sapiens GN=PHF3 - [PHF3_HUMAN]	0.301327	0.681578	1.04829	0.677067	0.304965	1.38949	0.816272	0.98361	1.06313	0.240676	2.84967	1.4101	0.88858	1.71611	0.829338
Q13371-2	PDCL	Isoform 2 of Phosducin-like protein OS=Homo sapiens GN=PDCL - [PHLP_HUMAN]	0.629411		0.399166	0.514289	0.115122	1.39286		1.66186	1.52736	0.134505	2.32184		4.23486	3.27835	0.956513
Q96BW9-2	TAMM41	Isoform 2 of Phosphatidate cytidylyltransferase, mitochondrial OS=Homo sapiens GN=TAMM41 - [TAM41_HUMAN]	1.70646	4.08188		2.89417	1.18771	1.15723	1.02126		1.08924	0.0679819	0.711513	0.268537		0.490025	0.221488
Q92835-2	INPP5D	Isoform 2 of Phosphatidylinositol 3,4,5-trisphosphate 5-phosphatase 1 OS=Homo sapiens GN=INPP5D - [SHIP1_HUMAN]	0.694556		0.388975	0.541766	0.152791	0.875072		0.872718	0.873895	0.00117736	1.32189		2.65953	1.99071	0.668818
Q99755-2	PIP5K1A	Isoform 2 of Phosphatidylinositol 4-phosphate 5-kinase type-1 alpha OS=Homo sapiens GN=PIP5K1A - [PI51A_HUMAN]	2.04471	1.65522	1.11054	1.60349	0.383123	1.27007	1.19151	0.934467	1.13201	0.143322	0.589638	0.748875	0.707362	0.681958	0.0674443
P48426-2	PIP4K2A	Isoform 2 of Phosphatidylinositol 5-phosphate 4-kinase type-2 alpha OS=Homo sapiens GN=PIP4K2A - [PI42A_HUMAN]	1.5829	0.827929	0.738096	1.04964	0.378849	1.19403	0.355593	0.96702	0.83888	0.354078	0.791444	0.446817	1.71796	0.985408	0.536762
Q9H490-2	PIGU	Isoform 2 of Phosphatidylinositol glycan anchor biosynthesis class U protein OS=Homo sapiens GN=PIGU - [PIGU_HUMAN]	1.91323	2.29345	2.27987	2.16218	0.176126	0.93753	0.987423	1.0075	0.977485	0.0294175	0.640053	0.423571	0.583092	0.548905	0.0916249
Q8NB49-2	ATP11C	Isoform 2 of Phospholipid-transporting ATPase IG OS=Homo sapiens GN=ATP11C - [AT11C_HUMAN]	2.70319		2.75963	2.73141	0.0282195	1.13201		1.17213	1.15207	0.0200568	0.439374		0.432038	0.435706	0.00366829
Q9H008-2	LHPP	Isoform 2 of Phospholysine phosphohistidine inorganic pyrophosphate phosphatase OS=Homo sapiens GN=LHPP - [LHPP_HUMAN]	0.182173		1.53397	0.858072	0.675899			1.65133	1.65133	0			1.095	1.095	0
Q99569-2	PKP4	Isoform 2 of Plakophilin-4 OS=Homo sapiens GN=PKP4 - [PKP4_HUMAN]	1.94576	1.72593	1.24308	1.63826	0.293491	0.865364	0.624923	0.997525	0.829271	0.154241	0.820719	0.468238	0.718022	0.668993	0.148017
O43157-2	PLXNB1	Isoform 2 of Plexin-B1 OS=Homo sapiens GN=PLXNB1 - [PLXB1_HUMAN]		1.51971	1.03563	1.27767	0.242037		0.979028	0.707909	0.843468	0.135559		0.6702	0.666421	0.668311	0.00188924
Q9NVV4-2	MTPAP	Isoform 2 of Poly(A) RNA polymerase, mitochondrial OS=Homo sapiens GN=MTPAP - [PAPD1_HUMAN]	4.01181	2.87407	2.33284	3.07291	0.699709	1.30873	0.970982	1.21671	1.16547	0.142565	0.359291	0.340069	0.49875	0.39937	0.0707089
O95453-2	PARN	Isoform 2 of Poly(A)-specific ribonuclease PARN OS=Homo sapiens GN=PARN - [PARN_HUMAN]	0.79269	0.83692	1.11646	0.915358	0.143345	1.0394	0.978451	1.0954	1.03775	0.0477589	1.30454	1.17078	0.971046	1.14879	0.137034
Q8IXK0-2	PHC2	Isoform 2 of Polyhomeotic-like protein 2 OS=Homo sapiens GN=PHC2 - [PHC2_HUMAN]	0.564601	0.641943	0.722062	0.642868	0.0642867	1.1755	1.16045	0.582866	0.972941	0.275893	1.97161	1.71803	1.05663	1.58209	0.385708
Q8NDX5-2	PHC3	Isoform 2 of Polyhomeotic-like protein 3 OS=Homo sapiens GN=PHC3 - [PHC3_HUMAN]	0.681978	0.942772	1.54666	1.05714	0.362149	1.30048	1.3364	1.10225	1.24638	0.102964	2.00075	1.47469	0.724907	1.40011	0.523522
Q6NZI2-2	PTRF	Isoform 2 of Polymerase I and transcript release factor OS=Homo sapiens GN=PTRF - [PTRF_HUMAN]	0.483451	1.41263		0.948041	0.46459	1.90217	1.37116		1.63667	0.265504	4.12816	1.00978		2.56897	1.55919
P08397-2	HMBS	Isoform 2 of Porphobilinogen deaminase OS=Homo sapiens GN=HMBS - [HEM3_HUMAN]	0.487487	0.492066	0.326425	0.435326	0.0770275	1.06698	1.09357	1.14726	1.10261	0.0333916	2.49888	2.11716	3.67434	2.76346	0.662674
Q9HBE1-2	PATZ1	Isoform 2 of POZ-, AT hook-, and zinc finger-containing protein 1 OS=Homo sapiens GN=PATZ1 - [PATZ1_HUMAN]	1.48155	1.32036	1.12653	1.30948	0.14514	1	0.927775	0.952444	0.960073	0.0299753	0.698515	0.676071	0.758574	0.711054	0.0348289
Q96AQ6-2	PBXIP1	Isoform 2 of Pre-B-cell leukemia transcription factor-interacting protein 1 OS=Homo sapiens GN=PBXIP1 - [PBIP1_HUMAN]	3.00347	2.4094	1.31062	2.24116	0.701266	1.66185	1.24118	1.3454	1.41615	0.178874	0.511014	0.634298	0.916372	0.687228	0.169667
O94906-2	PRPF6	Isoform 2 of Pre-mRNA-processing factor 6 OS=Homo sapiens GN=PRPF6 - [PRP6_HUMAN]	1.66074	1.50047	1.45239	1.53787	0.089073	1.05345	0.774228	0.9236	0.917092	0.114084	0.648526	0.548464	0.617462	0.604817	0.0418172
Q9NY93-2	DDX56	Isoform 2 of Probable ATP-dependent RNA helicase DDX56 OS=Homo sapiens GN=DDX56 - [DDX56_HUMAN]	1.62824	1.74702	1.48301	1.61942	0.107962	1.09639	0.900873	0.949093	0.982118	0.0831648	0.706597	0.571951	0.637317	0.638622	0.0549769
Q9H5Z1-2	DHX35	Isoform 2 of Probable ATP-dependent RNA helicase DHX35 OS=Homo sapiens GN=DHX35 - [DHX35_HUMAN]	0.606654	0.481448	0.99334	0.693814	0.217878	0.628024	0.628107	0.944927	0.733686	0.14937	0.99902	1.20536	1.16645	1.12361	0.0895185
Q86WU2-2	LDHD	Isoform 2 of Probable D-lactate dehydrogenase, mitochondrial OS=Homo sapiens GN=LDHD - [LDHD_HUMAN]	4.42287		1.15396	2.78841	1.63446	0.706485		0.805451	0.755968	0.0494827	0.167594		1.29307	0.730334	0.56274
Q9H000-2	MKRN2	Isoform 2 of Probable E3 ubiquitin-protein ligase makorin-2 OS=Homo sapiens GN=MKRN2 - [MKRN2_HUMAN]	0.884313	0.408986		0.64665	0.237663	0.888655	1.22457		1.05661	0.167958	1.05435	3.1149		2.08463	1.03027
P28370-2	SMARCA1	Isoform 2 of Probable global transcription activator SNF2L1 OS=Homo sapiens GN=SMARCA1 - [SMCA1_HUMAN]	0.808741	1.10295		0.955847	0.147106	0.681978	0.470797		0.576388	0.105591	0.824357	0.672882		0.74862	0.0757378
Q93008-1	USP9X	Isoform 2 of Probable ubiquitin carboxyl-terminal hydrolase FAF-X OS=Homo sapiens GN=USP9X - [USP9X_HUMAN]	0.469556	0.687824	0.536113	0.564498	0.0913401	0.810155	0.983768	0.848022	0.880648	0.0745374	1.46323	1.60727	1.85122	1.64058	0.160137
Q53EL6-2	PDCD4	Isoform 2 of Programmed cell death protein 4 OS=Homo sapiens GN=PDCD4 - [PDCD4_HUMAN]	0.541189	0.562908	0.718211	0.607436	0.07883	2.02686	1.91018	1.60455	1.84719	0.178066	2.13856	3.53025	2.10958	2.5928	0.662984
Q969U7-2	PSMG2	Isoform 2 of Proteasome assembly chaperone 2 OS=Homo sapiens GN=PSMG2 - [PSMG2_HUMAN]	0.46137	0.31527	0.561341	0.445994	0.101045	0.82757	0.85534	1.07502	0.919311	0.110688	1.88198	2.89626	1.96408	2.24744	0.460007
P25788-2	PSMA3	Isoform 2 of Proteasome subunit alpha type-3 OS=Homo sapiens GN=PSMA3 - [PSA3_HUMAN]	0.705476	0.823948	0.700341	0.743255	0.0570969	1.00048	1.1211	1.08406	1.06855	0.0504525	1.4322	1.39072	1.50827	1.44373	0.048677
P28062-2	PSMB8	Isoform 2 of Proteasome subunit beta type-8 OS=Homo sapiens GN=PSMB8 - [PSB8_HUMAN]	0.683604	0.7641	0.630967	0.692891	0.0547466	0.854838	0.850776	0.952543	0.886052	0.0470452	1.44775	1.3785	1.51271	1.44632	0.0548015
Q9UKV8-2	AGO2	Isoform 2 of Protein argonaute-2 OS=Homo sapiens GN=AGO2 - [AGO2_HUMAN]	0.288262	0.797712	0.636959	0.574311	0.212647	0.485784	0.825196	1.20538	0.838787	0.293931	1.76814	1.23701	1.36619	1.45711	0.226162
Q9H9G7-2	AGO3	Isoform 2 of Protein argonaute-3 OS=Homo sapiens GN=AGO3 - [AGO3_HUMAN]		0.653198	0.432748	0.542973	0.110225		0.724089	0.674741	0.699415	0.0246742		1.15323	1.58599	1.36961	0.216377
Q6P4E1-2	CASC4	Isoform 2 of Protein CASC4 OS=Homo sapiens GN=CASC4 - [CASC4_HUMAN]	2.4778	1.54368	1.43304	1.81817	0.468607	0.838842	1.26565	1.11726	1.07392	0.17692	0.355201	0.995092	0.575818	0.642037	0.265398
Q5W0V3-2	FAM160B1	Isoform 2 of Protein FAM160B1 OS=Homo sapiens GN=FAM160B1 - [F16B1_HUMAN]	3.22472		0.388194	1.80646	1.41826	0.8343		0.97878	0.90654	0.07224	0.27145		2.50929	1.39037	1.11892
Q8TCE6-2	FAM45A	Isoform 2 of Protein FAM45A OS=Homo sapiens GN=FAM45A - [FA45A_HUMAN]	0.555188		0.546891	0.55104	0.00414855	0.834488	0.451736	1.1677	0.817975	0.292525	1.57703		2.00266	1.78984	0.212816
Q9H4H8-2	FAM83D	Isoform 2 of Protein FAM83D OS=Homo sapiens GN=FAM83D - [FA83D_HUMAN]	0.125786	0.324159	0.524599	0.324848	0.162815	0.762857	0.603109	0.638853	0.668273	0.0684544	9.81768	2.71594	1.23871	4.59078	3.74486
Q8NCA5-2	FAM98A	Isoform 2 of Protein FAM98A OS=Homo sapiens GN=FAM98A - [FA98A_HUMAN]	1.08271	1.06368	0.699611	0.948666	0.17628	1.06868	1.0198	1.03829	1.04226	0.0201516	0.930769	0.890733	1.10806	0.976522	0.0944394
Q52LJ0-2	FAM98B	Isoform 2 of Protein FAM98B OS=Homo sapiens GN=FAM98B - [FA98B_HUMAN]	1.20316	1.12096	0.877607	1.06724	0.138226	1.51547	1.11449	0.994998	1.20832	0.2226	1.55847	0.971092	1.49744	1.34233	0.263688
P49356-2	FNTB	Isoform 2 of Protein farnesyltransferase subunit beta OS=Homo sapiens GN=FNTB - [FNTB_HUMAN]	0.472426		0.527386	0.499906	0.0274802	0.870276		1.02815	0.949214	0.0789381	2.004		2.11567	2.05983	0.0558371
Q70Z53-2	FRA10AC1	Isoform 2 of Protein FRA10AC1 OS=Homo sapiens GN=FRA10AC1 - [F10C1_HUMAN]	0.381874		0.527028	0.454451	0.0725769	0.998147		1.07267	1.03541	0.0372625	2.74242		2.07029	2.40635	0.336065
Q9UJC3-2	HOOK1	Isoform 2 of Protein Hook homolog 1 OS=Homo sapiens GN=HOOK1 - [HOOK1_HUMAN]	1.35218	0.420386	0.407038	0.726536	0.442433	0.670136	0.459221	0.785466	0.638274	0.135081	0.339297	1.23264	1.94829	1.17341	0.658203
Q96ED9-2	HOOK2	Isoform 2 of Protein Hook homolog 2 OS=Homo sapiens GN=HOOK2 - [HOOK2_HUMAN]	0.807154		0.633872	0.720513	0.0866413	0.198165	0.593608	0.781077	0.524283	0.242969	0.514809	0.82665	1.08869	0.810049	0.234579
Q96ST2-2	IWS1	Isoform 2 of Protein IWS1 homolog OS=Homo sapiens GN=IWS1 - [IWS1_HUMAN]	0.495202	0.893216	0.942706	0.777041	0.200312	0.763308	0.974968	0.969883	0.90272	0.0986009	1.42299	1.34782	1.01626	1.26236	0.176701
P78504-2	JAG1	Isoform 2 of Protein jagged-1 OS=Homo sapiens GN=JAG1 - [JAG1_HUMAN]	1.33857	1.0126	1.04279	1.13132	0.147066	1.72261	1.60527	1.08317	1.47035	0.277938	1.22799	1.50361	1.03188	1.25449	0.193493
Q9UNF0-2	PACSIN2	Isoform 2 of Protein kinase C and casein kinase substrate in neurons protein 2 OS=Homo sapiens GN=PACSIN2 - [PACN2_HUMAN]	0.808813	0.631166	0.664998	0.701659	0.077018	1.09103	1.10802	1.17422	1.12442	0.0358859	1.36828	1.67648	1.79608	1.61361	0.180219
P61244-2	MAX	Isoform 2 of Protein max OS=Homo sapiens GN=MAX - [MAX_HUMAN]		2.60279	1.07551	1.83915	0.763638		1.90851	0.926015	1.41726	0.491246		0.760245	0.788195	0.77422	0.0139751
Q7Z3U7-2	MON2	Isoform 2 of Protein MON2 homolog OS=Homo sapiens GN=MON2 - [MON2_HUMAN]	0.732881	0.603488	0.475216	0.603861	0.105191	0.682549	0.848643	0.892687	0.80796	0.090483	0.921293	1.40206	1.635	1.31945	0.297167
Q8NHV4-2	NEDD1	Isoform 2 of Protein NEDD1 OS=Homo sapiens GN=NEDD1 - [NEDD1_HUMAN]	0.380133		0.498666	0.439399	0.0592667	1.09244		1.22318	1.15781	0.0653689	3.01525		2.49505	2.75515	0.260102
Q6NW34-2	NEPRO	Isoform 2 of Protein nepro homolog OS=Homo sapiens GN=NEPRO - [NEPRO_HUMAN]		1.88002	1.90186	1.89094	0.01092		0.84632	1.35198	1.09915	0.25283		0.582351	0.723083	0.652717	0.0703662
O60502-2	MGEA5	Isoform 2 of Protein O-GlcNAcase OS=Homo sapiens GN=MGEA5 - [OGA_HUMAN]	0.610301	1.02852		0.819409	0.209108	1.49907	3.4558		2.47743	0.978367	3.03786	3.49548		3.26667	0.228808
Q86TB9-2	PATL1	Isoform 2 of Protein PAT1 homolog 1 OS=Homo sapiens GN=PATL1 - [PATL1_HUMAN]	0.540874	0.490562		0.515718	0.0251561	0.619332	1.14383		0.881583	0.262251	1.2014	2.4257		1.81355	0.612153
Q15435-2	PPP1R7	Isoform 2 of Protein phosphatase 1 regulatory subunit 7 OS=Homo sapiens GN=PPP1R7 - [PP1R7_HUMAN]	0.706134	0.685322	0.384667	0.592041	0.146881	0.978396	1.04476	0.996988	1.00671	0.0279514	1.40418	1.79814	2.73135	1.97789	0.556524
Q8TE77-2	SSH3	Isoform 2 of Protein phosphatase Slingshot homolog 3 OS=Homo sapiens GN=SSH3 - [SSH3_HUMAN]	1.50636		0.773811	1.14009	0.366275	1.4065		1.15863	1.28257	0.123934	2.34004		1.63676	1.9884	0.35164
Q99590-2	SCAF11	Isoform 2 of Protein SCAF11 OS=Homo sapiens GN=SCAF11 - [SCAFB_HUMAN]	0.507338	0.860318	1.12882	0.832158	0.254498	0.837274	1.91956	0.652977	1.1366	0.558722	1.73153	2.32119	0.653464	1.56873	0.690511
Q9NVU7-2	SDAD1	Isoform 2 of Protein SDA1 homolog OS=Homo sapiens GN=SDAD1 - [SDA1_HUMAN]	3.27377	0.927106		2.10044	1.17333	1.91058	0.796455		1.35352	0.557064	0.667232	0.967746		0.817489	0.150257
Q9H0W8-2	SMG9	Isoform 2 of Protein SMG9 OS=Homo sapiens GN=SMG9 - [SMG9_HUMAN]	0.439039	0.729452	0.642481	0.603657	0.121698	0.529703	0.706825	1.34359	0.86004	0.349485	2.22237	1.2531	1.96999	1.81516	0.410573
O94964-2	SOGA1	Isoform 2 of Protein SOGA1 OS=Homo sapiens GN=SOGA1 - [SOGA1_HUMAN]		0.763091	0.3471	0.555095	0.207995		0.730717	0.746971	0.738844	0.00812742		0.996189	1.98978	1.49299	0.496797
Q68D10-2	SPTY2D1	Isoform 2 of Protein SPT2 homolog OS=Homo sapiens GN=SPTY2D1 - [SPT2_HUMAN]		1.32115	2.0224	1.67178	0.350627		0.855751	2.41925	1.6375	0.781747		0.673852	1.21677	0.945313	0.271461
Q92734-2	TFG	Isoform 2 of Protein TFG OS=Homo sapiens GN=TFG - [TFG_HUMAN]	0.507522	0.618858	0.457795	0.528058	0.0673379	0.993278	1.01031	1.17253	1.05871	0.0807863	1.52934	1.70018	2.72644	1.98532	0.528671
Q9UNS1-2	TIMELESS	Isoform 2 of Protein timeless homolog OS=Homo sapiens GN=TIMELESS - [TIM_HUMAN]		0.356706	0.508521	0.432614	0.0759077		0.45404	0.402092	0.428066	0.0259736		1.3242	0.833938	1.07907	0.245129
O95487-2	SEC24B	Isoform 2 of Protein transport protein Sec24B OS=Homo sapiens GN=SEC24B - [SC24B_HUMAN]	0.66618	0.771478	0.862682	0.76678	0.0802903	1.09874	1.02019	0.999868	1.0396	0.0426332	1.90976	1.6313	1.37065	1.63724	0.220129
Q9C0H2-2	TTYH3	Isoform 2 of Protein tweety homolog 3 OS=Homo sapiens GN=TTYH3 - [TTYH3_HUMAN]	5.53427	3.68057	2.48368	3.89951	1.25498	1.28844	0.748899	1.43841	1.15858	0.296089	0.169257	0.151382	0.69043	0.337023	0.250003
Q9H900-2	ZWILCH	Isoform 2 of Protein zwilch homolog OS=Homo sapiens GN=ZWILCH - [ZWILC_HUMAN]	0.411018	0.454818		0.432918	0.0218996	0.721114	0.892433		0.806773	0.0856596	1.84078	2.0413		1.94104	0.100261
Q96NT5-2	SLC46A1	Isoform 2 of Proton-coupled folate transporter OS=Homo sapiens GN=SLC46A1 - [PCFT_HUMAN]	3.74489	5.71001	2.26137	3.90542	1.41247	1.0696	1.38461	0.711138	1.05512	0.275136	0.29967	0.252267	0.490916	0.347618	0.103159
Q7L7V1-2	DHX32	Isoform 2 of Putative pre-mRNA-splicing factor ATP-dependent RNA helicase DHX32 OS=Homo sapiens GN=DHX32 - [DHX32_HUMAN]	1.54537		1.31767	1.43152	0.113846	0.511175		1.3726	0.941887	0.430711	0.347054		0.80514	0.576097	0.229043
Q9NQ29-2	LUC7L	Isoform 2 of Putative RNA-binding protein Luc7-like 1 OS=Homo sapiens GN=LUC7L - [LUC7L_HUMAN]	0.557117	0.669359	0.786778	0.671085	0.0937669	1.03215	1.62816	1.01074	1.22368	0.28614	2.01404	3.54635	1.31792	2.29277	0.930857
Q9UET6-2	FTSJ1	Isoform 2 of Putative tRNA (cytidine(32)/guanosine(34)-2'-O)-methyltransferase OS=Homo sapiens GN=FTSJ1 - [TRM7_HUMAN]	0.722161	0.73944	0.620989	0.694197	0.0522439	0.576127	0.918443	1.01532	0.836632	0.188403	0.837035	0.953612	1.51529	1.10198	0.296106
Q9NVS9-2	PNPO	Isoform 2 of Pyridoxine-5'-phosphate oxidase OS=Homo sapiens GN=PNPO - [PNPO_HUMAN]	0.868898	0.944846	0.572039	0.795261	0.160858	0.797255	0.912191	1.09156	0.933669	0.121106	1.08994	1.16744	1.58066	1.27935	0.215399
P11177-2	PDHB	Isoform 2 of Pyruvate dehydrogenase E1 component subunit beta, mitochondrial OS=Homo sapiens GN=PDHB - [ODPB_HUMAN]	3.51622	2.44349	2.03411	2.66461	0.624946	1.14816	0.979046	0.973374	1.03353	0.0810907	0.337001	0.369221	0.452654	0.386292	0.0487339
Q15276-2	RABEP1	Isoform 2 of Rab GTPase-binding effector protein 1 OS=Homo sapiens GN=RABEP1 - [RABE1_HUMAN]	0.667927	0.701515	0.674216	0.681219	0.0145788	0.7357	0.698963	1.0589	0.831188	0.161714	1.15566	1.25805	1.59755	1.33709	0.188856
Q96D71-2	REPS1	Isoform 2 of RalBP1-associated Eps domain-containing protein 1 OS=Homo sapiens GN=REPS1 - [REPS1_HUMAN]		0.415871	0.554617	0.485244	0.0693733		0.938535	1.20714	1.07284	0.134302		4.36574	1.8936	3.12967	1.23607
Q15404-2	RSU1	Isoform 2 of Ras suppressor protein 1 OS=Homo sapiens GN=RSU1 - [RSU1_HUMAN]	0.802563	0.787768		0.795166	0.0073973	1.16349	1.33968		1.25159	0.0880955	1.55673	1.61548		1.58611	0.0293739
P20339-2	RAB5A	Isoform 2 of Ras-related protein Rab-5A OS=Homo sapiens GN=RAB5A - [RAB5A_HUMAN]	2.05372	1.77612	1.53001	1.78662	0.213931	1.47945	1.63303	1.19396	1.43548	0.181928	0.755821	0.747314	0.854938	0.786024	0.0488529
P20340-2	RAB6A	Isoform 2 of Ras-related protein Rab-6A OS=Homo sapiens GN=RAB6A - [RAB6A_HUMAN]	1.94577	1.66134	0.891077	1.49939	0.445544	1.35622	1.13247	0.807171	1.09862	0.225424	0.691899	0.710933	0.921399	0.774744	0.103992
O43353-2	RIPK2	Isoform 2 of Receptor-interacting serine/threonine-protein kinase 2 OS=Homo sapiens GN=RIPK2 - [RIPK2_HUMAN]		0.460961	0.549865	0.505413	0.0444519		1.36168	1.56905	1.46537	0.103682		3.07313	3.43466	3.25389	0.180765
P18433-2	PTPRA	Isoform 2 of Receptor-type tyrosine-protein phosphatase alpha OS=Homo sapiens GN=PTPRA - [PTPRA_HUMAN]	1.22864	1.77094	1.31369	1.43776	0.238143	1.05282	0.776994	0.896939	0.908918	0.112925	0.544657	0.408354	0.668378	0.540463	0.106196
P10586-2	PTPRF	Isoform 2 of Receptor-type tyrosine-protein phosphatase F OS=Homo sapiens GN=PTPRF - [PTPRF_HUMAN]	1.9005	0.315326	1.33367	1.18317	0.655838	0.992183	0.898743	1.07162	0.987515	0.0706535	0.63888	2.70101	0.997463	1.44578	0.899568
Q9BRX8-2	FAM213A	Isoform 2 of Redox-regulatory protein FAM213A OS=Homo sapiens GN=FAM213A - [F213A_HUMAN]	2.51569	2.42875	2.10004	2.34816	0.179004	1.09044	0.98394	1.02767	1.03402	0.0437108	0.490118	0.448591	0.515467	0.484725	0.027567
Q5VT52-2	RPRD2	Isoform 2 of Regulation of nuclear pre-mRNA domain-containing protein 2 OS=Homo sapiens GN=RPRD2 - [RPRD2_HUMAN]	0.46415	1.0763	1.14137	0.893938	0.305065	1.20395	1.12604	1.15576	1.16191	0.0321028	2.49148	1.12108	1.12867	1.58041	0.644232
Q92900-2	UPF1	Isoform 2 of Regulator of nonsense transcripts 1 OS=Homo sapiens GN=UPF1 - [RENT1_HUMAN]	0.824657	0.731619	0.634492	0.730256	0.0776405	0.965448	1.02718	0.970056	0.987562	0.0280788	1.26073	1.41114	1.59322	1.4217	0.135945
O75787-2	ATP6AP2	Isoform 2 of Renin receptor OS=Homo sapiens GN=ATP6AP2 - [RENR_HUMAN]	1.28815	1.21007	1.05958	1.18593	0.0948623	1.13894	1.03989	0.851634	1.01015	0.119163	0.769251	0.952315	0.87377	0.865112	0.0749861
P35251-2	RFC1	Isoform 2 of Replication factor C subunit 1 OS=Homo sapiens GN=RFC1 - [RFC1_HUMAN]	3.99036	1.97772	2.1486	2.70556	0.911166	2.30384	0.531375	1.34533	1.39351	0.724408	0.61939	0.314614	0.599424	0.511143	0.139206
P40937-2	RFC5	Isoform 2 of Replication factor C subunit 5 OS=Homo sapiens GN=RFC5 - [RFC5_HUMAN]	1.25745	1.44942	1.29555	1.33414	0.082986	1.01554	1.0136	0.921199	0.983449	0.0440243	0.792087	0.751143	0.732967	0.758732	0.0247251
Q15291-2	RBBP5	Isoform 2 of Retinoblastoma-binding protein 5 OS=Homo sapiens GN=RBBP5 - [RBBP5_HUMAN]	0.61092	0.714568		0.662744	0.0518236	1.16645	1.06071		1.11358	0.0528691	2.26086	1.49784		1.87935	0.38151
P28749-2	RBL1	Isoform 2 of Retinoblastoma-like protein 1 OS=Homo sapiens GN=RBL1 - [RBL1_HUMAN]	41.0669	23.3843	0.653086	21.7014	16.5417	1.81616	1.63902	0.507349	1.32084	0.579754	0.0464003	0.0729171	0.758335	0.292551	0.329537
P19793-2	RXRA	Isoform 2 of Retinoic acid receptor RXR-alpha OS=Homo sapiens GN=RXRA - [RXRA_HUMAN]	0.80679		0.697482	0.752136	0.0546537	0.718835		0.775105	0.74697	0.028135	0.934821		0.985949	0.960385	0.0255638
Q8N392-2	ARHGAP18	Isoform 2 of Rho GTPase-activating protein 18 OS=Homo sapiens GN=ARHGAP18 - [RHG18_HUMAN]	0.427999	0.779644	0.533993	0.580546	0.147284	0.773308	0.856223	0.952212	0.860581	0.0731023	1.09945	1.08416	1.84159	1.34174	0.353507
Q6ZSZ5-2	ARHGEF18	Isoform 2 of Rho guanine nucleotide exchange factor 18 OS=Homo sapiens GN=ARHGEF18 - [ARHGI_HUMAN]		0.164316	0.490156	0.327236	0.16292		0.251043	0.722018	0.486531	0.235488		1.58941	2.0883	1.83885	0.249441
Q8IUC4-2	RHPN2	Isoform 2 of Rhophilin-2 OS=Homo sapiens GN=RHPN2 - [RHPN2_HUMAN]		1.04356	1.21145	1.1275	0.0839446	1.22269	0.328586	0.801145	0.78414	0.365213		0.327568	1.52306	0.925313	0.597745
Q9NRR4-2	DROSHA	Isoform 2 of Ribonuclease 3 OS=Homo sapiens GN=DROSHA - [RNC_HUMAN]	0.938423	1.89024	1.19227	1.34031	0.402431	0.707741	0.918417	0.646466	0.757542	0.116474	0.815364	0.471766	0.72591	0.671014	0.145545
Q5TBB1-2	RNASEH2B	Isoform 2 of Ribonuclease H2 subunit B OS=Homo sapiens GN=RNASEH2B - [RNH2B_HUMAN]	0.32316	0.38924		0.3562	0.0330401	0.897918	0.774783		0.836351	0.0615673	2.91527	2.07077		2.49302	0.42225
O75818-2	RPP40	Isoform 2 of Ribonuclease P protein subunit p40 OS=Homo sapiens GN=RPP40 - [RPP40_HUMAN]	0.74931		1.06157	0.90544	0.15613	1.1203		1.08255	1.10143	0.0188748	0.568819		1.07814	0.823478	0.254659
Q9Y4W2-2	LAS1L	Isoform 2 of Ribosomal biogenesis protein LAS1L OS=Homo sapiens GN=LAS1L - [LAS1L_HUMAN]	2.28518	2.35872	1.48999	2.04463	0.393337	1.06226	1.03189	0.926516	1.00689	0.0581688	0.508279	0.479808	0.556167	0.514752	0.0315077
Q14684-2	RRP1B	Isoform 2 of Ribosomal RNA processing protein 1 homolog B OS=Homo sapiens GN=RRP1B - [RRP1B_HUMAN]	1.65885	1.79215	1.8618	1.77093	0.0842	1.4265	0.860644	1.20205	1.16306	0.23265	0.918203	0.559637	0.627592	0.701811	0.155507
Q96EU6-2	RRP36	Isoform 2 of Ribosomal RNA processing protein 36 homolog OS=Homo sapiens GN=RRP36 - [RRP36_HUMAN]	1.16678	1.3155	1.4436	1.30863	0.113112	1.09927	0.960393	1.09176	1.05047	0.0637705	1.03231	0.727977	0.756827	0.839038	0.13717
Q14137-2	BOP1	Isoform 2 of Ribosome biogenesis protein BOP1 OS=Homo sapiens GN=BOP1 - [BOP1_HUMAN]	2.01862	1.99407	1.70935	1.90735	0.14036	1.26832	1.15835	1.11005	1.17891	0.0662291	0.678672	0.613691	0.636563	0.642975	0.0269129
Q15633-2	TARBP2	Isoform 2 of RISC-loading complex subunit TARBP2 OS=Homo sapiens GN=TARBP2 - [TRBP2_HUMAN]	0.478937		0.535057	0.506997	0.02806	0.485356		0.865969	0.675663	0.190306	1.02329		1.6525	1.33789	0.314605
Q9BWH6-2	RPAP1	Isoform 2 of RNA polymerase II-associated protein 1 OS=Homo sapiens GN=RPAP1 - [RPAP1_HUMAN]	0.647316		0.612554	0.629935	0.0173807	0.699859		0.981896	0.840877	0.141019	1.13437		1.89739	1.51588	0.381509
Q9H6T3-2	RPAP3	Isoform 2 of RNA polymerase II-associated protein 3 OS=Homo sapiens GN=RPAP3 - [RPAP3_HUMAN]	0.679795	0.589201	0.424181	0.564392	0.105818	0.889031	1.05529	1.05783	1.00071	0.0789791	1.51284	1.86327	2.71719	2.0311	0.505794
Q6P087-2	RPUSD3	Isoform 2 of RNA pseudouridylate synthase domain-containing protein 3 OS=Homo sapiens GN=RPUSD3 - [RUSD3_HUMAN]	4.3083	3.11422	2.45075	3.29109	0.768584	1.52931	1.11577	1.05488	1.23332	0.210768	0.373611	0.38739	0.479452	0.413484	0.0469839
Q96CM3-2	RPUSD4	Isoform 2 of RNA pseudouridylate synthase domain-containing protein 4 OS=Homo sapiens GN=RPUSD4 - [RUSD4_HUMAN]	4.11688		2.28272	3.1998	0.917079	0.811781		0.848347	0.830064	0.0182832	0.200554		0.378023	0.289289	0.0887347
Q5T8P6-2	RBM26	Isoform 2 of RNA-binding protein 26 OS=Homo sapiens GN=RBM26 - [RBM26_HUMAN]	0.74988		1.17618	0.96303	0.21315	0.550129		1.16689	0.858512	0.308383	0.769719		1.00915	0.889434	0.119715
Q14498-2	RBM39	Isoform 2 of RNA-binding protein 39 OS=Homo sapiens GN=RBM39 - [RBM39_HUMAN]	0.99738	1.06198	1.25526	1.10487	0.109562	1.27133	1.26121	1.07586	1.2028	0.0898548	1.38791	1.2623	0.862529	1.17091	0.224009
P78332-2	RBM6	Isoform 2 of RNA-binding protein 6 OS=Homo sapiens GN=RBM6 - [RBM6_HUMAN]	0.618318	1.47771		1.04802	0.429698	0.92933	0.755059		0.842195	0.0871355	1.5665	0.436345		1.00142	0.565077
Q9Y5S9-2	RBM8A	Isoform 2 of RNA-binding protein 8A OS=Homo sapiens GN=RBM8A - [RBM8A_HUMAN]	0.594794	1.18072	1.07664	0.950718	0.255238	0.805606	1.18819	0.903159	0.965651	0.162318	1.59697	1.04691	1.007	1.21696	0.269203
Q96DH6-2	MSI2	Isoform 2 of RNA-binding protein Musashi homolog 2 OS=Homo sapiens GN=MSI2 - [MSI2H_HUMAN]	0.888726	0.886822	0.793164	0.856237	0.0446063	1.00541	0.8933	1.01797	0.97223	0.0560467	1.32838	1.42513	1.43107	1.39486	0.0470715
Q70HW3-2	SLC25A26	Isoform 2 of S-adenosylmethionine mitochondrial carrier protein OS=Homo sapiens GN=SLC25A26 - [SAMC_HUMAN]	3.61922	2.45835	2.22126	2.76628	0.610839	1.01069		1.08034	1.04551	0.0348215	0.292997		0.494716	0.393857	0.10086
Q9UHR5-2	SAP30BP	Isoform 2 of SAP30-binding protein OS=Homo sapiens GN=SAP30BP - [S30BP_HUMAN]	0.97428	0.720818	0.918315	0.871138	0.10872	0.952116	1.11471	0.888368	0.985066	0.0952978	1.15586	1.60882	0.815288	1.19332	0.325039
P16615-2	ATP2A2	Isoform 2 of Sarcoplasmic/endoplasmic reticulum calcium ATPase 2 OS=Homo sapiens GN=ATP2A2 - [AT2A2_HUMAN]	2.16741	2.27804	1.94332	2.12959	0.139242	1.18789	1.25508	1.08507	1.17601	0.0699104	0.542134	0.564334	0.576062	0.560843	0.0140694
Q15424-2	SAFB	Isoform 2 of Scaffold attachment factor B1 OS=Homo sapiens GN=SAFB - [SAFB1_HUMAN]	0.859658	0.966953	1.13252	0.986378	0.11224	1.14578	1.01685	0.850629	1.00442	0.120815	1.37212	1.03137	0.769605	1.0577	0.246677
Q8WU76-2	SCFD2	Isoform 2 of Sec1 family domain-containing protein 2 OS=Homo sapiens GN=SCFD2 - [SCFD2_HUMAN]	1.66867	1.54783		1.60825	0.0604208	0.878458	0.888806		0.883632	0.00517413	0.522068	0.605418		0.563743	0.041675
Q969E2-2	SCAMP4	Isoform 2 of Secretory carrier-associated membrane protein 4 OS=Homo sapiens GN=SCAMP4 - [SCAM4_HUMAN]	1.83877		0.923622	1.3812	0.457575	1.06421		0.947907	1.00606	0.0581529	0.607239	0.390321	1.04392	0.680495	0.271814
Q13214-2	SEMA3B	Isoform 2 of Semaphorin-3B OS=Homo sapiens GN=SEMA3B - [SEM3B_HUMAN]	1.96245		1.29984	1.63115	0.331303	0.745242		0.786965	0.766103	0.0208613	0.459542		0.974776	0.717159	0.257617
Q9P0U3-2	SENP1	Isoform 2 of Sentrin-specific protease 1 OS=Homo sapiens GN=SENP1 - [SENP1_HUMAN]	0.99068		1.62061	1.30565	0.314965	0.362626		1.62418	0.993405	0.63078	0.384047		1.12126	0.752656	0.368608
Q9HC62-2	SENP2	Isoform 2 of Sentrin-specific protease 2 OS=Homo sapiens GN=SENP2 - [SENP2_HUMAN]		1.15579	1.17928	1.16754	0.0117444		0.638679	0.908601	0.77364	0.134961		0.574872	0.783706	0.679289	0.104417
Q13501-2	SQSTM1	Isoform 2 of Sequestosome-1 OS=Homo sapiens GN=SQSTM1 - [SQSTM_HUMAN]	3.22092	4.17722		3.69907	0.478148	2.22076	2.38332		2.30204	0.0812793	0.69443	0.58122		0.637825	0.0566047
P34896-2	SHMT1	Isoform 2 of Serine hydroxymethyltransferase, cytosolic OS=Homo sapiens GN=SHMT1 - [GLYC_HUMAN]	0.405563	0.34846	0.384048	0.379357	0.0235473	0.723412	0.801438	0.790898	0.771916	0.0345667	2.17747	3.09934	2.08648	2.45443	0.457528
Q8IYB3-2	SRRM1	Isoform 2 of Serine/arginine repetitive matrix protein 1 OS=Homo sapiens GN=SRRM1 - [SRRM1_HUMAN]	0.415256	0.636867		0.526062	0.110805	0.966481	1.04348		1.00498	0.0384998	2.08075	1.92551		2.00313	0.0776187
P84103-2	SRSF3	Isoform 2 of Serine/arginine-rich splicing factor 3 OS=Homo sapiens GN=SRSF3 - [SRSF3_HUMAN]	1.36727	1.43956	1.40644	1.40442	0.0295465	1.15542	1.17416	1.0845	1.13803	0.0386173	0.896241	0.817365	0.75174	0.821782	0.0590749
Q9P289-2	STK26	Isoform 2 of Serine/threonine-protein kinase 26 OS=Homo sapiens GN=STK26 - [STK26_HUMAN]	0.608285	0.799311	0.355735	0.587777	0.181669	0.871067	1.14936	1.29159	1.10401	0.174649	1.69434	1.49592	2.30936	1.83321	0.346297
Q13535-2	ATR	Isoform 2 of Serine/threonine-protein kinase ATR OS=Homo sapiens GN=ATR - [ATR_HUMAN]	0.422965	0.396663	0.60977	0.476466	0.09487	0.519947		0.938547	0.729247	0.2093	1.18833		1.35072	1.26952	0.0811976
O14757-2	CHEK1	Isoform 2 of Serine/threonine-protein kinase Chk1 OS=Homo sapiens GN=CHEK1 - [CHK1_HUMAN]	0.184154		0.421566	0.30286	0.118706	0.558374	0.959915	0.928699	0.815663	0.182376	1.62184		2.6944	2.15812	0.536279
P51956-2	NEK3	Isoform 2 of Serine/threonine-protein kinase Nek3 OS=Homo sapiens GN=NEK3 - [NEK3_HUMAN]	0.395739	0.555624	0.490983	0.480782	0.0656698	0.880463	0.892787	0.910671	0.89464	0.0124016	2.33433	1.67161	2.78535	2.26376	0.457411
Q9UL54-2	TAOK2	Isoform 2 of Serine/threonine-protein kinase TAO2 OS=Homo sapiens GN=TAOK2 - [TAOK2_HUMAN]	0.7583	1.76294		1.26062	0.50232	0.898932	0.92326		0.911096	0.0121637	1.24379			1.24379	0
Q16537-2	PPP2R5E	Isoform 2 of Serine/threonine-protein phosphatase 2A 56 kDa regulatory subunit epsilon isoform OS=Homo sapiens GN=PPP2R5E - [2A5E_HUMAN]	0.451396		0.387992	0.419694	0.0317021	0.870546		1.00833	0.939439	0.0688939	2.40775		2.63368	2.52072	0.112964
Q08209-2	PPP3CA	Isoform 2 of Serine/threonine-protein phosphatase 2B catalytic subunit alpha isoform OS=Homo sapiens GN=PPP3CA - [PP2BA_HUMAN]	0.720178	1.04359	0.585424	0.783065	0.19226	0.87868	1.27563	1.25386	1.13606	0.18221	1.1329	1.13481	2.18373	1.48381	0.494917
Q8TF05-2	PPP4R1	Isoform 2 of Serine/threonine-protein phosphatase 4 regulatory subunit 1 OS=Homo sapiens GN=PPP4R1 - [PP4R1_HUMAN]	0.395026	0.37909	0.449683	0.407933	0.03023	0.751548	0.866119	0.841068	0.819579	0.0491799	2.01209	2.00104	1.81705	1.94339	0.0894512
O00743-2	PPP6C	Isoform 2 of Serine/threonine-protein phosphatase 6 catalytic subunit OS=Homo sapiens GN=PPP6C - [PPP6_HUMAN]	0.626077	0.347549	0.576097	0.516574	0.121248	0.98763	0.325361	0.97103	0.761341	0.308358	1.79113	1.33257	2.02213	1.71527	0.286576
Q9Y3L3-2	SH3BP1	Isoform 2 of SH3 domain-binding protein 1 OS=Homo sapiens GN=SH3BP1 - [3BP1_HUMAN]	0.577622	0.230651		0.404136	0.173486	0.840463	0.857379		0.848921	0.00845808	1.65713	3.4907		2.57391	0.916788
Q9HAT2-2	SIAE	Isoform 2 of Sialate O-acetylesterase OS=Homo sapiens GN=SIAE - [SIAE_HUMAN]	2.55035		0.736978	1.64367	0.906687	1.33238		0.601861	0.96712	0.365259	0.548135		0.830691	0.689413	0.141278
Q9NRA2-2	SLC17A5	Isoform 2 of Sialin OS=Homo sapiens GN=SLC17A5 - [S17A5_HUMAN]	4.6288	3.38531		4.00706	0.621745	0.911912	0.614333		0.763122	0.148789	0.206702	0.188788		0.197745	0.00895677
P52630-4	STAT2	Isoform 2 of Signal transducer and activator of transcription 2 OS=Homo sapiens GN=STAT2 - [STAT2_HUMAN]	0.762647	0.860727		0.811687	0.0490397	0.61719	0.529337	0.708873	0.618466	0.073301	0.849091	0.639787		0.744439	0.104652
P42226-2	STAT6	Isoform 2 of Signal transducer and activator of transcription 6 OS=Homo sapiens GN=STAT6 - [STAT6_HUMAN]	0.433764		0.392035	0.4129	0.0208645	0.810042		0.959176	0.884609	0.0745673	1.67138		2.48869	2.08004	0.408653
Q92783-2	STAM	Isoform 2 of Signal transducing adapter molecule 1 OS=Homo sapiens GN=STAM - [STAM1_HUMAN]	0.825907	1.0341	0.790241	0.883416	0.107541	0.962008	1.32512	1.10613	1.13109	0.149288	1.23381	1.41902	1.30656	1.3198	0.0761878
Q9NTI5-2	PDS5B	Isoform 2 of Sister chromatid cohesion protein PDS5 homolog B OS=Homo sapiens GN=PDS5B - [PDS5B_HUMAN]	1.41113	0.86885	1.59962	1.2932	0.309771	1.65593	0.657133	1.15516	1.15607	0.407757	1.30211	0.721593	0.736463	0.920056	0.270222
Q8N5G0-2	SMIM20	Isoform 2 of Small integral membrane protein 20 OS=Homo sapiens GN=SMIM20 - [SMI20_HUMAN]	11.4962	4.03682	1.39003	5.64102	4.27894	2.62646	1.50793	1.32228	1.81889	0.576047	0.239704	0.388608	0.967606	0.531973	0.31398
P62318-2	SNRPD3	Isoform 2 of Small nuclear ribonucleoprotein Sm D3 OS=Homo sapiens GN=SNRPD3 - [SMD3_HUMAN]	1.26343	1.0479	1.15334	1.15489	0.0879969	1.24278	1.01336	0.904004	1.05338	0.14117	0.974742	1.0064	0.774461	0.918533	0.102691
P05026-2	ATP1B1	Isoform 2 of Sodium/potassium-transporting ATPase subunit beta-1 OS=Homo sapiens GN=ATP1B1 - [AT1B1_HUMAN]	3.10714	2.44626	1.61779	2.3904	0.609306	1.11898	1.08889	0.920307	1.04273	0.0874297	0.372196	0.42639	0.587056	0.461881	0.0912355
P55011-3	SLC12A2	Isoform 2 of Solute carrier family 12 member 2 OS=Homo sapiens GN=SLC12A2 - [S12A2_HUMAN]		1.21762	1.59769	1.40766	0.190031		0.986357	0.880092	0.933224	0.0531325		1.14103	0.586483	0.863759	0.277276
Q9UGQ3-2	SLC2A6	Isoform 2 of Solute carrier family 2, facilitated glucose transporter member 6 OS=Homo sapiens GN=SLC2A6 - [GTR6_HUMAN]	2.87702	2.68358	2.20442	2.58834	0.282728	0.961853	0.901218	0.996283	0.953118	0.0392985	0.350772	0.349369	0.459713	0.386618	0.0516891
Q9UMY4-2	SNX12	Isoform 2 of Sorting nexin-12 OS=Homo sapiens GN=SNX12 - [SNX12_HUMAN]	0.511908	0.501076	0.505355	0.506113	0.00445427	1.05339	0.970573	1.27631	1.10009	0.12911	1.41086	2.00404	2.21446	1.87645	0.340248
Q15036-2	SNX17	Isoform 2 of Sorting nexin-17 OS=Homo sapiens GN=SNX17 - [SNX17_HUMAN]	0.87441	0.924916	0.53306	0.777462	0.174044	0.575616	0.428809	0.821868	0.608764	0.162168	0.69068	0.482316	1.65563	0.942876	0.511124
Q9Y343-2	SNX24	Isoform 2 of Sorting nexin-24 OS=Homo sapiens GN=SNX24 - [SNX24_HUMAN]	0.155969	0.680946	0.903997	0.580304	0.313564	1.11912	0.702626	1.33342	1.05172	0.261895	7.52836	1.07345	1.51404	3.37195	2.94453
Q96L92-3	SNX27	Isoform 2 of Sorting nexin-27 OS=Homo sapiens GN=SNX27 - [SNX27_HUMAN]	0.954693	1.29171	1.31415	1.18685	0.164415	1.01644	0.934316	1.00337	0.984711	0.0360316	1.13629	0.83799	0.895215	0.9565	0.129262
Q9BQ15-2	NABP2	Isoform 2 of SOSS complex subunit B1 OS=Homo sapiens GN=NABP2 - [SOSB1_HUMAN]	0.643124	0.0793593	1.141	0.621161	0.433692	1.0918	0.716943	1.09247	0.967071	0.176868	1.78118	9.39844	0.973914	4.05118	3.79542
Q01082-3	SPTBN1	Isoform 2 of Spectrin beta chain, non-erythrocytic 1 OS=Homo sapiens GN=SPTBN1 - [SPTB2_HUMAN]	0.107026		0.974028	0.540527	0.433501	0.998294		0.753506	0.8759	0.122394	9.78657		0.809874	5.29822	4.48835
Q96SI9-2	STRBP	Isoform 2 of Spermatid perinuclear RNA-binding protein OS=Homo sapiens GN=STRBP - [STRBP_HUMAN]	1.42813	0.840869	1.25185	1.17362	0.246047	1.06413	0.943143	0.795932	0.9344	0.109664	0.892928	0.960712	0.722641	0.85876	0.10015
Q9NYA1-2	SPHK1	Isoform 2 of Sphingosine kinase 1 OS=Homo sapiens GN=SPHK1 - [SPHK1_HUMAN]	0.522278		0.700032	0.611155	0.0888768	0.521231		0.916172	0.718702	0.19747	1.08702		1.33124	1.20913	0.122109
P26368-2	U2AF2	Isoform 2 of Splicing factor U2AF 65 kDa subunit OS=Homo sapiens GN=U2AF2 - [U2AF2_HUMAN]	1.18614	1.28274	1.29604	1.25497	0.0489749	1.0465	1.03754	1.09732	1.06045	0.0263232	0.878847	0.861233	0.841158	0.860413	0.0153976
O95104-2	SCAF4	Isoform 2 of Splicing factor, arginine/serine-rich 15 OS=Homo sapiens GN=SCAF4 - [SFR15_HUMAN]	0.994579	0.791967	0.97084	0.919129	0.0904378	1.02491	1.02019	0.838018	0.96104	0.087011	1.06302	1.69919	0.963728	1.24198	0.325828
Q8WXA9-2	SREK1	Isoform 2 of Splicing regulatory glutamine/lysine-rich protein 1 OS=Homo sapiens GN=SREK1 - [SREK1_HUMAN]	0.634095	0.827286	1.00615	0.822511	0.151929	1.31373	1.13182	1.12667	1.19074	0.0869928	2.76594	1.65676	1.00476	1.80915	0.727029
P78362-2	SRPK2	Isoform 2 of SRSF protein kinase 2 OS=Homo sapiens GN=SRPK2 - [SRPK2_HUMAN]		1.02228	0.874102	0.948191	0.0740893		0.933628	1.13897	1.0363	0.102669		0.950108	1.07191	1.01101	0.0609012
Q14849-2	STARD3	Isoform 2 of StAR-related lipid transfer protein 3 OS=Homo sapiens GN=STARD3 - [STAR3_HUMAN]	1.57437		1.55287	1.56362	0.010747	0.892473		1.23833	1.0654	0.172927	0.594769		0.811142	0.702956	0.108186
Q9UEW8-2	STK39	Isoform 2 of STE20/SPS1-related proline-alanine-rich protein kinase OS=Homo sapiens GN=STK39 - [STK39_HUMAN]	1.13081	0.851042	0.572422	0.851424	0.22796	0.830858	0.87274	0.905342	0.869647	0.0304866	0.695245	1.17386	1.21498	1.02803	0.235911
Q9H2G2-2	SLK	Isoform 2 of STE20-like serine/threonine-protein kinase OS=Homo sapiens GN=SLK - [SLK_HUMAN]	0.46212		0.421559	0.441839	0.0202806	1.25331		0.910451	1.08188	0.171432	2.30463		1.40869	1.85666	0.447968
Q5VSL9-2	STRIP1	Isoform 2 of Striatin-interacting protein 1 OS=Homo sapiens GN=STRIP1 - [STRP1_HUMAN]	0.278829	0.835824	0.667091	0.593915	0.233205	0.81598	1.14208	0.845203	0.934422	0.147322	2.04348	1.3298	1.28546	1.55291	0.347354
O14521-2	SDHD	Isoform 2 of Succinate dehydrogenase [ubiquinone] cytochrome b small subunit, mitochondrial OS=Homo sapiens GN=SDHD - [DHSD_HUMAN]	2.85453		2.02543	2.43998	0.414551	1.03095	0.668703	0.897096	0.865582	0.149555	0.378932	0.362353	0.450526	0.39727	0.0382608
Q9P2R7-2	SUCLA2	Isoform 2 of Succinyl-CoA ligase [ADP-forming] subunit beta, mitochondrial OS=Homo sapiens GN=SUCLA2 - [SUCB1_HUMAN]	3.34493	2.98216	2.07511	2.80073	0.53404	1.2814	1.12347	1.01683	1.14057	0.108681	0.404632	0.401296	0.523554	0.443161	0.0568628
Q8NBK3-2	SUMF1	Isoform 2 of Sulfatase-modifying factor 1 OS=Homo sapiens GN=SUMF1 - [SUMF1_HUMAN]	0.635906	0.340684	0.627209	0.5346	0.137165	0.605397	0.613678	1.02408	0.747718	0.195445	1.74298	1.87395	1.34198	1.65297	0.226309
O95425-2	SVIL	Isoform 2 of Supervillin OS=Homo sapiens GN=SVIL - [SVIL_HUMAN]	1.39466	1.1738	0.74884	1.10577	0.268009	1.2727	1.25066	0.924214	1.14919	0.159338	0.957452	0.962375	1.10509	1.00831	0.0684686
Q9NQ55-2	PPAN	Isoform 2 of Suppressor of SWI4 1 homolog OS=Homo sapiens GN=PPAN - [SSF1_HUMAN]	3.95801	2.61459	2.60844	3.06035	0.63475	1.87011	0.997015	1.63088	1.49934	0.368378	0.44475	0.460153	0.691448	0.532117	0.112839
Q15526-2	SURF1	Isoform 2 of Surfeit locus protein 1 OS=Homo sapiens GN=SURF1 - [SURF1_HUMAN]	4.90471		3.0699	3.9873	0.917402	1.13098		1.38819	1.25958	0.128604	0.225527		0.514689	0.370108	0.144581
O15260-2	SURF4	Isoform 2 of Surfeit locus protein 4 OS=Homo sapiens GN=SURF4 - [SURF4_HUMAN]	1.96329	1.90205	1.53202	1.79912	0.190514	1.10497	1.12166	1.03761	1.08808	0.0363336	0.621005	0.683744	0.686048	0.663599	0.030133
Q8TAQ2-2	SMARCC2	Isoform 2 of SWI/SNF complex subunit SMARCC2 OS=Homo sapiens GN=SMARCC2 - [SMRC2_HUMAN]	1.00483	1.13931		1.07207	0.0672372	0.835818	1.03283		0.934325	0.0985077	1.06338	1.09204		1.07771	0.0143309
Q6STE5-2	SMARCD3	Isoform 2 of SWI/SNF-related matrix-associated actin-dependent regulator of chromatin subfamily D member 3 OS=Homo sapiens GN=SMARCD3 - [SMRD3_HUMAN]	2.89959		2.78951	2.84455	0.0550404	1.2589		1.14469	1.20179	0.0571081	0.455528		0.417403	0.436466	0.0190621
Q969G3-2	SMARCE1	Isoform 2 of SWI/SNF-related matrix-associated actin-dependent regulator of chromatin subfamily E member 1 OS=Homo sapiens GN=SMARCE1 - [SMCE1_HUMAN]	1.04049	0.823568	1.13123	0.998431	0.129077	0.928264	0.934301	1.00021	0.954258	0.0325857	0.963314	1.18429	0.822144	0.989916	0.149037
Q16563-2	SYPL1	Isoform 2 of Synaptophysin-like protein 1 OS=Homo sapiens GN=SYPL1 - [SYPL1_HUMAN]	3.57351	2.07509	1.93532	2.52797	0.741503	1.32192	0.903859	1.54761	1.25779	0.266692	0.3717	0.453141	0.879935	0.568259	0.222882
Q9NPQ8-2	RIC8A	Isoform 2 of Synembryn-A OS=Homo sapiens GN=RIC8A - [RIC8A_HUMAN]	0.78308	0.641736	0.585318	0.670045	0.0831802	0.887964	1.02684	1.01707	0.977291	0.0632895	1.83585	1.32014	1.4657	1.54057	0.217092
O15400-2	STX7	Isoform 2 of Syntaxin-7 OS=Homo sapiens GN=STX7 - [STX7_HUMAN]	1.30576	1.24734	1.51575	1.35628	0.115254	1.23726	1.10324	0.891308	1.07727	0.142423	1.21504	0.828032	0.747552	0.930207	0.204067
Q15833-2	STXBP2	Isoform 2 of Syntaxin-binding protein 2 OS=Homo sapiens GN=STXBP2 - [STXB2_HUMAN]	1.03045	1.26328	0.919824	1.07118	0.143143	0.963736	0.928062	1.05522	0.982338	0.0535514	0.988605	0.874733	1.23437	1.03257	0.150076
O00560-2	SDCBP	Isoform 2 of Syntenin-1 OS=Homo sapiens GN=SDCBP - [SDCB1_HUMAN]	3.9794		1.76734	2.87337	1.10603	0.168408		1.43319	0.800799	0.632391	0.0444022		0.820463	0.432432	0.38803
O15533-2	TAPBP	Isoform 2 of Tapasin OS=Homo sapiens GN=TAPBP - [TPSN_HUMAN]	1.87341	2.12393	1.59939	1.86558	0.214214	1.20291	1.08661	1.0946	1.12804	0.0530432	0.60715	0.515088	0.664909	0.595715	0.0616963
Q9NVG8-2	TBC1D13	Isoform 2 of TBC1 domain family member 13 OS=Homo sapiens GN=TBC1D13 - [TBC13_HUMAN]	0.536602	1.23453	0.446341	0.739156	0.352212	0.414621	1.13528	1.01807	0.855992	0.315743	0.844802	1.33925	2.62664	1.60356	0.75106
Q8TC07-2	TBC1D15	Isoform 2 of TBC1 domain family member 15 OS=Homo sapiens GN=TBC1D15 - [TBC15_HUMAN]	0.474833	0.48213	0.569112	0.508692	0.0428275	0.87843	0.873978	1.12835	0.960254	0.118879	2.98952	1.88584	1.74823	2.20786	0.555564
Q9NUY8-2	TBC1D23	Isoform 2 of TBC1 domain family member 23 OS=Homo sapiens GN=TBC1D23 - [TBC23_HUMAN]	0.791876	0.32979		0.560833	0.231043	1.57205	0.453766		1.01291	0.559143	3.62036	1.20085		2.41061	1.20975
Q9ULP9-2	TBC1D24	Isoform 2 of TBC1 domain family member 24 OS=Homo sapiens GN=TBC1D24 - [TBC24_HUMAN]		0.326693	0.738822	0.532757	0.206064		0.234962	0.398485	0.316723	0.0817613		0.748215	0.864152	0.806184	0.0579684
O60343-2	TBC1D4	Isoform 2 of TBC1 domain family member 4 OS=Homo sapiens GN=TBC1D4 - [TBCD4_HUMAN]	0.474402	0.56029	0.574372	0.536355	0.0441828	0.926117	0.957487	1.08786	0.990489	0.0700338	1.94059	1.8294	1.70846	1.82615	0.094796
Q66K14-2	TBC1D9B	Isoform 2 of TBC1 domain family member 9B OS=Homo sapiens GN=TBC1D9B - [TBC9B_HUMAN]	0.654842	0.684323	0.338809	0.559324	0.156392	0.804203	1.12114	1.18229	1.03588	0.165712	1.3641	1.70439	1.53071	1.53307	0.138934
Q5UIP0-2	RIF1	Isoform 2 of Telomere-associated protein RIF1 OS=Homo sapiens GN=RIF1 - [RIF1_HUMAN]	0.461001	0.493655	0.86624	0.606965	0.183819	0.843955	0.765408	0.711331	0.773565	0.0544499	1.63179	1.67366	0.769386	1.35828	0.41676
Q9NXF1-2	TEX10	Isoform 2 of Testis-expressed sequence 10 protein OS=Homo sapiens GN=TEX10 - [TEX10_HUMAN]	2.04518	2.64077	2.0279	2.23795	0.28492	0.975632	0.927636	1.10803	1.00377	0.0762854	0.458746	0.402528	0.539788	0.467021	0.0563408
Q96AE7-2	TTC17	Isoform 2 of Tetratricopeptide repeat protein 17 OS=Homo sapiens GN=TTC17 - [TTC17_HUMAN]	0.674051	1.81889		1.24647	0.572419	0.308113	1.07333		0.690723	0.382609	0.479598	0.613104		0.546351	0.0667529
Q15750-2	TAB1	Isoform 2 of TGF-beta-activated kinase 1 and MAP3K7-binding protein 1 OS=Homo sapiens GN=TAB1 - [TAB1_HUMAN]	0.244468	0.435122	0.873003	0.517531	0.263132	1.16251	0.889753	0.976665	1.00964	0.113768	4.98923	2.06547	1.21243	2.75571	1.61728
Q6PKC3-2	TXNDC11	Isoform 2 of Thioredoxin domain-containing protein 11 OS=Homo sapiens GN=TXNDC11 - [TXD11_HUMAN]	0.989782	1.25164	0.862328	1.03459	0.162064	0.934166	0.836658	0.899149	0.889991	0.0403308	0.68657	0.574375	1.06631	0.775753	0.210501
Q96J42-2	TXNDC15	Isoform 2 of Thioredoxin domain-containing protein 15 OS=Homo sapiens GN=TXNDC15 - [TXD15_HUMAN]		1.34744	1.36125	1.35435	0.00690828			1.21987	1.21987	0		3.71881	1.21993	2.46937	1.24944
P30048-2	PRDX3	Isoform 2 of Thioredoxin-dependent peroxide reductase, mitochondrial OS=Homo sapiens GN=PRDX3 - [PRDX3_HUMAN]	3.77504	3.17241	1.97413	2.97386	0.748504	1.23333	1.18625	1.04977	1.15645	0.0778436	0.336104	0.364945	0.522677	0.407909	0.0820032
Q9Y320-2	TMX2	Isoform 2 of Thioredoxin-related transmembrane protein 2 OS=Homo sapiens GN=TMX2 - [TMX2_HUMAN]	1.47816	1.72902		1.60359	0.125433	1.12902	1.1286		1.12881	0.000210854	0.727835	0.686862		0.707348	0.0204865
Q9H4I3-2	TRABD	Isoform 2 of TraB domain-containing protein OS=Homo sapiens GN=TRABD - [TRABD_HUMAN]	1.46803	2.3828		1.92542	0.457386	0.854219	0.920993		0.887606	0.0333871	0.668527	0.402103		0.535315	0.133212
O43617-2	TRAPPC3	Isoform 2 of Trafficking protein particle complex subunit 3 OS=Homo sapiens GN=TRAPPC3 - [TPPC3_HUMAN]		0.75304	0.57576	0.6644	0.0886401		1.14261	1.12962	1.13611	0.00649657		1.51636	1.99566	1.75601	0.239652
Q9NPA8-2	ENY2	Isoform 2 of Transcription and mRNA export factor ENY2 OS=Homo sapiens GN=ENY2 - [ENY2_HUMAN]	1.29093	0.844577	1.05677	1.06409	0.182296	1.17685	1.08299	0.993264	1.08437	0.0749543	0.904953	1.20421	1.01705	1.04207	0.123444
O00267-2	SUPT5H	Isoform 2 of Transcription elongation factor SPT5 OS=Homo sapiens GN=SUPT5H - [SPT5H_HUMAN]	0.873372	0.791345	0.859284	0.841334	0.0358121	0.963331	0.961019	1.05159	0.99198	0.0421616	1.31001	1.22827	1.23438	1.25755	0.0371769
O14776-2	TCERG1	Isoform 2 of Transcription elongation regulator 1 OS=Homo sapiens GN=TCERG1 - [TCRG1_HUMAN]	1.05763	1.23355	1.23431	1.17516	0.0831073	1.13259	1.01843	1.03143	1.06082	0.0510256	1.01341	0.826719	0.910343	0.916825	0.0763552
P20290-2	BTF3	Isoform 2 of Transcription factor BTF3 OS=Homo sapiens GN=BTF3 - [BTF3_HUMAN]	0.871633	0.888442		0.880037	0.00840424	0.919376	1.09563		1.0075	0.0881255	1.27633	1.49732		1.38682	0.110494
Q9ULX9-2	MAFF	Isoform 2 of Transcription factor MafF OS=Homo sapiens GN=MAFF - [MAFF_HUMAN]	1.83334		2.30381	2.06858	0.235234	1.48482		1.05317	1.26899	0.215826	0.849746		0.464994	0.65737	0.192376
P46937-2	YAP1	Isoform 2 of Transcriptional coactivator YAP1 OS=Homo sapiens GN=YAP1 - [YAP1_HUMAN]	0.649154		0.748439	0.698797	0.0496422	0.852024		0.939746	0.895885	0.0438614	1.76254		1.75431	1.75842	0.00411527
Q86YP4-2	GATAD2A	Isoform 2 of Transcriptional repressor p66-alpha OS=Homo sapiens GN=GATAD2A - [P66A_HUMAN]	0.556585	0.686471	0.961297	0.734784	0.168718	1.16073	1.09007	1.00201	1.08427	0.0649263	2.13523	1.78935	0.977221	1.63394	0.485361
Q03167-2	TGFBR3	Isoform 2 of Transforming growth factor beta receptor type 3 OS=Homo sapiens GN=TGFBR3 - [TGBR3_HUMAN]	1.10051	1.96668	1.48421	1.51713	0.354378	0.810428	0.912603	0.565563	0.762865	0.145616	0.548027	0.482744	0.376838	0.469203	0.0705404
P43307-2	SSR1	Isoform 2 of Translocon-associated protein subunit alpha OS=Homo sapiens GN=SSR1 - [SSRA_HUMAN]	7.68413	2.65064	2.75265	4.36247	2.34913	2.60502	1.04252	0.989264	1.5456	0.749436	0.355693	0.444898	0.418288	0.406293	0.0373923
Q6ZXV5-2	TMTC3	Isoform 2 of Transmembrane and TPR repeat-containing protein 3 OS=Homo sapiens GN=TMTC3 - [TMTC3_HUMAN]	2.37042	2.62347	1.95289	2.3156	0.276495	1.30987	1.30613	1.3124	1.30947	0.00257438	0.517107	0.553366	0.621526	0.564	0.0432868
Q9Y3B3-2	TMED7	Isoform 2 of Transmembrane emp24 domain-containing protein 7 OS=Homo sapiens GN=TMED7 - [TMED7_HUMAN]	1.74027	1.41339	1.47322	1.54229	0.142107	1.12211	1.13764	1.01503	1.09159	0.0545099	0.708502	0.677731	0.691558	0.692597	0.0125835
Q8IY95-2	TMEM192	Isoform 2 of Transmembrane protein 192 OS=Homo sapiens GN=TMEM192 - [TM192_HUMAN]	2.88169	2.23022	1.58749	2.23314	0.52836	1.13847	0.999261	0.789304	0.97568	0.14352	0.41451	0.426832	0.507624	0.449656	0.0412976
Q96SK2-2	TMEM209	Isoform 2 of Transmembrane protein 209 OS=Homo sapiens GN=TMEM209 - [TM209_HUMAN]	1.19592	1.97376	1.99747	1.72238	0.372393	1.16904	0.949891	1.10758	1.0755	0.0922973	1.06035	0.460838	0.504493	0.675228	0.272907
Q96GE9-2	TMEM261	Isoform 2 of Transmembrane protein 261 OS=Homo sapiens GN=TMEM261 - [TM261_HUMAN]	1.7983	1.84934	0.871549	1.5064	0.449387	1.02312	1.20768	0.879075	1.03662	0.13449	0.596933	0.679365	1.23749	0.837928	0.284528
Q9NQ34-2	TMEM9B	Isoform 2 of Transmembrane protein 9B OS=Homo sapiens GN=TMEM9B - [TMM9B_HUMAN]	1.83986		1.53571	1.68779	0.152078	1.05402	0.933207	1.3586	1.11528	0.178987	0.601068		0.899873	0.75047	0.149403
Q6ZT21-2	TMPPE	Isoform 2 of Transmembrane protein with metallophosphoesterase domain OS=Homo sapiens GN=TMPPE - [TMPPE_HUMAN]		2.4301	1.82099	2.12554	0.304554	0.686927	1.0232	1.12543	0.945185	0.187324		0.418137	0.555234	0.486685	0.0685483
Q92973-2	TNPO1	Isoform 2 of Transportin-1 OS=Homo sapiens GN=TNPO1 - [TNPO1_HUMAN]	0.697232	0.822789	0.676925	0.732315	0.0645098	1.18447	1.30333	1.215	1.23427	0.050401	1.92314	1.62988	1.86573	1.80625	0.126894
O14787-2	TNPO2	Isoform 2 of Transportin-2 OS=Homo sapiens GN=TNPO2 - [TNPO2_HUMAN]	0.584875	0.415292	0.531849	0.510672	0.0708329	0.592797	0.81467	0.846002	0.751157	0.112705	1.53712	2.04079	1.7574	1.77844	0.206157
P55084-2	HADHB	Isoform 2 of Trifunctional enzyme subunit beta, mitochondrial OS=Homo sapiens GN=HADHB - [ECHB_HUMAN]	4.08835	3.45584	2.19902	3.24774	0.785226	1.22599	1.01108	1.07262	1.10323	0.0903656	0.301246	0.319808	0.507839	0.376297	0.0933221
P60174-1	TPI1	Isoform 2 of Triosephosphate isomerase OS=Homo sapiens GN=TPI1 - [TPIS_HUMAN]	0.619293	0.565511	0.557826	0.580877	0.0273448	1.01907	1.1079	1.14773	1.09157	0.0537812	1.7979	1.97168	2.09951	1.95636	0.123609
Q7Z4G4-2	TRMT11	Isoform 2 of tRNA (guanine(10)-N2)-methyltransferase homolog OS=Homo sapiens GN=TRMT11 - [TRM11_HUMAN]	1.36244	1.32596	1.16658	1.28499	0.0850461	0.684173	0.935794	0.850862	0.82361	0.104516	0.561274	0.721267	0.679492	0.654011	0.0677567
Q9NXH9-2	TRMT1	Isoform 2 of tRNA (guanine(26)-N(2))-dimethyltransferase OS=Homo sapiens GN=TRMT1 - [TRM1_HUMAN]	0.703264	0.706501	0.719887	0.709884	0.00719554	1.00551	1.04	1.23692	1.09414	0.101938	1.31511	1.66642	1.51042	1.49732	0.143722
P57081-2	WDR4	Isoform 2 of tRNA (guanine-N(7)-)-methyltransferase non-catalytic subunit WDR4 OS=Homo sapiens GN=WDR4 - [WDR4_HUMAN]		0.720123	0.49329	0.606706	0.113416		0.993591	1.18918	1.09138	0.0977927		2.58114	3.06323	2.82219	0.241045
Q7Z6V5-2	ADAT2	Isoform 2 of tRNA-specific adenosine deaminase 2 OS=Homo sapiens GN=ADAT2 - [ADAT2_HUMAN]	0.224791		0.673139	0.448965	0.224174	0.777487		1.37688	1.07718	0.299695	3.62888		2.0806	2.85474	0.774144
P23381-2	WARS	Isoform 2 of Tryptophan--tRNA ligase, cytoplasmic OS=Homo sapiens GN=WARS - [SYWC_HUMAN]	0.597863	0.705238	0.548079	0.61706	0.0655801	0.896975	1.00605	1.02791	0.97698	0.0572718	1.39378	1.5898	1.98771	1.6571	0.247097
A6NHL2-2	TUBAL3	Isoform 2 of Tubulin alpha chain-like 3 OS=Homo sapiens GN=TUBAL3 - [TBAL3_HUMAN]	0.916497		0.746674	0.831585	0.0849114	0.731139		1.0615	0.896321	0.165182	0.837006		4.47965	2.65833	1.82132
P68366-2	TUBA4A	Isoform 2 of Tubulin alpha-4A chain OS=Homo sapiens GN=TUBA4A - [TBA4A_HUMAN]	0.819354	0.886793	0.792753	0.832967	0.03958	0.911608	1.10037	1.0875	1.03316	0.0861117	1.13972	1.18494	1.25679	1.19382	0.048201
Q9NS68-2	TNFRSF19	Isoform 2 of Tumor necrosis factor receptor superfamily member 19 OS=Homo sapiens GN=TNFRSF19 - [TNR19_HUMAN]		1.67336	1.66393	1.66865	0.00471117	0.792271	0.59056	0.62561	0.66948	0.0879973		0.367151	0.470117	0.418634	0.0514831
P55327-2	TPD52	Isoform 2 of Tumor protein D52 OS=Homo sapiens GN=TPD52 - [TPD52_HUMAN]	1.6926	1.78003	1.6989	1.72384	0.0398132	1.20174	1.22059	1.36841	1.26358	0.0745206	0.835202	0.785731	0.782413	0.801115	0.0241412
O43399-2	TPD52L2	Isoform 2 of Tumor protein D54 OS=Homo sapiens GN=TPD52L2 - [TPD54_HUMAN]	1.38765	1.3965	1.52182	1.43532	0.0612699	1.2442	1.22944	1.74505	1.40623	0.239657	0.79688	0.897964	0.970159	0.888334	0.071068
Q5T0D9-2	TPRG1L	Isoform 2 of Tumor protein p63-regulated gene 1-like protein OS=Homo sapiens GN=TPRG1L - [TPRGL_HUMAN]	0.887041	1.40189	1.34388	1.21094	0.230251	1.10089	1.31878	1.36953	1.26307	0.116532	1.28636	1.1765	1.07068	1.17784	0.0880564
Q9UIG0-2	BAZ1B	Isoform 2 of Tyrosine-protein kinase BAZ1B OS=Homo sapiens GN=BAZ1B - [BAZ1B_HUMAN]	3.59515	2.08772	2.35333	2.67873	0.657013	1.90634	0.438931	1.42526	1.25685	0.61079	0.437171	0.189636	0.592499	0.406435	0.165898
P07948-2	LYN	Isoform 2 of Tyrosine-protein kinase Lyn OS=Homo sapiens GN=LYN - [LYN_HUMAN]	1.25611		1.00132	1.12871	0.127392	0.812107		0.763712	0.78791	0.0241975	0.678339		0.881609	0.779974	0.101635
O15042-2	U2SURP	Isoform 2 of U2 snRNP-associated SURP motif-containing protein OS=Homo sapiens GN=U2SURP - [SR140_HUMAN]	0.809964	0.754717	1.26129	0.941991	0.226904	1.13352	0.976168	0.980483	1.03006	0.073179	1.50788	1.28885	0.795131	1.19729	0.298093
O43172-2	PRPF4	Isoform 2 of U4/U6 small nuclear ribonucleoprotein Prp4 OS=Homo sapiens GN=PRPF4 - [PRP4_HUMAN]	0.890761	1.03474	1.16989	1.0318	0.113974	1.1672	1.13904	0.995409	1.10055	0.0752295	1.42278	1.0926	0.828941	1.11477	0.242939
Q9Y4E8-2	USP15	Isoform 2 of Ubiquitin carboxyl-terminal hydrolase 15 OS=Homo sapiens GN=USP15 - [UBP15_HUMAN]	0.485502	0.686511		0.586007	0.100504	0.919766	0.981616		0.950691	0.0309251	1.42036	1.66402		1.54219	0.121831
Q9UPT9-2	USP22	Isoform 2 of Ubiquitin carboxyl-terminal hydrolase 22 OS=Homo sapiens GN=USP22 - [UBP22_HUMAN]	0.287754		0.773842	0.530798	0.243044	1.04123	0.643583	0.985561	0.890124	0.175806	3.21915		1.29547	2.25731	0.961838
Q13107-2	USP4	Isoform 2 of Ubiquitin carboxyl-terminal hydrolase 4 OS=Homo sapiens GN=USP4 - [UBP4_HUMAN]	0.330133	0.464587	0.637666	0.477462	0.12588	0.826214	1.27955	0.953348	1.0197	0.190927	2.62581	1.72136	1.55743	1.9682	0.469794
P40818-2	USP8	Isoform 2 of Ubiquitin carboxyl-terminal hydrolase 8 OS=Homo sapiens GN=USP8 - [UBP8_HUMAN]	0.716531	0.2023		0.459416	0.257116	1.04844	0.716209		0.882327	0.166118	1.74071	3.44549		2.5931	0.85239
Q9Y5K5-2	UCHL5	Isoform 2 of Ubiquitin carboxyl-terminal hydrolase isozyme L5 OS=Homo sapiens GN=UCHL5 - [UCHL5_HUMAN]	0.684651	0.716914	0.705237	0.702267	0.0133375	0.974052	1.05281	1.04783	1.0249	0.0360117	1.64754	1.38594	1.43587	1.48978	0.113395
O95155-2	UBE4B	Isoform 2 of Ubiquitin conjugation factor E4 B OS=Homo sapiens GN=UBE4B - [UBE4B_HUMAN]	0.363998	0.268564	0.362498	0.331687	0.0446386	0.821503	0.824376	1.11537	0.920418	0.13786	4.09407	2.37498	3.33826	3.2691	0.703518
P60604-2	UBE2G2	Isoform 2 of Ubiquitin-conjugating enzyme E2 G2 OS=Homo sapiens GN=UBE2G2 - [UB2G2_HUMAN]	0.525792	1.05708	1.40719	0.996686	0.362353	0.955282	1.00951	0.858267	0.94102	0.0625638	3.93031	1.0182	0.61288	1.8538	1.47761
P22314-2	UBA1	Isoform 2 of Ubiquitin-like modifier-activating enzyme 1 OS=Homo sapiens GN=UBA1 - [UBA1_HUMAN]	0.476044	0.564802		0.520423	0.0443792	0.892564	1.03044		0.961504	0.0689403	1.92608	1.76002		1.84305	0.0830274
Q9GZZ9-2	UBA5	Isoform 2 of Ubiquitin-like modifier-activating enzyme 5 OS=Homo sapiens GN=UBA5 - [UBA5_HUMAN]	0.558723	0.587194	0.529231	0.558383	0.0236644	1.02208	0.949001	1.01126	0.994114	0.0322042	1.86753	1.8838	2.06866	1.93999	0.0912197
Q9NYU2-2	UGGT1	Isoform 2 of UDP-glucose:glycoprotein glucosyltransferase 1 OS=Homo sapiens GN=UGGT1 - [UGGG1_HUMAN]	0.812369	0.765028	0.663759	0.747052	0.0619873	0.836859	0.896899	0.793923	0.84256	0.0422326	1.07314	1.1647	1.2372	1.15835	0.0671257
P22309-2	UGT1A1	Isoform 2 of UDP-glucuronosyltransferase 1-1 OS=Homo sapiens GN=UGT1A1 - [UD11_HUMAN]	2.99329	2.68241		2.83785	0.155439	0.709218	0.651014		0.680116	0.0291021	0.279942	0.298816		0.289379	0.00943679
P36537-2	UGT2B10	Isoform 2 of UDP-glucuronosyltransferase 2B10 OS=Homo sapiens GN=UGT2B10 - [UDB10_HUMAN]	0.735684	0.513117	0.85559	0.701464	0.141893	0.568036	0.56533	0.442401	0.525256	0.0585976	0.875359	1.14619	0.814677	0.945407	0.144117
Q6ZRI6-2	C15orf39	Isoform 2 of Uncharacterized protein C15orf39 OS=Homo sapiens GN=C15orf39 - [CO039_HUMAN]	1.28381		0.594277	0.939044	0.344767	2.1005		0.791573	1.44603	0.654461	1.71664		1.35488	1.53576	0.180884
Q96B23-2	C18orf25	Isoform 2 of Uncharacterized protein C18orf25 OS=Homo sapiens GN=C18orf25 - [CR025_HUMAN]		0.369443	0.239973	0.304708	0.064735		1.03573	0.726215	0.880971	0.154756		2.91653	1.5818	2.24917	0.667363
Q5VZ46-2	KIAA1614	Isoform 2 of Uncharacterized protein KIAA1614 OS=Homo sapiens GN=KIAA1614 - [K1614_HUMAN]	1.24177	1.64873	1.66788	1.51946	0.196513	0.682415	0.951822	1.34219	0.992142	0.270855	0.57659	0.600585	0.81855	0.665242	0.108847
O94763-2	URI1	Isoform 2 of Unconventional prefoldin RPB5 interactor 1 OS=Homo sapiens GN=URI1 - [RMP_HUMAN]		0.329606	0.656714	0.49316	0.163554	0.634803	0.437145	0.785899	0.619282	0.1428		1.37975	1.21727	1.29851	0.0812385
Q9H5V9-2	CXorf56	Isoform 2 of UPF0428 protein CXorf56 OS=Homo sapiens GN=CXorf56 - [CX056_HUMAN]	0.333788	0.57199	0.839158	0.581645	0.20643	1.13907	1.00002	1.11677	1.08528	0.0609729	3.58046	1.81882	1.35368	2.25099	0.959065
Q6PH81-2	C16orf87	Isoform 2 of UPF0547 protein C16orf87 OS=Homo sapiens GN=C16orf87 - [CP087_HUMAN]	0.457053	0.412421		0.434737	0.0223163	0.791988	1.14882	2.35239	1.43107	0.667562	1.81807	2.89789		2.35798	0.539907
Q9NZI7-4	UBP1	Isoform 2 of Upstream-binding protein 1 OS=Homo sapiens GN=UBP1 - [UBIP1_HUMAN]	0.894715	1.1737	0.701349	0.923256	0.193891	0.833423	1.02227	0.867839	0.907844	0.0821222	0.773599	1.16934	1.05619	0.99971	0.166424
Q9UBQ0-2	VPS29	Isoform 2 of Vacuolar protein sorting-associated protein 29 OS=Homo sapiens GN=VPS29 - [VPS29_HUMAN]	0.482355	1.41596	0.518655	0.805658	0.431805	0.889324	1.88446	1.55298	1.44226	0.413739	2.1155	1.38454	2.20351	1.90118	0.367085
Q9UID3-2	VPS51	Isoform 2 of Vacuolar protein sorting-associated protein 51 homolog OS=Homo sapiens GN=VPS51 - [VPS51_HUMAN]	0.359862	0.783629		0.571746	0.211884	1.00853	1.30147		1.155	0.146469	2.65838	1.39807		2.02823	0.630154
Q8N1B4-2	VPS52	Isoform 2 of Vacuolar protein sorting-associated protein 52 homolog OS=Homo sapiens GN=VPS52 - [VPS52_HUMAN]	0.780554	0.954819	0.533095	0.756156	0.17303	0.968008	0.695495	0.825285	0.829596	0.111295	1.37411	0.830778	1.75014	1.31834	0.377394
Q86VN1-2	VPS36	Isoform 2 of Vacuolar protein-sorting-associated protein 36 OS=Homo sapiens GN=VPS36 - [VPS36_HUMAN]	0.858126	0.566716	0.332052	0.585631	0.215185	0.824901	1.0997	1.33483	1.08648	0.208386	0.92382	2.01873	3.44879	2.13045	1.03384
Q86WA6-2	BPHL	Isoform 2 of Valacyclovir hydrolase OS=Homo sapiens GN=BPHL - [BPHL_HUMAN]	3.54497	4.37316	2.10268	3.34027	0.938151	0.958992	1.38829	1.10835	1.15188	0.177942	0.361445	0.356779	0.509859	0.409361	0.0710886
O14975-2	SLC27A2	Isoform 2 of Very long-chain acyl-CoA synthetase OS=Homo sapiens GN=SLC27A2 - [S27A2_HUMAN]	2.09955	2.1098	1.85362	2.02099	0.118423	1.1965	1.04695	0.937753	1.0604	0.106061	0.624337	0.518028	0.546527	0.562964	0.04493
P49748-2	ACADVL	Isoform 2 of Very long-chain specific acyl-CoA dehydrogenase, mitochondrial OS=Homo sapiens GN=ACADVL - [ACADV_HUMAN]	4.18644	3.38034	2.34547	3.30408	0.753507	1.312	1.17989	1.1806	1.22416	0.0621119	0.34033	0.346862	0.513275	0.400156	0.0800317
Q9P0L0-2	VAPA	Isoform 2 of Vesicle-associated membrane protein-associated protein A OS=Homo sapiens GN=VAPA - [VAPA_HUMAN]		1.6315	1.69856	1.66503	0.0335317		1.11831	1.11979	1.11905	0.000744074		0.714351	0.710303	0.712327	0.00202438
Q96IQ7-2	VSIG2	Isoform 2 of V-set and immunoglobulin domain-containing protein 2 OS=Homo sapiens GN=VSIG2 - [VSIG2_HUMAN]	7.13161	11.6882		9.4099	2.27829	1.82459	2.75398	0.776578	1.78505	0.807757	0.268433	0.245123		0.256778	0.0116554
Q93050-1	ATP6V0A1	Isoform 2 of V-type proton ATPase 116 kDa subunit a isoform 1 OS=Homo sapiens GN=ATP6V0A1 - [VPP1_HUMAN]	2.78763	2.23113	1.67579	2.23151	0.453908	1.15111	1.03573	0.972225	1.05302	0.0740472	0.376438	0.473727	0.685037	0.511734	0.12882
P36543-2	ATP6V1E1	Isoform 2 of V-type proton ATPase subunit E 1 OS=Homo sapiens GN=ATP6V1E1 - [VATE1_HUMAN]	1.23568	1.11262	0.797216	1.04851	0.184655	1.08735	1.0568	1.07232	1.07216	0.0124739	0.845852	1.09529	1.40562	1.11559	0.228973
Q9UI12-2	ATP6V1H	Isoform 2 of V-type proton ATPase subunit H OS=Homo sapiens GN=ATP6V1H - [VATH_HUMAN]	0.862284		0.690534	0.776409	0.0858751	0.912561		0.966094	0.939328	0.0267665	1.01184		1.37763	1.19473	0.182897
Q8IZQ1-2	WDFY3	Isoform 2 of WD repeat and FYVE domain-containing protein 3 OS=Homo sapiens GN=WDFY3 - [WDFY3_HUMAN]	3.51396		4.96131	4.23763	0.723676	3.3845		1.16174	2.27312	1.11138	1.01055		0.238182	0.624365	0.386184
Q9H7D7-2	WDR26	Isoform 2 of WD repeat-containing protein 26 OS=Homo sapiens GN=WDR26 - [WDR26_HUMAN]	0.902007	0.755768	0.815329	0.824368	0.0600429	1.34327	1.25363	1.07033	1.22241	0.113594	1.62281	1.67787	1.05038	1.45035	0.283718
Q9BTA9-2	WAC	Isoform 2 of WW domain-containing adapter protein with coiled-coil OS=Homo sapiens GN=WAC - [WAC_HUMAN]	0.809506	0.607368		0.708437	0.101069	0.617185	1.00002		0.808602	0.191417	0.799935	2.07425		1.43709	0.637157
Q9UBH6-2	XPR1	Isoform 2 of Xenotropic and polytropic retrovirus receptor 1 OS=Homo sapiens GN=XPR1 - [XPR1_HUMAN]		2.09874	2.00148	2.05011	0.0486319		1.32965	1.37206	1.35086	0.0212056		0.545341	0.697301	0.621321	0.0759799
Q9Y5A9-2	YTHDF2	Isoform 2 of YTH domain-containing family protein 2 OS=Homo sapiens GN=YTHDF2 - [YTHD2_HUMAN]	0.452019	0.153201	0.621654	0.408958	0.193654	0.868746	0.834109	1.01006	0.904306	0.0761068	2.57668	2.20414	1.82409	2.20164	0.30725
Q9ULJ3-2	ZBTB21	Isoform 2 of Zinc finger and BTB domain-containing protein 21 OS=Homo sapiens GN=ZBTB21 - [ZBT21_HUMAN]		0.394531	0.839697	0.617114	0.222583		1.60222	1.36303	1.48263	0.119596		4.22484	1.5169	2.87087	1.35397
Q9UGR2-2	ZC3H7B	Isoform 2 of Zinc finger CCCH domain-containing protein 7B OS=Homo sapiens GN=ZC3H7B - [Z3H7B_HUMAN]	0.548929	1.32315	0.652655	0.841577	0.343144	0.878038	1.41578	0.834287	1.0427	0.264408	1.67825	1.11315	1.30026	1.36389	0.235046
Q14202-2	ZMYM3	Isoform 2 of Zinc finger MYM-type protein 3 OS=Homo sapiens GN=ZMYM3 - [ZMYM3_HUMAN]		0.832035	1.14494	0.988485	0.15645		0.621183	0.640496	0.630839	0.0096567		0.999779	0.607451	0.803615	0.196164
Q6P2D0-2	ZFP1	Isoform 2 of Zinc finger protein 1 homolog OS=Homo sapiens GN=ZFP1 - [ZFP1_HUMAN]		1.83365	0.591031	1.21234	0.621309		1.01543	1.19546	1.10545	0.0900151		0.576108		0.576108	0
Q8NC26-2	ZNF114	Isoform 2 of Zinc finger protein 114 OS=Homo sapiens GN=ZNF114 - [ZN114_HUMAN]	0.66186		0.813153	0.737506	0.0756469	0.697496		0.840473	0.768984	0.0714883	1.1057		1.22315	1.16442	0.0587258
P52747-2	ZNF143	Isoform 2 of Zinc finger protein 143 OS=Homo sapiens GN=ZNF143 - [ZN143_HUMAN]	0.302893	1.34825	1.3104	0.987182	0.484112	1.02153	0.556434	0.907115	0.82836	0.197873	3.53852	0.42935	0.832107	1.59999	1.38057
Q9Y2X9-2	ZNF281	Isoform 2 of Zinc finger protein 281 OS=Homo sapiens GN=ZNF281 - [ZN281_HUMAN]		0.405283	0.827213	0.616248	0.210965		0.47585	0.608614	0.542232	0.0663821		0.627781	0.79108	0.709431	0.0816493
Q8N0Y2-2	ZNF444	Isoform 2 of Zinc finger protein 444 OS=Homo sapiens GN=ZNF444 - [ZN444_HUMAN]	0.29639		0.90852	0.602455	0.306065	0.871318		1.1946	1.03296	0.161641	3.08442		1.33747	2.21094	0.87347
Q8NB15-2	ZNF511	Isoform 2 of Zinc finger protein 511 OS=Homo sapiens GN=ZNF511 - [ZN511_HUMAN]	0.359445	0.606217		0.482831	0.123386	0.621168	1.22372	0.943235	0.929373	0.246185	1.81316	2.10001		1.95659	0.143425
Q96ME7-2	ZNF512	Isoform 2 of Zinc finger protein 512 OS=Homo sapiens GN=ZNF512 - [ZN512_HUMAN]	9.2124	3.18925	3.61143	5.33769	2.74525	2.62352	0.786296	2.14968	1.85316	0.778797	0.218047	0.247458	0.593864	0.353123	0.170653
Q86UK7-2	ZNF598	Isoform 2 of Zinc finger protein 598 OS=Homo sapiens GN=ZNF598 - [ZN598_HUMAN]	0.581514	0.319541	0.862324	0.587793	0.221635	0.915817	0.648611	2.6249	1.39644	0.875475	1.55947	2.82027	3.09628	2.49201	0.668962
Q8N1G0-2	ZNF687	Isoform 2 of Zinc finger protein 687 OS=Homo sapiens GN=ZNF687 - [ZN687_HUMAN]	1.67931	1.12243	1.51481	1.43885	0.233603	1.0774	0.786147	0.978007	0.947183	0.120883	0.744223	0.647524	0.63185	0.674533	0.0496924
Q5VV52-2	ZNF691	Isoform 2 of Zinc finger protein 691 OS=Homo sapiens GN=ZNF691 - [ZN691_HUMAN]	0.708457	1.75631	1.41126	1.29201	0.436014	1.37151	1.45694	1.01083	1.27976	0.193335	2.04046	0.863	0.728568	1.21068	0.589307
O95218-2	ZRANB2	Isoform 2 of Zinc finger Ran-binding domain-containing protein 2 OS=Homo sapiens GN=ZRANB2 - [ZRAB2_HUMAN]	0.716784	0.709111	1.02373	0.816543	0.14654	1.26991	1.22658	1.2541	1.2502	0.0179025	2.15614	1.91776	1.22754	1.76715	0.393773
P17010-2	ZFX	Isoform 2 of Zinc finger X-chromosomal protein OS=Homo sapiens GN=ZFX - [ZFX_HUMAN]	1.2728		5.39332	3.33306	2.06026	1.23624		4.86428	3.05026	1.81402	1.01906		0.917402	0.968233	0.0508309
Q15043-2	SLC39A14	Isoform 2 of Zinc transporter ZIP14 OS=Homo sapiens GN=SLC39A14 - [S39AE_HUMAN]	2.31817	1.8437	1.51487	1.89225	0.329737	0.945908	0.786101	0.600309	0.777439	0.141223	0.416017	0.444018	0.448651	0.436229	0.0144167
O15056-3	SYNJ2	Isoform 2A of Synaptojanin-2 OS=Homo sapiens GN=SYNJ2 - [SYNJ2_HUMAN]	0.350552		0.778521	0.564536	0.213985	0.755901		0.799218	0.77756	0.0216586	2.34572		1.38154	1.86363	0.482087
Q02487-2	DSC2	Isoform 2B of Desmocollin-2 OS=Homo sapiens GN=DSC2 - [DSC2_HUMAN]	0.883175	3.00903		1.9461	1.06293	0.420692	0.422327		0.421509	0.000817546	0.499778	0.55933		0.529554	0.029776
P01116-2	KRAS	Isoform 2B of GTPase KRas OS=Homo sapiens GN=KRAS - [RASK_HUMAN]	1.78039	1.95913	0.703191	1.4809	0.554745	1.19455	0.524245	0.938848	0.88588	0.2762	0.493528	0.278382	1.32357	0.698494	0.45064
Q13409-3	DYNC1I2	Isoform 2C of Cytoplasmic dynein 1 intermediate chain 2 OS=Homo sapiens GN=DYNC1I2 - [DC1I2_HUMAN]	0.698717	0.940771	0.864115	0.834534	0.101008	0.76977	1.08695	0.971635	0.942784	0.131084	1.321	1.3473	1.30076	1.32302	0.0190527
P21675-10	TAF1	Isoform 2h of Transcription initiation factor TFIID subunit 1 OS=Homo sapiens GN=TAF1 - [TAF1_HUMAN]	1.06342		1.17202	1.11772	0.0542976			0.809775	0.809775	0			0.702793	0.702793	0
Q4KWH8-3	PLCH1	Isoform 3 of 1-phosphatidylinositol 4,5-bisphosphate phosphodiesterase eta-1 OS=Homo sapiens GN=PLCH1 - [PLCH1_HUMAN]	0.571631	0.95198	0.533261	0.685624	0.188993	0.872747	0.824793	0.618673	0.772071	0.110221	1.60189	0.901335	1.1801	1.22778	0.28798
Q86TS9-3	MRPL52	Isoform 3 of 39S ribosomal protein L52, mitochondrial OS=Homo sapiens GN=MRPL52 - [RM52_HUMAN]	3.07014	3.41675	1.39789	2.62826	0.881434	0.443984	1.2802	0.749649	0.824612	0.345476	0.228258	0.243928	0.730897	0.401028	0.23334
P56937-3	HSD17B7	Isoform 3 of 3-keto-steroid reductase OS=Homo sapiens GN=HSD17B7 - [DHB7_HUMAN]	1.35851	1.72342	1.4434	1.50845	0.155914	1.14211	1.02797	0.95747	1.04251	0.0760765	0.828605	0.549094	0.555695	0.644465	0.130235
Q13085-3	ACACA	Isoform 3 of Acetyl-CoA carboxylase 1 OS=Homo sapiens GN=ACACA - [ACACA_HUMAN]		0.693793	0.539025	0.616409	0.0773841		0.843996	0.913553	0.878774	0.0347788		1.23016	1.6976	1.46388	0.23372
Q9H1I8-3	ASCC2	Isoform 3 of Activating signal cointegrator 1 complex subunit 2 OS=Homo sapiens GN=ASCC2 - [ASCC2_HUMAN]	0.284125	0.489463	0.537889	0.437159	0.110003	0.916005	0.672253	0.855815	0.814691	0.103673	2.71402	1.42883	1.82848	1.99045	0.53703
Q96CM8-3	ACSF2	Isoform 3 of Acyl-CoA synthetase family member 2, mitochondrial OS=Homo sapiens GN=ACSF2 - [ACSF2_HUMAN]	2.99801	2.73484	2.13318	2.62201	0.361969	1.08466	1.01924	0.974825	1.02624	0.0451135	0.396673	0.390726	0.469853	0.419084	0.035981
Q8TB61-3	SLC35B2	Isoform 3 of Adenosine 3'-phospho 5'-phosphosulfate transporter 1 OS=Homo sapiens GN=SLC35B2 - [S35B2_HUMAN]	1.82545	1.85494	1.54431	1.74157	0.140001	0.944477	0.989279	0.912136	0.948631	0.0316303	0.542318	0.513761	0.696942	0.58434	0.0804703
Q8IWK6-3	ADGRA3	Isoform 3 of Adhesion G protein-coupled receptor A3 OS=Homo sapiens GN=ADGRA3 - [AGRA3_HUMAN]	0.847143	0.827871	0.625928	0.76698	0.100049	1.09551	0.95634	1.05333	1.03506	0.0582655	1.35681	1.20176	1.71175	1.42344	0.213465
Q13795-3	ARFRP1	Isoform 3 of ADP-ribosylation factor-related protein 1 OS=Homo sapiens GN=ARFRP1 - [ARFRP_HUMAN]	2.02263	2.19806	1.34626	1.85565	0.367247	0.988976	0.858979	0.870012	0.905989	0.0588534	0.634133	0.406548	0.548588	0.529756	0.0938606
Q8IZ83-3	ALDH16A1	Isoform 3 of Aldehyde dehydrogenase family 16 member A1 OS=Homo sapiens GN=ALDH16A1 - [A16A1_HUMAN]	0.615272	0.625546	0.60781	0.616209	0.0072708	0.927042	0.968322	1.0373	0.977556	0.0454853	1.38761	1.48884	1.74147	1.5393	0.148804
P48728-3	AMT	Isoform 3 of Aminomethyltransferase, mitochondrial OS=Homo sapiens GN=AMT - [GCST_HUMAN]	3.25548	2.88994	1.83366	2.65969	0.602856	1.18201	1.07284	0.933381	1.06275	0.101755	0.39923	0.387202	0.499163	0.428532	0.0501845
Q06481-3	APLP2	Isoform 3 of Amyloid-like protein 2 OS=Homo sapiens GN=APLP2 - [APLP2_HUMAN]	2.59117		1.34621	1.96869	0.622482	1.21561		1.03448	1.12505	0.0905648	0.475467		0.779086	0.627277	0.15181
Q6FI81-3	CIAPIN1	Isoform 3 of Anamorsin OS=Homo sapiens GN=CIAPIN1 - [CPIN1_HUMAN]	0.445038	0.497366	0.491136	0.477847	0.0233383	1.07781	0.903634	0.945744	0.97573	0.0742022	1.68201	1.93085	2.06919	1.89402	0.160199
Q4KMQ2-3	ANO6	Isoform 3 of Anoctamin-6 OS=Homo sapiens GN=ANO6 - [ANO6_HUMAN]	3.17332	2.08484	1.86506	2.37441	0.571998	1.13232	0.984868	0.9548	1.024	0.0775751	0.393163	0.509836	0.495279	0.466093	0.0519105
O95831-3	AIFM1	Isoform 3 of Apoptosis-inducing factor 1, mitochondrial OS=Homo sapiens GN=AIFM1 - [AIFM1_HUMAN]	3.01779	2.88339	1.85327	2.58482	0.520186	1.03999	1.07836	1.03609	1.05148	0.0190732	0.364856	0.407822	0.548053	0.440244	0.0782246
Q8TDY4-3	ASAP3	Isoform 3 of Arf-GAP with SH3 domain, ANK repeat and PH domain-containing protein 3 OS=Homo sapiens GN=ASAP3 - [ASAP3_HUMAN]	0.849109	0.154077	0.695503	0.56623	0.298106	0.692429	0.81609	0.822818	0.777112	0.0599428	0.855601	5.51022	0.640942	2.33559	2.24651
Q5TC12-3	ATPAF1	Isoform 3 of ATP synthase mitochondrial F1 complex assembly factor 1 OS=Homo sapiens GN=ATPAF1 - [ATPF1_HUMAN]	3.33643	3.09639	1.74542	2.72608	0.700323	0.962281	0.904692	0.884772	0.917248	0.0328646	0.272309	0.278849	0.607924	0.386361	0.156692
Q96TA2-3	YME1L1	Isoform 3 of ATP-dependent zinc metalloprotease YME1L1 OS=Homo sapiens GN=YME1L1 - [YMEL1_HUMAN]	2.75274	1.97368	1.53091	2.08577	0.505068	0.994544	0.834728	0.794022	0.874432	0.0865432	0.395368	0.444615	0.640721	0.493568	0.105977
Q92843-2	BCL2L2	Isoform 3 of Bcl-2-like protein 2 OS=Homo sapiens GN=BCL2L2 - [B2CL2_HUMAN]	1.23012	1.22844	1.41579	1.29145	0.0879267	1.06884	1.04963	1.00774	1.04207	0.0255094	0.903796	0.729358	0.758657	0.79727	0.0762688
P13929-3	ENO3	Isoform 3 of Beta-enolase OS=Homo sapiens GN=ENO3 - [ENOB_HUMAN]	0.504402	0.332707	0.462855	0.433321	0.0731389	1.48222	1.1855	1.16888	1.27887	0.143952	2.60694	3.70688	2.56876	2.96086	0.527745
P16278-3	GLB1	Isoform 3 of Beta-galactosidase OS=Homo sapiens GN=GLB1 - [BGAL_HUMAN]	2.33386	2.25721	1.74499	2.11202	0.261411	0.995856	1.16585	0.958066	1.03993	0.0903715	0.482038	0.54102	0.547636	0.523564	0.0294879
P34913-3	EPHX2	Isoform 3 of Bifunctional epoxide hydrolase 2 OS=Homo sapiens GN=EPHX2 - [HYES_HUMAN]	0.559519	0.663834		0.611676	0.0521576	0.510396	0.607653		0.559024	0.0486283	0.603754	0.952281		0.778017	0.174263
Q96RL1-3	UIMC1	Isoform 3 of BRCA1-A complex subunit RAP80 OS=Homo sapiens GN=UIMC1 - [UIMC1_HUMAN]	0.419831	0.68202	1.00726	0.703035	0.240275	0.796976	1.07334	0.573178	0.814497	0.204564	1.90762	1.74732	0.578826	1.41126	0.592245
Q8NE86-3	MCU	Isoform 3 of Calcium uniporter protein, mitochondrial OS=Homo sapiens GN=MCU - [MCU_HUMAN]	3.47156	2.96957	2.49329	2.97814	0.399421	1.25928	1.11285	1.29619	1.22277	0.0791743	0.389802	0.389689	0.497071	0.425521	0.0505937
Q9HB71-3	CACYBP	Isoform 3 of Calcyclin-binding protein OS=Homo sapiens GN=CACYBP - [CYBP_HUMAN]	0.604373	0.538532	0.498458	0.547121	0.0436641	0.971766	1.06895	1.11186	1.05086	0.0586059	1.84657	1.95333	2.30364	2.03451	0.195227
P30622-2	CLIP1	Isoform 3 of CAP-Gly domain-containing linker protein 1 OS=Homo sapiens GN=CLIP1 - [CLIP1_HUMAN]	0.526687		0.5336	0.530144	0.00345639	0.692211		0.936243	0.814227	0.122016			1.72659	1.72659	0
P48729-3	CSNK1A1	Isoform 3 of Casein kinase I isoform alpha OS=Homo sapiens GN=CSNK1A1 - [KC1A_HUMAN]	1.24721	0.805579	0.882725	0.978503	0.192594	1.19232	0.772227	0.996452	0.987001	0.171633	0.991886	1.16791	1.12191	1.0939	0.0745399
Q9H257-3	CARD9	Isoform 3 of Caspase recruitment domain-containing protein 9 OS=Homo sapiens GN=CARD9 - [CARD9_HUMAN]		0.357379	0.268307	0.312843	0.0445362		0.512048	0.657989	0.585018	0.0729707		1.49056	2.49451	1.99254	0.501973
P49715-3	CEBPA	Isoform 3 of CCAAT/enhancer-binding protein alpha OS=Homo sapiens GN=CEBPA - [CEBPA_HUMAN]	1.33434	1.02413		1.17923	0.155104	0.692686	0.553078		0.622882	0.0698039	0.544666	0.495656		0.520161	0.0245048
Q9NV96-3	TMEM30A	Isoform 3 of Cell cycle control protein 50A OS=Homo sapiens GN=TMEM30A - [CC50A_HUMAN]	2.47347	2.41906	1.68791	2.19348	0.358181	0.911098	1.12051	1.02469	1.01877	0.0855955	0.321546	0.497447	0.634759	0.484584	0.128192
Q9ULG6-3	CCPG1	Isoform 3 of Cell cycle progression protein 1 OS=Homo sapiens GN=CCPG1 - [CCPG1_HUMAN]	1.78913	4.86095	1.01145	2.55384	1.66198	1.94565	5.26179	2.80285	3.33676	1.40546	1.11439	1.12611	2.81872	1.68641	0.800681
Q13042-3	CDC16	Isoform 3 of Cell division cycle protein 16 homolog OS=Homo sapiens GN=CDC16 - [CDC16_HUMAN]	1.0217	1.75212	1.26963	1.34781	0.303276		0.919958	1.07695	0.998453	0.0784949		0.732519	0.897891	0.815205	0.0826862
Q8WWI5-3	SLC44A1	Isoform 3 of Choline transporter-like protein 1 OS=Homo sapiens GN=SLC44A1 - [CTL1_HUMAN]	4.16565	3.01806	1.90805	3.03059	0.921702	0.927083	0.869458	1.22507	1.00721	0.155842	0.266317	0.287831	0.708921	0.421023	0.203764
O95639-3	CPSF4	Isoform 3 of Cleavage and polyadenylation specificity factor subunit 4 OS=Homo sapiens GN=CPSF4 - [CPSF4_HUMAN]	0.886017	0.945167		0.915592	0.0295747	1.11281	1.0796		1.0962	0.0166017	1.17261	1.10225		1.13743	0.0351797
P10909-3	CLU	Isoform 3 of Clusterin OS=Homo sapiens GN=CLU - [CLUS_HUMAN]	2.71315	2.2762		2.49468	0.218477	1.0649	0.988176		1.02654	0.0383618	0.413496	0.451641		0.432568	0.0190726
P39060-2	COL18A1	Isoform 3 of Collagen alpha-1(XVIII) chain OS=Homo sapiens GN=COL18A1 - [COIA1_HUMAN]	1.79532		1.17306	1.48419	0.311128	0.944716		0.986145	0.96543	0.0207144	0.581572		0.940924	0.761248	0.179676
Q96EK7-3	FAM120B	Isoform 3 of Constitutive coactivator of peroxisome proliferator-activated receptor gamma OS=Homo sapiens GN=FAM120B - [F120B_HUMAN]	0.490037	0.367155		0.428596	0.0614409	0.670162	0.590285		0.630223	0.0399383	1.14368	1.67256		1.40812	0.264437
P57737-3	CORO7	Isoform 3 of Coronin-7 OS=Homo sapiens GN=CORO7 - [CORO7_HUMAN]	2.40859	0.728695	1.68578	1.60769	0.688032	1.17793	1.01871	0.959938	1.05219	0.092092	0.560856	1.19658	0.644218	0.80055	0.282094
P24468-3	NR2F2	Isoform 3 of COUP transcription factor 2 OS=Homo sapiens GN=NR2F2 - [COT2_HUMAN]	0.68619	1.70012	1.67608	1.35413	0.472407	0.385107	0.429042	0.920548	0.578232	0.242717	0.588839	0.25956	0.513195	0.453865	0.140822
Q9UK58-5	CCNL1	Isoform 3 of Cyclin-L1 OS=Homo sapiens GN=CCNL1 - [CCNL1_HUMAN]	1.4167	1.14229		1.27949	0.137203	1.28213	1.34327		1.3127	0.0305695	0.949547	1.22337		1.08646	0.136911
Q8ND76-3	CCNY	Isoform 3 of Cyclin-Y OS=Homo sapiens GN=CCNY - [CCNY_HUMAN]	0.560053	0.675196	1.15093	0.795393	0.25576	0.913364	0.950369	0.836833	0.900189	0.0472778	1.69557	1.28939	0.798811	1.26126	0.366639
P32929-3	CTH	Isoform 3 of Cystathionine gamma-lyase OS=Homo sapiens GN=CTH - [CGL_HUMAN]	0.397766	0.441829		0.419797	0.0220316		1.82368		1.82368	0		4.29401		4.29401	0
Q5JTJ3-3	COA6	Isoform 3 of Cytochrome c oxidase assembly factor 6 homolog OS=Homo sapiens GN=COA6 - [COA6_HUMAN]	2.49171	2.35685	1.82008	2.22288	0.290091	1.08494	1.03046	0.873957	0.996452	0.0894266	0.456843	0.454852	0.488423	0.466706	0.0153776
Q9UER7-3	DAXX	Isoform 3 of Death domain-associated protein 6 OS=Homo sapiens GN=DAXX - [DAXX_HUMAN]	1.35636	1.65017		1.50326	0.146904	0.78134	1.24101		1.01117	0.229834	0.73585	0.881972		0.808911	0.0730615
Q08495-3	DMTN	Isoform 3 of Dematin OS=Homo sapiens GN=DMTN - [DEMA_HUMAN]	0.586263	0.69136		0.638812	0.0525483	0.812844	1.19732		1.00508	0.192238	1.4547	1.80045		1.62758	0.172875
P09622-3	DLD	Isoform 3 of Dihydrolipoyl dehydrogenase, mitochondrial OS=Homo sapiens GN=DLD - [DLDH_HUMAN]	3.64833	2.86458	1.98024	2.83105	0.681408	1.18671	1.13062	1.01311	1.11015	0.0723378	0.341617	0.393835	0.538719	0.424724	0.0833779
P49326-3	FMO5	Isoform 3 of Dimethylaniline monooxygenase [N-oxide-forming] 5 OS=Homo sapiens GN=FMO5 - [FMO5_HUMAN]	0.927393	0.743256	0.894902	0.855184	0.0802485	0.676964	0.812413	0.790851	0.760076	0.0594243	1.32172	1.13712	0.894032	1.11762	0.175145
Q5VWQ8-3	DAB2IP	Isoform 3 of Disabled homolog 2-interacting protein OS=Homo sapiens GN=DAB2IP - [DAB2P_HUMAN]	1.71161	1.97386	0.58587	1.42378	0.602088	1.25667	0.663576	1.00436	0.974869	0.243026	0.860758	0.236651	1.48705	0.861486	0.510474
Q9Y4D1-3	DAAM1	Isoform 3 of Disheveled-associated activator of morphogenesis 1 OS=Homo sapiens GN=DAAM1 - [DAAM1_HUMAN]	3.16552	1.93787	1.80433	2.30257	0.612627	1.25581	0.881519	1.2332	1.12351	0.171362	0.354557	0.556333	0.621421	0.51077	0.113611
Q92796-3	DLG3	Isoform 3 of Disks large homolog 3 OS=Homo sapiens GN=DLG3 - [DLG3_HUMAN]		1.34975	1.09811	1.22393	0.125818		0.712724	0.742464	0.727594	0.0148697		0.549335	0.687742	0.618538	0.0692036
P49916-3	LIG3	Isoform 3 of DNA ligase 3 OS=Homo sapiens GN=LIG3 - [DNLI3_HUMAN]	1.43125	1.49213	1.58369	1.50236	0.0626511	1.16154	0.797942	0.9813	0.980261	0.14844	0.863323	0.789812	0.621382	0.758172	0.101274
Q15054-3	POLD3	Isoform 3 of DNA polymerase delta subunit 3 OS=Homo sapiens GN=POLD3 - [DPOD3_HUMAN]	0.444466	0.537995	0.417988	0.466816	0.0514787	0.892499	0.776128	0.988856	0.885828	0.0869739	2.10683	1.5008	2.4064	2.00468	0.376696
Q13426-3	XRCC4	Isoform 3 of DNA repair protein XRCC4 OS=Homo sapiens GN=XRCC4 - [XRCC4_HUMAN]	0.51167		0.559416	0.535543	0.023873	2.04661	1.22468	0.991138	1.42081	0.452664			2.28643	2.28643	0
P52434-3	POLR2H	Isoform 3 of DNA-directed RNA polymerases I, II, and III subunit RPABC3 OS=Homo sapiens GN=POLR2H - [RPAB3_HUMAN]	1.07166	1.20157		1.13662	0.0649571	0.813382	0.656434		0.734908	0.0784736	1.16464	0.568343		0.866492	0.298149
Q9NVH1-3	DNAJC11	Isoform 3 of DnaJ homolog subfamily C member 11 OS=Homo sapiens GN=DNAJC11 - [DJC11_HUMAN]	3.37021	2.71238		3.04129	0.328912	1.04685	1.17033		1.10859	0.0617405	0.346963	0.392536		0.369749	0.0227864
O95793-3	STAU1	Isoform 3 of Double-stranded RNA-binding protein Staufen homolog 1 OS=Homo sapiens GN=STAU1 - [STAU1_HUMAN]	1.72577	1.04285		1.38431	0.341458	0.839262	0.590243		0.714753	0.12451	0.51024	0.588812		0.549526	0.039286
Q14203-3	DCTN1	Isoform 3 of Dynactin subunit 1 OS=Homo sapiens GN=DCTN1 - [DCTN1_HUMAN]	0.763995	0.749897	0.559086	0.690993	0.0934493	0.8347	0.956572	1.04378	0.945016	0.0857454	1.1244	1.43461	1.97486	1.51129	0.351409
O00429-4	DNM1L	Isoform 3 of Dynamin-1-like protein OS=Homo sapiens GN=DNM1L - [DNM1L_HUMAN]	0.515819	0.67202	0.413208	0.533682	0.106412	0.993983	1.02194	1.08645	1.03413	0.0387213	1.97408	1.80287	2.94762	2.24152	0.504155
Q96L91-3	EP400	Isoform 3 of E1A-binding protein p400 OS=Homo sapiens GN=EP400 - [EP400_HUMAN]	0.614164	1.67047	0.872029	1.05222	0.449666	0.500309	1.46207	0.961119	0.9745	0.392753	0.775337	1.19129	0.960858	0.975827	0.17014
Q96PU5-3	NEDD4L	Isoform 3 of E3 ubiquitin-protein ligase NEDD4-like OS=Homo sapiens GN=NEDD4L - [NED4L_HUMAN]	0.811589	0.750399	0.974234	0.845407	0.0944572	0.754081	1.17886	0.870283	0.934409	0.179247	0.974858	1.63433	0.855405	1.15486	0.342524
Q5T4S7-3	UBR4	Isoform 3 of E3 ubiquitin-protein ligase UBR4 OS=Homo sapiens GN=UBR4 - [UBR4_HUMAN]	0.578464	0.637074	0.483456	0.566331	0.0632986	0.829946	0.883153	0.993501	0.9022	0.0681156	1.52614	1.54255	2.03884	1.70251	0.237914
Q8NDI1-3	EHBP1	Isoform 3 of EH domain-binding protein 1 OS=Homo sapiens GN=EHBP1 - [EHBP1_HUMAN]	0.600893	0.693864	0.756203	0.683653	0.0638147	0.966146	0.935324	0.90958	0.937017	0.023124	1.65013	0.975267	1.2743	1.2999	0.276105
Q6IA86-3	ELP2	Isoform 3 of Elongator complex protein 2 OS=Homo sapiens GN=ELP2 - [ELP2_HUMAN]	0.467155	0.328128	0.565654	0.453646	0.0974389	0.704106	1.059	0.927744	0.896948	0.14651	1.78649	2.60517	1.8348	2.07548	0.375061
P78549-3	NTHL1	Isoform 3 of Endonuclease III-like protein 1 OS=Homo sapiens GN=NTHL1 - [NTH_HUMAN]		0.629951	0.743696	0.686824	0.0568728		0.476186	1.18989	0.833037	0.356852		0.738043	1.62745	1.18275	0.444705
Q6P179-3	ERAP2	Isoform 3 of Endoplasmic reticulum aminopeptidase 2 OS=Homo sapiens GN=ERAP2 - [ERAP2_HUMAN]	0.428842	0.427567	0.235983	0.364131	0.0906158	0.442824	0.786908	0.616375	0.615369	0.140473	0.770821	1.91465	2.40222	1.6959	0.683741
Q9UBC2-3	EPS15L1	Isoform 3 of Epidermal growth factor receptor substrate 15-like 1 OS=Homo sapiens GN=EPS15L1 - [EP15R_HUMAN]	0.377648	0.392686	0.788006	0.519447	0.189999	1.18306	0.993018	0.930512	1.03553	0.107396	2.90086	2.78402	1.36554	2.35014	0.697848
Q9Y6I3-3	EPN1	Isoform 3 of Epsin-1 OS=Homo sapiens GN=EPN1 - [EPN1_HUMAN]	0.804628	0.966118	1.12316	0.964635	0.130044	0.896757	0.74635	0.892291	0.845132	0.0698736	0.801087	0.888333	0.897855	0.862425	0.0435465
O15371-3	EIF3D	Isoform 3 of Eukaryotic translation initiation factor 3 subunit D OS=Homo sapiens GN=EIF3D - [EIF3D_HUMAN]	0.668593	0.649827		0.65921	0.009383	1.0893	0.960279		1.02479	0.0645125	1.69674	1.59514		1.64594	0.0507972
O75822-3	EIF3J	Isoform 3 of Eukaryotic translation initiation factor 3 subunit J OS=Homo sapiens GN=EIF3J - [EIF3J_HUMAN]	0.527269	0.546404	0.531303	0.534992	0.00823595	0.954777	1.03465	1.03444	1.00796	0.0376028	1.66458	2.03183	2.02777	1.90806	0.172173
P55060-3	CSE1L	Isoform 3 of Exportin-2 OS=Homo sapiens GN=CSE1L - [XPO2_HUMAN]	0.465177	0.472716		0.468946	0.00376974	0.920282	0.99385		0.957066	0.0367842	1.9792	2.16331		2.07126	0.0920567
Q8NFF5-3	FLAD1	Isoform 3 of FAD synthase OS=Homo sapiens GN=FLAD1 - [FAD1_HUMAN]	2.17294	1.66128	1.36145	1.73189	0.335028	2.66379	1.01001	0.956329	1.54338	0.792556	1.16148	0.551182	0.525259	0.745972	0.293996
Q0JRZ9-3	FCHO2	Isoform 3 of F-BAR domain only protein 2 OS=Homo sapiens GN=FCHO2 - [FCHO2_HUMAN]	0.29443		0.866005	0.580217	0.285788	1.82542		0.955538	1.39048	0.434939	6.50489		1.12234	3.81362	2.69127
O94887-3	FARP2	Isoform 3 of FERM, RhoGEF and pleckstrin domain-containing protein 2 OS=Homo sapiens GN=FARP2 - [FARP2_HUMAN]	1.58327	0.875693		1.22948	0.353791		0.668488		0.668488	0		0.794165		0.794165	0
P02751-3	FN1	Isoform 3 of Fibronectin OS=Homo sapiens GN=FN1 - [FINC_HUMAN]	2.03923	1.62803	0.917134	1.52813	0.463507	0.982247	0.94101	0.978621	0.967293	0.0186437	0.50359	0.544191	1.06201	0.703263	0.254211
Q05932-3	FPGS	Isoform 3 of Folylpolyglutamate synthase, mitochondrial OS=Homo sapiens GN=FPGS - [FOLC_HUMAN]	1.52482	2.02665	1.11793	1.55647	0.371657	0.944613	0.699286	0.698068	0.780655	0.115936	0.727626	0.307369	0.589706	0.541567	0.174914
Q8IVH2-3	FOXP4	Isoform 3 of Forkhead box protein P4 OS=Homo sapiens GN=FOXP4 - [FOXP4_HUMAN]	0.0941073		0.571512	0.33281	0.238702	1.26433		0.758783	1.01156	0.252774	14.096		0.901696	7.49886	6.59717
Q8N2G8-3	GHDC	Isoform 3 of GH3 domain-containing protein OS=Homo sapiens GN=GHDC - [GHDC_HUMAN]	1.61376	1.87539	1.39741	1.62885	0.195424	1.04265	0.964793	0.979847	0.995764	0.03372	0.659957	0.561783	0.721074	0.647605	0.0656142
Q8TDQ7-3	GNPDA2	Isoform 3 of Glucosamine-6-phosphate isomerase 2 OS=Homo sapiens GN=GNPDA2 - [GNPI2_HUMAN]	0.130496		0.41321	0.271853	0.141357	1.0422		1.12487	1.08353	0.0413362	8.37938		2.76903	5.57421	2.80517
O94925-3	GLS	Isoform 3 of Glutaminase kidney isoform, mitochondrial OS=Homo sapiens GN=GLS - [GLSK_HUMAN]	3.99232	3.28537	2.2528	3.17683	0.71429	1.39969	1.2571	1.225	1.29393	0.0759212	0.36647	0.386677	0.565239	0.439462	0.0893195
Q9Y2Q3-3	GSTK1	Isoform 3 of Glutathione S-transferase kappa 1 OS=Homo sapiens GN=GSTK1 - [GSTK1_HUMAN]	3.34666	2.62828	2.27227	2.74907	0.446854	0.973405	0.944722	1.05694	0.991689	0.0476024	0.269257	0.365621	0.506909	0.380596	0.0975971
Q8IVS8-3	GLYCTK	Isoform 3 of Glycerate kinase OS=Homo sapiens GN=GLYCTK - [GLCTK_HUMAN]		1.5401	1.07036	1.30523	0.234872		0.620009	0.713312	0.666661	0.0466514		0.477109	0.656189	0.566649	0.0895401
Q92538-3	GBF1	Isoform 3 of Golgi-specific brefeldin A-resistance guanine nucleotide exchange factor 1 OS=Homo sapiens GN=GBF1 - [GBF1_HUMAN]	1.05998	0.965127	0.832422	0.952509	0.093327	0.773864	0.879903	0.898668	0.850812	0.0549467	0.790036	0.852049	1.02526	0.889114	0.0995404
Q14C86-3	GAPVD1	Isoform 3 of GTPase-activating protein and VPS9 domain-containing protein 1 OS=Homo sapiens GN=GAPVD1 - [GAPD1_HUMAN]	0.71422	0.551642		0.632931	0.0812889	1.15722	0.858237		1.00773	0.149491	1.89357	1.89379		1.89368	0.000111543
P52735-3	VAV2	Isoform 3 of Guanine nucleotide exchange factor VAV2 OS=Homo sapiens GN=VAV2 - [VAV2_HUMAN]	0.557329	0.479234	0.491332	0.509298	0.0343198	0.78354	0.751339	0.865436	0.800105	0.0480302	1.34585	1.64613	1.89331	1.62843	0.22385
P63092-3	GNAS	Isoform 3 of Guanine nucleotide-binding protein G(s) subunit alpha isoforms short OS=Homo sapiens GN=GNAS - [GNAS2_HUMAN]	2.72946	2.09699	1.71213	2.17953	0.419403	1.24019	1.06225	1.18577	1.16274	0.0744483	0.454462	0.552408	0.876894	0.627921	0.180534
Q9Y450-4	HBS1L	Isoform 3 of HBS1-like protein OS=Homo sapiens GN=HBS1L - [HBS1L_HUMAN]	1.25704	0.568356	0.819272	0.881557	0.284583	0.795729	0.744789	0.839838	0.793452	0.038837	0.874387	1.30354	1.20841	1.12878	0.184027
Q9P2D3-3	HEATR5B	Isoform 3 of HEAT repeat-containing protein 5B OS=Homo sapiens GN=HEATR5B - [HTR5B_HUMAN]	0.62645	0.450557	0.542107	0.539705	0.071828	0.443933	0.801773	0.911186	0.718964	0.19954	0.701318	1.70563	1.61892	1.34196	0.454381
P61978-3	HNRNPK	Isoform 3 of Heterogeneous nuclear ribonucleoprotein K OS=Homo sapiens GN=HNRNPK - [HNRPK_HUMAN]	1.40073	1.88254	1.01672	1.43333	0.354221	1.02542	0.949278	0.977108	0.983936	0.0314581	0.768083	0.6323	0.961791	0.787391	0.135206
Q15910-3	EZH2	Isoform 3 of Histone-lysine N-methyltransferase EZH2 OS=Homo sapiens GN=EZH2 - [EZH2_HUMAN]	1.09026	1.2479		1.16908	0.0788196	0.860455	1.2397		1.05008	0.189622	0.911132	0.990004		0.950568	0.039436
Q969P0-3	IGSF8	Isoform 3 of Immunoglobulin superfamily member 8 OS=Homo sapiens GN=IGSF8 - [IGSF8_HUMAN]	1.98785	2.29873	1.45144	1.91267	0.349965	0.612754	0.649945	1.04927	0.770655	0.197593	0.323417	0.280654	0.708977	0.437682	0.192627
Q8IV63-3	VRK3	Isoform 3 of Inactive serine/threonine-protein kinase VRK3 OS=Homo sapiens GN=VRK3 - [VRK3_HUMAN]	0.353532		0.663502	0.508517	0.154985			0.72884	0.72884	0			1.11734	1.11734	0
Q9UL03-3	INTS6	Isoform 3 of Integrator complex subunit 6 OS=Homo sapiens GN=INTS6 - [INT6_HUMAN]	1.45373	1.27719	1.7517	1.4942	0.195821	1.02412	0.767925	1.05039	0.947477	0.127415	0.906907	0.532181	0.588612	0.6759	0.164963
Q9NVH2-3	INTS7	Isoform 3 of Integrator complex subunit 7 OS=Homo sapiens GN=INTS7 - [INT7_HUMAN]	0.840892	0.790714	0.986517	0.872708	0.0830417	1.00962	0.598993	1.00589	0.8715	0.192697	1.23836	1.00092	1.05361	1.09763	0.101808
P06756-3	ITGAV	Isoform 3 of Integrin alpha-V OS=Homo sapiens GN=ITGAV - [ITAV_HUMAN]	3.22559	2.57257	1.69178	2.49665	0.628474	1.09667	1.28897	1.13334	1.17299	0.0833631	0.369747	0.548581	0.697294	0.538541	0.133908
Q63ZY3-3	KANK2	Isoform 3 of KN motif and ankyrin repeat domain-containing protein 2 OS=Homo sapiens GN=KANK2 - [KANK2_HUMAN]		0.354837	0.656701	0.505769	0.150932	0.853101	0.733624	0.972575	0.8531	0.0975512		2.15087	1.62105	1.88596	0.264909
Q6YP21-3	CCBL2	Isoform 3 of Kynurenine--oxoglutarate transaminase 3 OS=Homo sapiens GN=CCBL2 - [KAT3_HUMAN]	2.23785	1.48534	1.19525	1.63948	0.439373	1.36045	0.961115	1.06593	1.12916	0.169048	0.533693	0.692777	1.11693	0.781135	0.246168
Q99538-3	LGMN	Isoform 3 of Legumain OS=Homo sapiens GN=LGMN - [LGMN_HUMAN]	2.22898	1.78304		2.00601	0.222973	1.10146	1.2623		1.18188	0.0804196	0.530732	0.670941		0.600837	0.0701044
Q9UIC8-3	LCMT1	Isoform 3 of Leucine carboxyl methyltransferase 1 OS=Homo sapiens GN=LCMT1 - [LCMT1_HUMAN]	0.512369	0.841865	0.492534	0.615589	0.160206	0.944085	1.16463	0.962228	1.02365	0.0999647	1.57417	1.50149	2.49123	1.85563	0.450414
Q9UIQ6-3	LNPEP	Isoform 3 of Leucyl-cystinyl aminopeptidase OS=Homo sapiens GN=LNPEP - [LCAP_HUMAN]	2.42745	2.29819	1.68649	2.13738	0.323161	1.0702	1.24223	1.18243	1.16495	0.0713074	0.439281	0.544613	0.720767	0.56822	0.116122
Q8WWI1-3	LMO7	Isoform 3 of LIM domain only protein 7 OS=Homo sapiens GN=LMO7 - [LMO7_HUMAN]	0.548843	0.507741	0.754044	0.603543	0.107735	0.986533	1.04449	0.927632	0.986219	0.0477084	2.11779	2.12358	1.19585	1.81241	0.435978
P23141-3	CES1	Isoform 3 of Liver carboxylesterase 1 OS=Homo sapiens GN=CES1 - [EST1_HUMAN]	0.820036	0.68993		0.754983	0.065053	0.794026	0.793375		0.7937	0.000325596	1.10669	1.1915		1.14909	0.0424037
P01130-3	LDLR	Isoform 3 of Low-density lipoprotein receptor OS=Homo sapiens GN=LDLR - [LDLR_HUMAN]	2.74873	2.36303	1.82132	2.31103	0.380391	0.959251	0.983911	0.901452	0.948205	0.0345584	0.403258	0.377157	0.534552	0.438322	0.0688741
Q6UWP7-3	LCLAT1	Isoform 3 of Lysocardiolipin acyltransferase 1 OS=Homo sapiens GN=LCLAT1 - [LCLT1_HUMAN]	2.24169	2.66265	2.02846	2.31093	0.263495	0.908381	1.22182	0.996439	1.04221	0.131993	0.496558	0.535058	0.531254	0.520957	0.0173221
Q8IWI9-3	MGA	Isoform 3 of MAX gene-associated protein OS=Homo sapiens GN=MGA - [MGAP_HUMAN]		0.290823	1.42118	0.856001	0.565178			1.16536	1.16536	0			0.876786	0.876786	0
Q96RN5-3	MED15	Isoform 3 of Mediator of RNA polymerase II transcription subunit 15 OS=Homo sapiens GN=MED15 - [MED15_HUMAN]	0.662704	0.698397	0.921621	0.760908	0.114572	1.00088	1.19207	1.13909	1.11068	0.0805941	1.49211	1.80032	1.20661	1.49968	0.242444
Q96G25-3	MED8	Isoform 3 of Mediator of RNA polymerase II transcription subunit 8 OS=Homo sapiens GN=MED8 - [MED8_HUMAN]	0.602685	0.886156		0.74442	0.141736	0.947886	0.951561		0.949724	0.00183734	1.2438	1.24096		1.24238	0.00142054
P15529-16	CD46	Isoform 3 of Membrane cofactor protein OS=Homo sapiens GN=CD46 - [MCP_HUMAN]	3.54012	2.7918	1.83545	2.72246	0.697652	1.55798	1.01354	0.912114	1.16121	0.283598	0.486573	0.411317	0.495068	0.46432	0.0376383
Q658P3-3	STEAP3	Isoform 3 of Metalloreductase STEAP3 OS=Homo sapiens GN=STEAP3 - [STEA3_HUMAN]	2.02298	1.97104		1.99701	0.0259702	0.559708	0.550531		0.555119	0.00458842	0.310125	0.318286		0.314205	0.00408016
Q13330-3	MTA1	Isoform 3 of Metastasis-associated protein MTA1 OS=Homo sapiens GN=MTA1 - [MTA1_HUMAN]	0.780904	0.64846		0.714682	0.066222	1.0355	0.877648		0.956575	0.0789272	1.43182	1.44346		1.43764	0.00581967
Q13505-3	MTX1	Isoform 3 of Metaxin-1 OS=Homo sapiens GN=MTX1 - [MTX1_HUMAN]	1.92682	1.92449	1.62563	1.82564	0.141438	1.0893	1.13437	1.06267	1.09545	0.0295904	0.610067	0.610388	0.664536	0.62833	0.0256015
Q5HYI7-4	MTX3	Isoform 3 of Metaxin-3 OS=Homo sapiens GN=MTX3 - [MTX3_HUMAN]	4.73215	3.65157	0.523971	2.96923	1.78445	1.23013	0.835699	0.780621	0.948817	0.200186	0.297729	0.238089	1.51541	0.683743	0.588582
Q8N6R0-3	METTL13	Isoform 3 of Methyltransferase-like protein 13 OS=Homo sapiens GN=METTL13 - [MET13_HUMAN]	0.625628	0.8425	0.814128	0.760752	0.0962465	0.604726	0.674258	0.911108	0.730031	0.13115	1.01415	0.94686	1.39226	1.11776	0.196039
Q8WYQ5-3	DGCR8	Isoform 3 of Microprocessor complex subunit DGCR8 OS=Homo sapiens GN=DGCR8 - [DGCR8_HUMAN]	0.915336	0.837779	0.908363	0.887159	0.0350327	0.894664	1.00205	1.10354	1.00008	0.0852829	0.861728	1.28325	1.23824	1.12774	0.188994
Q8N2K0-3	ABHD12	Isoform 3 of Monoacylglycerol lipase ABHD12 OS=Homo sapiens GN=ABHD12 - [ABD12_HUMAN]	2.61775	2.48115	1.73527	2.27806	0.387837	1.16743	0.965742	1.08291	1.07203	0.0826994	0.455976	0.401167	0.64551	0.500884	0.104685
Q9C0I1-3	MTMR12	Isoform 3 of Myotubularin-related protein 12 OS=Homo sapiens GN=MTMR12 - [MTMRC_HUMAN]	0.328291		0.338843	0.333567	0.00527588	0.789606		0.918312	0.853959	0.0643531	2.14542		2.33113	2.23828	0.0928555
Q9NXA8-3	SIRT5	Isoform 3 of NAD-dependent protein deacylase sirtuin-5, mitochondrial OS=Homo sapiens GN=SIRT5 - [SIR5_HUMAN]	2.27728		1.52448	1.90088	0.376404	1.09578		1.07096	1.08337	0.0124097	0.50951		0.836997	0.673254	0.163744
O95169-3	NDUFB8	Isoform 3 of NADH dehydrogenase [ubiquinone] 1 beta subcomplex subunit 8, mitochondrial OS=Homo sapiens GN=NDUFB8 - [NDUB8_HUMAN]	3.12361	2.95142	1.81059	2.62854	0.582634	0.975189	0.889488	0.920905	0.928527	0.0353999	0.301733	0.362739	0.515099	0.39319	0.0897282
P49281-3	SLC11A2	Isoform 3 of Natural resistance-associated macrophage protein 2 OS=Homo sapiens GN=SLC11A2 - [NRAM2_HUMAN]	2.4406	3.70705		3.07382	0.633225	0.954647	0.975167		0.964907	0.01026	0.410399	0.194217		0.302308	0.108091
Q9NZQ3-3	NCKIPSD	Isoform 3 of NCK-interacting protein with SH3 domain OS=Homo sapiens GN=NCKIPSD - [SPN90_HUMAN]	0.347007	0.635295	0.532234	0.504845	0.119276	0.563832	0.90337	0.788211	0.751805	0.140986	1.70479	1.337	1.41794	1.48658	0.1578
Q13564-3	NAE1	Isoform 3 of NEDD8-activating enzyme E1 regulatory subunit OS=Homo sapiens GN=NAE1 - [ULA1_HUMAN]	0.331761	0.379659		0.35571	0.0239486	0.605439	1.03397		0.819705	0.214266	2.73019	2.50451		2.61735	0.112838
Q9Y639-3	NPTN	Isoform 3 of Neuroplastin OS=Homo sapiens GN=NPTN - [NPTN_HUMAN]	2.53056	2.02707	1.40561	1.98774	0.4601	1.04832	0.940379	0.868586	0.952428	0.0738691	0.464298	0.511773	0.717233	0.564435	0.109769
Q9UMS0-3	NFU1	Isoform 3 of NFU1 iron-sulfur cluster scaffold homolog, mitochondrial OS=Homo sapiens GN=NFU1 - [NFU1_HUMAN]	3.86023	2.78939	1.99457	2.8814	0.764422	1.17901	0.99852	0.907505	1.02834	0.11283	0.353936	0.409786	0.504912	0.422878	0.0623272
Q96T66-3	NMNAT3	Isoform 3 of Nicotinamide/nicotinic acid mononucleotide adenylyltransferase 3 OS=Homo sapiens GN=NMNAT3 - [NMNA3_HUMAN]	3.86101	2.28179		3.0714	0.789611		0.861417		0.861417	0		0.392742		0.392742	0
Q96KG9-3	SCYL1	Isoform 3 of N-terminal kinase-like protein OS=Homo sapiens GN=SCYL1 - [NTKL_HUMAN]		1.01236	0.680837	0.846599	0.165762		0.789447	0.860343	0.824895	0.0354478		0.811254	1.32015	1.0657	0.254447
P08651-4	NFIC	Isoform 3 of Nuclear factor 1 C-type OS=Homo sapiens GN=NFIC - [NFIC_HUMAN]	1.31384	2.77663	2.35807	2.14952	0.615121	0.390297	0.93962	1.46664	0.932186	0.439447	0.412776	0.352049	0.630113	0.464979	0.11937
Q6P4R8-3	NFRKB	Isoform 3 of Nuclear factor related to kappa-B-binding protein OS=Homo sapiens GN=NFRKB - [NFRKB_HUMAN]	0.430694	0.644267	0.897262	0.657408	0.190702	1.16373	1.25778	1.17955	1.20035	0.0411173	2.83494	2.26099	1.34899	2.14831	0.611843
Q86WB0-3	ZC3HC1	Isoform 3 of Nuclear-interacting partner of ALK OS=Homo sapiens GN=ZC3HC1 - [NIPA_HUMAN]	1.44176	1.36108	1.44663	1.41649	0.0392286	1.1502	0.9357	0.931953	1.00595	0.102013	0.793294	0.732789	0.590174	0.705419	0.0851518
Q7Z3B4-3	NUP54	Isoform 3 of Nucleoporin p54 OS=Homo sapiens GN=NUP54 - [NUP54_HUMAN]	1.91255	3.18845	1.84061	2.31387	0.619116	1.39246	1.30719	1.08548	1.26171	0.129387	0.510129	0.503834	0.59108	0.535014	0.0397281
P22392-2	NME2	Isoform 3 of Nucleoside diphosphate kinase B OS=Homo sapiens GN=NME2 - [NDKB_HUMAN]	0.672842	0.595015	0.624139	0.630665	0.0321061	0.97348	1.01802	1.05434	1.01528	0.0330666	1.45648	1.59445	1.84455	1.63183	0.16062
Q9BZF1-3	OSBPL8	Isoform 3 of Oxysterol-binding protein-related protein 8 OS=Homo sapiens GN=OSBPL8 - [OSBL8_HUMAN]	0.868153	0.91582	1.49793	1.09397	0.286306	1.60682	1.53512	1.078	1.40664	0.234225	1.99027	1.3147	0.84819	1.38439	0.46885
Q6ZW49-2	PAXIP1	Isoform 3 of PAX-interacting protein 1 OS=Homo sapiens GN=PAXIP1 - [PAXI1_HUMAN]	0.160699		0.401042	0.28087	0.120171	1.01446	1.77026	0.718607	1.16778	0.442812	6.6234		1.34584	3.98462	2.63878
Q5JVF3-3	PCID2	Isoform 3 of PCI domain-containing protein 2 OS=Homo sapiens GN=PCID2 - [PCID2_HUMAN]	0.764183		0.781948	0.773065	0.00888273	0.628232		0.923429	0.775831	0.147599	0.78443		1.06724	0.925833	0.141403
Q9UGC7-3	MTRF1L	Isoform 3 of Peptide chain release factor 1-like, mitochondrial OS=Homo sapiens GN=MTRF1L - [RF1ML_HUMAN]	3.93703	2.63622		3.28663	0.650406	1.15596	1.07114		1.11355	0.0424112	0.308059	0.4227		0.365379	0.0573208
O14936-3	CASK	Isoform 3 of Peripheral plasma membrane protein CASK OS=Homo sapiens GN=CASK - [CSKP_HUMAN]	1.00912	2.50592	1.80795	1.77433	0.611531	1.06998	0.601453	0.987574	0.886336	0.204232	0.842759	0.427066	0.608191	0.626005	0.170173
Q6Y7W6-4	GIGYF2	Isoform 3 of PERQ amino acid-rich with GYF domain-containing protein 2 OS=Homo sapiens GN=GIGYF2 - [PERQ2_HUMAN]	0.751712	0.748193		0.749953	0.00175947	0.896279	0.854871		0.875575	0.0207042	1.32648	1.546		1.43624	0.109761
Q8WUB8-3	PHF10	Isoform 3 of PHD finger protein 10 OS=Homo sapiens GN=PHF10 - [PHF10_HUMAN]	0.544697	0.31814	0.768486	0.543774	0.183854	1.40775	1.37193	0.900605	1.22676	0.231092	2.31084	4.48626	1.1968	2.66463	1.36602
Q8IZ21-3	PHACTR4	Isoform 3 of Phosphatase and actin regulator 4 OS=Homo sapiens GN=PHACTR4 - [PHAR4_HUMAN]	0.402293		0.372226	0.387259	0.0150339	0.601251		0.942172	0.771712	0.170461	1.71854		2.71526	2.2169	0.498359
Q13492-3	PICALM	Isoform 3 of Phosphatidylinositol-binding clathrin assembly protein OS=Homo sapiens GN=PICALM - [PICAL_HUMAN]	1.11495	1.14024	1.54855	1.26791	0.198709	1.07786	1.04233	1.08653	1.06891	0.0191237	1.07372	1.00164	0.812527	0.962628	0.110141
Q8NC51-3	SERBP1	Isoform 3 of Plasminogen activator inhibitor 1 RNA-binding protein OS=Homo sapiens GN=SERBP1 - [PAIRB_HUMAN]		0.549002	0.597226	0.573114	0.0241123		0.847888	1.04199	0.94494	0.0970526		1.68218	1.79834	1.74026	0.058082
O75530-3	EED	Isoform 3 of Polycomb protein EED OS=Homo sapiens GN=EED - [EED_HUMAN]	1.10033	1.6259	1.26004	1.32876	0.219995	0.777572	1.10478	0.946707	0.943018	0.133606	0.85267	0.799765	0.823524	0.82532	0.0216356
Q6UN15-3	FIP1L1	Isoform 3 of Pre-mRNA 3'-end-processing factor FIP1 OS=Homo sapiens GN=FIP1L1 - [FIP1_HUMAN]		0.883256	1.17928	1.03127	0.148012		1.20515	0.955212	1.08018	0.12497		1.17887	0.83461	1.00674	0.172129
Q8N490-3	PNKD	Isoform 3 of Probable hydrolase PNKD OS=Homo sapiens GN=PNKD - [PNKD_HUMAN]	2.15658	2.73574	1.99078	2.29437	0.319353	1.14251	0.865699	1.13788	1.0487	0.129413	0.0597168	0.33196	0.597591	0.329756	0.219592
Q15652-3	JMJD1C	Isoform 3 of Probable JmjC domain-containing histone demethylation protein 2C OS=Homo sapiens GN=JMJD1C - [JHD2C_HUMAN]		0.869189	1.12485	0.997018	0.127829		0.763554	0.93127	0.847412	0.0838583		0.7165	1.92862	1.32256	0.606061
P05165-3	PCCA	Isoform 3 of Propionyl-CoA carboxylase alpha chain, mitochondrial OS=Homo sapiens GN=PCCA - [PCCA_HUMAN]		3.35997	1.99223	2.6761	0.683874		1.1046	0.943828	1.02421	0.0803854		0.338203	0.474451	0.406327	0.0681236
Q5JS54-3	PSMG4	Isoform 3 of Proteasome assembly chaperone 4 OS=Homo sapiens GN=PSMG4 - [PSMG4_HUMAN]	0.521667		0.611769	0.566718	0.045051	0.941976		1.01647	0.979225	0.0372495	1.89455		2.55167	2.22311	0.328558
Q8N9N5-3	BANP	Isoform 3 of Protein BANP OS=Homo sapiens GN=BANP - [BANP_HUMAN]	1.0024	1.36855	0.341081	0.904011	0.425193	1.0568	1.33074	0.414861	0.934135	0.383835	1.10614	1.01158	1.23721	1.11831	0.0925124
Q15084-3	PDIA6	Isoform 3 of Protein disulfide-isomerase A6 OS=Homo sapiens GN=PDIA6 - [PDIA6_HUMAN]	0.757711	0.649346	0.598053	0.66837	0.0665538	0.904119	0.844906	0.759195	0.836073	0.059494	1.32081	1.38265	1.32404	1.3425	0.0284206
Q14156-3	EFR3A	Isoform 3 of Protein EFR3 homolog A OS=Homo sapiens GN=EFR3A - [EFR3A_HUMAN]	1.92882	1.98994	0.958514	1.62576	0.472471		0.700106	0.625307	0.662707	0.0373992		0.36601	0.663579	0.514794	0.148784
Q13045-3	FLII	Isoform 3 of Protein flightless-1 homolog OS=Homo sapiens GN=FLII - [FLII_HUMAN]	0.693994	0.736478		0.715236	0.0212419	0.991823	0.809807		0.900815	0.0910076	1.29073	1.17348		1.2321	0.0586227
Q5VW38-3	GPR107	Isoform 3 of Protein GPR107 OS=Homo sapiens GN=GPR107 - [GP107_HUMAN]	2.62285	2.58864	1.48463	2.23204	0.528684	0.897094	1.69333	1.12814	1.23952	0.334468	0.305988	0.680517	0.772934	0.58648	0.201895
Q9C0E8-3	LNP	Isoform 3 of Protein lunapark OS=Homo sapiens GN=LNP - [LNP_HUMAN]	0.905708	0.924356	1.46201	1.09736	0.257961	1.2313	1.83125	1.00586	1.35613	0.348335	1.42638	2.06099	0.699814	1.39573	0.556122
Q9BUK6-3	MSTO1	Isoform 3 of Protein misato homolog 1 OS=Homo sapiens GN=MSTO1 - [MSTO1_HUMAN]	1.47797	2.02643	0.332752	1.27905	0.705602	0.585773	1.01105	0.960677	0.8525	0.189722	1.83583	1.61626	3.5769	2.343	0.877093
O43663-3	PRC1	Isoform 3 of Protein regulator of cytokinesis 1 OS=Homo sapiens GN=PRC1 - [PRC1_HUMAN]	1.63313	1.81654	1.38184	1.6105	0.178185	0.841169	0.848683	0.611245	0.767032	0.110201	0.54673	0.707573	0.522638	0.592314	0.0820917
Q6IQ49-3	SDE2	Isoform 3 of Protein SDE2 homolog OS=Homo sapiens GN=SDE2 - [SDE2_HUMAN]		0.759988	0.92438	0.842184	0.0821958			1.2083	1.2083	0			1.42873	1.42873	0
Q9H2V7-3	SPNS1	Isoform 3 of Protein spinster homolog 1 OS=Homo sapiens GN=SPNS1 - [SPNS1_HUMAN]	3.73052	3.72567	2.10672	3.18764	0.764327	0.814407	1.08256	1.27808	1.05835	0.190065	0.256117	0.278643	0.611494	0.382085	0.162477
A3KN83-3	SBNO1	Isoform 3 of Protein strawberry notch homolog 1 OS=Homo sapiens GN=SBNO1 - [SBNO1_HUMAN]	0.544697	0.560026	0.614208	0.572977	0.0298188	0.902693	0.864249	1.15334	0.973429	0.128183	2.32828	3.21919	1.76484	2.43744	0.598733
Q69YN4-3	KIAA1429	Isoform 3 of Protein virilizer homolog OS=Homo sapiens GN=KIAA1429 - [VIR_HUMAN]	0.593478	0.349615	0.780909	0.574667	0.176576	1.15366	0.858023	0.916284	0.975988	0.127863	2.08047	3.64624	1.14149	2.2894	1.03318
Q9Y4B6-3	VPRBP	Isoform 3 of Protein VPRBP OS=Homo sapiens GN=VPRBP - [VPRBP_HUMAN]	0.564338	0.735312		0.649825	0.0854867	0.718303	0.482509		0.600406	0.117897	1.91255	1.06919		1.49087	0.421677
Q7L2E3-3	DHX30	Isoform 3 of Putative ATP-dependent RNA helicase DHX30 OS=Homo sapiens GN=DHX30 - [DHX30_HUMAN]	2.81618	2.43546	2.01779	2.42314	0.326059	1.02697	0.88203	1.10033	1.00311	0.0907027	0.397578	0.370187	0.550935	0.439567	0.0795394
O00330-3	PDHX	Isoform 3 of Pyruvate dehydrogenase protein X component, mitochondrial OS=Homo sapiens GN=PDHX - [ODPX_HUMAN]	4.25723	3.56792	2.53255	3.45257	0.708807	1.3303	1.2969	1.16882	1.26534	0.069598	0.324995	0.35537	0.481323	0.387229	0.0676801
Q86X10-3	RALGAPB	Isoform 3 of Ral GTPase-activating protein subunit beta OS=Homo sapiens GN=RALGAPB - [RLGPB_HUMAN]	0.889817	0.599707		0.744762	0.145055	0.766344	0.821105		0.793725	0.0273803	1.12645	1.33078		1.22862	0.102163
P78509-3	RELN	Isoform 3 of Reelin OS=Homo sapiens GN=RELN - [RELN_HUMAN]	1.21261	0.909801	0.843816	0.988743	0.160575	0.780774	0.752298	0.773107	0.768727	0.0120308	0.937678	0.851367	0.946097	0.911714	0.0428101
Q8N122-3	RPTOR	Isoform 3 of Regulatory-associated protein of mTOR OS=Homo sapiens GN=RPTOR - [RPTOR_HUMAN]	0.827976		0.777996	0.802986	0.0249897	0.698653		0.942064	0.820359	0.121706	1.01572		1.23498	1.12535	0.109628
O95197-3	RTN3	Isoform 3 of Reticulon-3 OS=Homo sapiens GN=RTN3 - [RTN3_HUMAN]	1.51768	1.55378	1.58998	1.55381	0.0295178	0.614803	1.01216	1.09811	0.908359	0.210519	0.502685	0.519873	0.709075	0.577211	0.0935054
Q8IWW6-3	ARHGAP12	Isoform 3 of Rho GTPase-activating protein 12 OS=Homo sapiens GN=ARHGAP12 - [RHG12_HUMAN]	0.695209		0.616338	0.655774	0.0394356	0.95749		0.767158	0.862324	0.0951661	2.49023		1.31351	1.90187	0.588359
Q92974-3	ARHGEF2	Isoform 3 of Rho guanine nucleotide exchange factor 2 OS=Homo sapiens GN=ARHGEF2 - [ARHG2_HUMAN]	1.8544	1.09647	1.00085	1.31724	0.381833	1.03133	1.11689	0.980626	1.04295	0.0562337	0.440604	0.960525	0.984054	0.795061	0.250823
P23443-4	RPS6KB1	Isoform 3 of Ribosomal protein S6 kinase beta-1 OS=Homo sapiens GN=RPS6KB1 - [KS6B1_HUMAN]	0.91233		0.416548	0.664439	0.247891	0.76503		1.23138	0.998205	0.233175	0.879805		3.00694	1.94337	1.06357
Q96E11-3	MRRF	Isoform 3 of Ribosome-recycling factor, mitochondrial OS=Homo sapiens GN=MRRF - [RRFM_HUMAN]	3.73211	3.54698	2.3883	3.22246	0.594666	1.11091	1.01165	1.15403	1.09219	0.0596133	0.304004	0.282292	0.509896	0.365397	0.102559
Q969S9-3	GFM2	Isoform 3 of Ribosome-releasing factor 2, mitochondrial OS=Homo sapiens GN=GFM2 - [RRF2M_HUMAN]	3.59148	3.62963	2.14871	3.12327	0.689298	1.23277	1.31801	1.05005	1.20027	0.111783	0.268028	0.289408	0.496792	0.351409	0.103171
Q6P6C2-3	ALKBH5	Isoform 3 of RNA demethylase ALKBH5 OS=Homo sapiens GN=ALKBH5 - [ALKB5_HUMAN]	0.474843	0.630668		0.552756	0.0779128	0.832792	1.17934		1.00607	0.173275	1.96893	2.50883		2.23888	0.269948
Q8N7H5-3	PAF1	Isoform 3 of RNA polymerase II-associated factor 1 homolog OS=Homo sapiens GN=PAF1 - [PAF1_HUMAN]	0.815458	0.786182	1.12103	0.907558	0.151422	1.18059	1.03306	1.08322	1.09896	0.0612513	1.34434	1.30259	1.00236	1.21643	0.152325
Q5T8P6-3	RBM26	Isoform 3 of RNA-binding protein 26 OS=Homo sapiens GN=RBM26 - [RBM26_HUMAN]	0.841147	0.689298		0.765223	0.0759242		1.39878		1.39878	0		2.1111	1.86073	1.98592	0.125187
Q8IUH3-3	RBM45	Isoform 3 of RNA-binding protein 45 OS=Homo sapiens GN=RBM45 - [RBM45_HUMAN]	1.41717	1.9264	1.23618	1.52658	0.292211	0.948033	1.17542	0.691126	0.938194	0.197837	0.672345	0.490699	0.629258	0.597434	0.0774958
Q8WZ75-3	ROBO4	Isoform 3 of Roundabout homolog 4 OS=Homo sapiens GN=ROBO4 - [ROBO4_HUMAN]	86.857	65.003	27.9417	59.9339	24.3177	8.75438	7.09597	13.2785	9.70961	2.61281	0.10575	0.113566	0.483385	0.234233	0.176205
P34897-3	SHMT2	Isoform 3 of Serine hydroxymethyltransferase, mitochondrial OS=Homo sapiens GN=SHMT2 - [GLYM_HUMAN]	3.49288	2.87098	1.98672	2.78353	0.617987	1.21888	1.04107	1.01956	1.09317	0.0893264	0.375132	0.392715	0.526472	0.43144	0.0675799
Q16629-3	SRSF7	Isoform 3 of Serine/arginine-rich splicing factor 7 OS=Homo sapiens GN=SRSF7 - [SRSF7_HUMAN]	1.43973	1.63179	1.5182	1.52991	0.0788427	1.06125	1.10649	1.04057	1.06944	0.0275276	0.736382	0.696569	0.735851	0.722934	0.018644
Q16513-3	PKN2	Isoform 3 of Serine/threonine-protein kinase N2 OS=Homo sapiens GN=PKN2 - [PKN2_HUMAN]	1.13991	1.22761	0.989335	1.11895	0.0983963	0.938612	0.908005	1.07725	0.974624	0.0736379	0.845845	0.884169	1.13463	0.954881	0.128061
Q86UE8-3	TLK2	Isoform 3 of Serine/threonine-protein kinase tousled-like 2 OS=Homo sapiens GN=TLK2 - [TLK2_HUMAN]		2.92827	0.449835	1.68905	1.23922		1.50427	1.2855	1.39489	0.109384		0.534423	2.1029	1.31866	0.784238
Q9UBL3-3	ASH2L	Isoform 3 of Set1/Ash2 histone methyltransferase complex subunit ASH2 OS=Homo sapiens GN=ASH2L - [ASH2L_HUMAN]	0.581369		0.373794	0.477582	0.103787	0.918057		0.602392	0.760225	0.157832	1.19814		1.63925	1.41869	0.220554
Q96B97-3	SH3KBP1	Isoform 3 of SH3 domain-containing kinase-binding protein 1 OS=Homo sapiens GN=SH3KBP1 - [SH3K1_HUMAN]	0.571892	0.646008	0.665478	0.627793	0.0403191	1.0707	1.0728	1.61156	1.25169	0.254472	1.96433	1.72763	2.46327	2.05174	0.306618
Q8NBS3-3	SLC4A11	Isoform 3 of Sodium bicarbonate transporter-like protein 11 OS=Homo sapiens GN=SLC4A11 - [S4A11_HUMAN]		1.70358	1.25497	1.47927	0.224301		0.376076	0.521344	0.44871	0.0726338		0.232132	0.422559	0.327345	0.0952136
P05023-3	ATP1A1	Isoform 3 of Sodium/potassium-transporting ATPase subunit alpha-1 OS=Homo sapiens GN=ATP1A1 - [AT1A1_HUMAN]	3.12778	2.41803	1.89176	2.47919	0.506456	1.19897	1.08902	1.01128	1.09976	0.0769988	0.390965	0.454227	0.53569	0.460294	0.0592392
Q8WVQ1-3	CANT1	Isoform 3 of Soluble calcium-activated nucleotidase 1 OS=Homo sapiens GN=CANT1 - [CANT1_HUMAN]	0.479488	1.51286	1.11669	1.03634	0.425679	0.861181	1.22877	1.27243	1.12079	0.184436	1.31211	0.707324	0.931552	0.983663	0.249639
Q96RF0-3	SNX18	Isoform 3 of Sorting nexin-18 OS=Homo sapiens GN=SNX18 - [SNX18_HUMAN]	1.07451		0.826214	0.950362	0.124147	1.28111	0.846107	1.05455	1.06059	0.177642	1.50409		1.29829	1.40119	0.102899
Q13813-3	SPTAN1	Isoform 3 of Spectrin alpha chain, non-erythrocytic 1 OS=Homo sapiens GN=SPTAN1 - [SPTN1_HUMAN]		0.755706	0.629522	0.692614	0.0630924		0.889694	0.583976	0.736835	0.152859		1.22478	0.943588	1.08418	0.140594
Q8TB22-3	SPATA20	Isoform 3 of Spermatogenesis-associated protein 20 OS=Homo sapiens GN=SPATA20 - [SPT20_HUMAN]	3.07255	2.83812		2.95533	0.117211	1.0365	1.05092		1.04371	0.00721022	0.302995	0.360942		0.331969	0.0289735
Q14247-3	CTTN	Isoform 3 of Src substrate cortactin OS=Homo sapiens GN=CTTN - [SRC8_HUMAN]	0.771678	0.792005	0.849255	0.804312	0.0328449	0.867082	0.948793	1.0222	0.946025	0.0633567	1.1273	1.08675	1.16809	1.12738	0.0332055
Q8IYB5-3	SMAP1	Isoform 3 of Stromal membrane-associated protein 1 OS=Homo sapiens GN=SMAP1 - [SMAP1_HUMAN]	0.18983	0.320989	0.32016	0.276993	0.0616347	0.952519	0.946015	1.06585	0.988129	0.055023	1.28844	3.18244	2.89411	2.455	0.833238
Q5T5C0-3	STXBP5	Isoform 3 of Syntaxin-binding protein 5 OS=Homo sapiens GN=STXBP5 - [STXB5_HUMAN]	1.20125		1.02735	1.1143	0.086951	0.461668		1.02084	0.741252	0.279584	0.266996		0.868531	0.567764	0.300767
Q9HA65-3	TBC1D17	Isoform 3 of TBC1 domain family member 17 OS=Homo sapiens GN=TBC1D17 - [TBC17_HUMAN]	0.676071		0.367984	0.522028	0.154043	0.716182		0.675892	0.696037	0.020145	1.11145		1.86829	1.48987	0.378421
Q6SA08-3	TSSK4	Isoform 3 of Testis-specific serine/threonine-protein kinase 4 OS=Homo sapiens GN=TSSK4 - [TSSK4_HUMAN]	5.10529	7.03826	3.47607	5.20654	1.45602	2.1029	1.6258	1.17319	1.63396	0.379596	0.432174	0.240309	0.343304	0.338596	0.0783993
Q8WZ42-3	TTN	Isoform 3 of Titin OS=Homo sapiens GN=TTN - [TITIN_HUMAN]	6.34258	5.71138	1.82527	4.62641	1.9974			4.81046	4.81046	0			2.68075	2.68075	0
O94842-3	TOX4	Isoform 3 of TOX high mobility group box family member 4 OS=Homo sapiens GN=TOX4 - [TOX4_HUMAN]	0.38482	0.988058	1.46074	0.944539	0.440319	1.08386	1.10665	1.03971	1.07674	0.0277886	2.79409	1.63589	0.859181	1.76305	0.795023
O75461-3	E2F6	Isoform 3 of Transcription factor E2F6 OS=Homo sapiens GN=E2F6 - [E2F6_HUMAN]	0.598133		0.593156	0.595645	0.00248849	1.31726		0.900282	1.10877	0.208487	2.31064		1.09699	1.70381	0.606823
P35711-3	SOX5	Isoform 3 of Transcription factor SOX-5 OS=Homo sapiens GN=SOX5 - [SOX5_HUMAN]		1.03868	0.240833	0.639755	0.398922		0.963576		0.963576	0		0.965105		0.965105	0
P08047-3	SP1	Isoform 3 of Transcription factor Sp1 OS=Homo sapiens GN=SP1 - [SP1_HUMAN]		1.81471	1.48151	1.64811	0.166601		1.01003	1.00189	1.00596	0.00407114		0.579022	0.706376	0.642699	0.0636772
Q96E29-3	MTERF3	Isoform 3 of Transcription termination factor 3, mitochondrial OS=Homo sapiens GN=MTERF3 - [MTEF3_HUMAN]	3.73086	2.35932	2.07821	2.7228	0.721989	0.951011	0.625766	0.839224	0.805334	0.134926	0.239595	0.297769	0.407869	0.315078	0.0697795
P62995-3	TRA2B	Isoform 3 of Transformer-2 protein homolog beta OS=Homo sapiens GN=TRA2B - [TRA2B_HUMAN]	1.50016	1.69533	1.35635	1.51728	0.138917	1.02185	0.914719	0.959699	0.965422	0.0439217	0.800731	0.700831	0.736943	0.746168	0.0413025
Q7Z7H5-3	TMED4	Isoform 3 of Transmembrane emp24 domain-containing protein 4 OS=Homo sapiens GN=TMED4 - [TMED4_HUMAN]	2.41038	2.1397	1.62746	2.05918	0.324657	1.25057	1.36181	1.09211	1.23483	0.110667	0.501526	0.662115	0.65926	0.607633	0.0750384
Q5BJD5-3	TMEM41B	Isoform 3 of Transmembrane protein 41B OS=Homo sapiens GN=TMEM41B - [TM41B_HUMAN]	1.27654	1.40509	1.63739	1.43967	0.14933	1.54189	1.54151	1.35613	1.47984	0.0874815	1.2611	1.14049	0.829834	1.07714	0.181672
Q9Y5L0-3	TNPO3	Isoform 3 of Transportin-3 OS=Homo sapiens GN=TNPO3 - [TNPO3_HUMAN]	0.51265	0.666965		0.589808	0.077157	0.89238	0.971997		0.932189	0.0398086	1.68795	1.47479		1.58137	0.106581
Q969Y2-3	GTPBP3	Isoform 3 of tRNA modification GTPase GTPBP3, mitochondrial OS=Homo sapiens GN=GTPBP3 - [GTPB3_HUMAN]	4.61185	3.03828	2.68946	3.44653	0.836223	1.41144	1.26114	1.00639	1.22633	0.167185	0.345556	0.345634	0.460566	0.383919	0.0541977
Q96RR1-3	PEO1	Isoform 3 of Twinkle protein, mitochondrial OS=Homo sapiens GN=PEO1 - [PEO1_HUMAN]	3.53082	2.58031		3.05556	0.475257	0.967512	1.52885		1.24818	0.280668	0.287501	0.75016	2.76788	1.26851	1.0769
P17706-3	PTPN2	Isoform 3 of Tyrosine-protein phosphatase non-receptor type 2 OS=Homo sapiens GN=PTPN2 - [PTN2_HUMAN]		1.23874	0.802739	1.02074	0.217999		0.253643	1.00845	0.631047	0.377404		0.213016	1.27784	0.74543	0.532414
O95551-3	TDP2	Isoform 3 of Tyrosyl-DNA phosphodiesterase 2 OS=Homo sapiens GN=TDP2 - [TYDP2_HUMAN]	0.104749	0.461144	0.471821	0.345904	0.170579	1.59206	1.0346	1.07259	1.23308	0.254308	15.9467	2.33402	2.31236	6.86436	6.42218
Q9Y2Z9-3	COQ6	Isoform 3 of Ubiquinone biosynthesis monooxygenase COQ6, mitochondrial OS=Homo sapiens GN=COQ6 - [COQ6_HUMAN]	3.05685	2.81219	1.86289	2.57731	0.514953	0.980148	0.991136	1.01809	0.996458	0.0159406	0.318425	0.390561	0.523916	0.410967	0.0851235
Q9Y5T5-3	USP16	Isoform 3 of Ubiquitin carboxyl-terminal hydrolase 16 OS=Homo sapiens GN=USP16 - [UBP16_HUMAN]	0.860823		0.404834	0.632828	0.227995	0.887385		0.797032	0.842208	0.0451766	1.68469		2.68589	2.18529	0.500601
Q70CQ2-3	USP34	Isoform 3 of Ubiquitin carboxyl-terminal hydrolase 34 OS=Homo sapiens GN=USP34 - [UBP34_HUMAN]		0.833377	0.831669	0.832523	0.000853813		0.753063	0.87503	0.814047	0.0609833		1.35678	1.01172	1.18425	0.172531
Q93009-3	USP7	Isoform 3 of Ubiquitin carboxyl-terminal hydrolase 7 OS=Homo sapiens GN=USP7 - [UBP7_HUMAN]	0.736581	0.770209	0.900207	0.802332	0.0705565	0.972437	1.04643	1.00233	1.00707	0.0303939	1.3904	1.38166	1.16196	1.31134	0.105687
O95352-3	ATG7	Isoform 3 of Ubiquitin-like modifier-activating enzyme ATG7 OS=Homo sapiens GN=ATG7 - [ATG7_HUMAN]	0.415801	0.609253	0.439627	0.488227	0.0861292	0.942278	0.946197	0.986855	0.958444	0.0201537	2.38014	5.00689	2.28332	3.22345	1.2617
Q9BTM9-3	URM1	Isoform 3 of Ubiquitin-related modifier 1 OS=Homo sapiens GN=URM1 - [URM1_HUMAN]	0.367504	0.349954		0.358729	0.00877482	0.413739	0.864039		0.638889	0.22515	1.1812	2.56857		1.87488	0.693684
Q9Y2D2-3	SLC35A3	Isoform 3 of UDP-N-acetylglucosamine transporter OS=Homo sapiens GN=SLC35A3 - [S35A3_HUMAN]	2.78037	4.12882	2.31056	3.07325	0.770648	1.15083	1.25946	0.908579	1.10629	0.146668	0.43428	0.577229	0.399984	0.470497	0.076758
Q9H3H5-3	DPAGT1	Isoform 3 of UDP-N-acetylglucosamine--dolichyl-phosphate N-acetylglucosaminephosphotransferase OS=Homo sapiens GN=DPAGT1 - [GPT_HUMAN]	3.37338	2.85054	2.17266	2.79886	0.491551	1.28119	1.30962	1.04917	1.21333	0.116654	0.470053	0.477955	0.457403	0.46847	0.00846463
Q92614-3	MYO18A	Isoform 3 of Unconventional myosin-XVIIIa OS=Homo sapiens GN=MYO18A - [MY18A_HUMAN]	1.24218	1.32713	0.867167	1.14549	0.199837	0.7283	0.867537	0.796869	0.797569	0.0568456	0.814532	0.680584	1.0584	0.851172	0.156403
Q8TCY9-3	URGCP	Isoform 3 of Up-regulator of cell proliferation OS=Homo sapiens GN=URGCP - [URGCP_HUMAN]	1.05492	1.51978	0.517705	1.0308	0.409451	2.41667	1.03923	0.855923	1.43727	0.696568	2.40357	1.16733	1.6817	1.75087	0.507058
P51809-3	VAMP7	Isoform 3 of Vesicle-associated membrane protein 7 OS=Homo sapiens GN=VAMP7 - [VAMP7_HUMAN]	2.48727		1.41984	1.95356	0.533718	1.90767		1.21264	1.56016	0.347516	0.80471		0.791497	0.798104	0.00660615
Q9BQB6-3	VKORC1	Isoform 3 of Vitamin K epoxide reductase complex subunit 1 OS=Homo sapiens GN=VKORC1 - [VKOR1_HUMAN]	2.22995	1.52232	1.74682	1.83303	0.295249	0.963772	0.82526	0.759966	0.849666	0.0849743	0.45346	0.563967	0.442532	0.486653	0.054851
A3KMH1-3	VWA8	Isoform 3 of von Willebrand factor A domain-containing protein 8 OS=Homo sapiens GN=VWA8 - [VWA8_HUMAN]	3.30443	2.80886	2.89811	3.0038	0.215679	1.11617	1.04362	0.940904	1.03357	0.0719044	0.357503	0.387256	0.421181	0.388647	0.0260149
P16989-3	YBX3	Isoform 3 of Y-box-binding protein 3 OS=Homo sapiens GN=YBX3 - [YBOX3_HUMAN]	0.827868	0.750903	0.661675	0.746815	0.0679093	1.18711	1.13532	1.15448	1.15897	0.0213827	1.5045	1.55961	1.77476	1.61296	0.116603
O75820-3	ZNF189	Isoform 3 of Zinc finger protein 189 OS=Homo sapiens GN=ZNF189 - [ZN189_HUMAN]	0.689652	1.22491	1.08305	0.999205	0.22642	1.1756	0.909877	0.747225	0.944233	0.176561	1.7885	0.772762	0.701779	1.08768	0.496399
Q9UL40-3	ZNF346	Isoform 3 of Zinc finger protein 346 OS=Homo sapiens GN=ZNF346 - [ZN346_HUMAN]	0.424434	1.10976		0.767095	0.342662	0.769829	0.883006		0.826417	0.0565888	1.10963	0.668708		0.88917	0.220462
Q8TF68-3	ZNF384	Isoform 3 of Zinc finger protein 384 OS=Homo sapiens GN=ZNF384 - [ZN384_HUMAN]	2.36357	2.44579	1.35663	2.05533	0.495196	1.2965	1.18403	0.790167	1.09023	0.217089	0.557475	0.566558	0.593744	0.572592	0.0154094
P15822-3	HIVEP1	Isoform 3 of Zinc finger protein 40 OS=Homo sapiens GN=HIVEP1 - [ZEP1_HUMAN]	3.21662	1.64002		2.42832	0.788299	2.07985	2.55821		2.31903	0.239181	0.678409	1.62277		1.15059	0.472179
Q86XN6-3	ZNF761	Isoform 3 of Zinc finger protein 761 OS=Homo sapiens GN=ZNF761 - [ZN761_HUMAN]	3.13095	6.86966		5.00031	1.86936	1.38328	2.75214		2.06771	0.684428	0.463548	0.416777		0.440163	0.0233855
Q15746-4	MYLK	Isoform 3B of Myosin light chain kinase, smooth muscle OS=Homo sapiens GN=MYLK - [MYLK_HUMAN]	0.24887	0.344563	0.668596	0.420676	0.179606	0.764088	0.530541	0.727265	0.673965	0.102524	2.42945	0.670752	1.02803	1.37608	0.758994
O95861-4	BPNT1	Isoform 4 of 3'(2'),5'-bisphosphate nucleotidase 1 OS=Homo sapiens GN=BPNT1 - [BPNT1_HUMAN]	0.559573	1.10823	0.622981	0.763595	0.245065	0.949647	1.32204	1.00652	1.09274	0.163795	1.41158	1.46298	1.84207	1.57221	0.191967
Q8N983-4	MRPL43	Isoform 4 of 39S ribosomal protein L43, mitochondrial OS=Homo sapiens GN=MRPL43 - [RM43_HUMAN]	4.15634	3.16405	2.08933	3.13657	0.844076	1.26529	1.10109	1.06835	1.14491	0.0861629	0.317021	0.390181	0.530013	0.412405	0.0883625
Q96CB9-4	NSUN4	Isoform 4 of 5-methylcytosine rRNA methyltransferase NSUN4 OS=Homo sapiens GN=NSUN4 - [NSUN4_HUMAN]	3.77167	2.79056	2.28072	2.94765	0.618728	1.18607	0.952614	1.03633	1.05834	0.0965693	0.349068	0.33415	0.469068	0.384095	0.0603925
Q6JQN1-4	ACAD10	Isoform 4 of Acyl-CoA dehydrogenase family member 10 OS=Homo sapiens GN=ACAD10 - [ACD10_HUMAN]	2.63452	4.46063		3.54757	0.913055	1.01207	1.27757		1.14482	0.132752	0.278163	0.396551		0.337357	0.0591944
Q9Y305-4	ACOT9	Isoform 4 of Acyl-coenzyme A thioesterase 9, mitochondrial OS=Homo sapiens GN=ACOT9 - [ACOT9_HUMAN]		4.79556	2.75566	3.77561	1.01995		1.24226		1.24226	0		0.269491		0.269491	0
Q12800-4	TFCP2	Isoform 4 of Alpha-globin transcription factor CP2 OS=Homo sapiens GN=TFCP2 - [TFCP2_HUMAN]	1.10773		1.21983	1.16378	0.0560505	1.15326		1.10239	1.12782	0.0254342	1.09233		0.924932	1.00863	0.0836974
Q9P0K7-4	RAI14	Isoform 4 of Ankycorbin OS=Homo sapiens GN=RAI14 - [RAI14_HUMAN]		0.497653	0.823369	0.660511	0.162858	0.671377	1.05317	1.10919	0.944576	0.19453		2.2016	1.16907	1.68534	0.516264
Q8IVW6-4	ARID3B	Isoform 4 of AT-rich interactive domain-containing protein 3B OS=Homo sapiens GN=ARID3B - [ARI3B_HUMAN]	0.522196	0.464437	1.16927	0.718634	0.319518	1.17361	1.14024	0.864607	1.05949	0.138472	2.16834	2.55411	0.752146	1.82486	0.774703
Q96GD4-4	AURKB	Isoform 4 of Aurora kinase B OS=Homo sapiens GN=AURKB - [AURKB_HUMAN]		1.06523	0.897233	0.981231	0.083998		0.553784	0.560052	0.556918	0.00313409		0.492097	0.826945	0.659521	0.167424
Q9HCM4-4	EPB41L5	Isoform 4 of Band 4.1-like protein 5 OS=Homo sapiens GN=EPB41L5 - [E41L5_HUMAN]	1.89071	1.52584		1.70827	0.182431	0.973003	0.497474		0.735238	0.237765	0.830509	0.717418		0.773963	0.0565456
Q8WYA6-4	CTNNBL1	Isoform 4 of Beta-catenin-like protein 1 OS=Homo sapiens GN=CTNNBL1 - [CTBL1_HUMAN]	1.01643	0.926048	1.28741	1.07663	0.153543	1.21954	1.19778	1.0582	1.15851	0.0714836	1.31224	1.16202	0.909334	1.12786	0.16625
Q8IUF8-4	MINA	Isoform 4 of Bifunctional lysine-specific demethylase and histidyl-hydroxylase MINA OS=Homo sapiens GN=MINA - [MINA_HUMAN]		0.925322	0.996713	0.961017	0.0356954		0.74151	0.947232	0.844371	0.102861		0.805432	1.06061	0.933019	0.127587
P54687-4	BCAT1	Isoform 4 of Branched-chain-amino-acid aminotransferase, cytosolic OS=Homo sapiens GN=BCAT1 - [BCAT1_HUMAN]	0.57928	2.64041	0.527185	1.24896	0.984135	0.673723	1.53073	1.19318	1.13255	0.352491	1.47581	1.83439	2.30219	1.8708	0.338348
P51788-4	CLCN2	Isoform 4 of Chloride channel protein 2 OS=Homo sapiens GN=CLCN2 - [CLCN2_HUMAN]	1.04079		0.770631	0.905709	0.135078	0.731754		0.616029	0.673892	0.0578624	0.737671		0.813115	0.775393	0.0377221
O60271-4	SPAG9	Isoform 4 of C-Jun-amino-terminal kinase-interacting protein 4 OS=Homo sapiens GN=SPAG9 - [JIP4_HUMAN]	0.620515	0.803383	0.516841	0.646913	0.11846	0.946372	1.00328	1.03784	0.99583	0.0377121	1.36164	1.32818	2.18551	1.62511	0.3965
Q53SF7-4	COBLL1	Isoform 4 of Cordon-bleu protein-like 1 OS=Homo sapiens GN=COBLL1 - [COBL1_HUMAN]	0.607704	0.393315	0.619705	0.540242	0.104008	0.724529	0.740313	0.803453	0.756099	0.0340994	2.30718	2.22147	1.30361	1.94409	0.454238
P17544-4	ATF7	Isoform 4 of Cyclic AMP-dependent transcription factor ATF-7 OS=Homo sapiens GN=ATF7 - [ATF7_HUMAN]		0.476077	0.241848	0.358963	0.117115	0.986751	1.00274	1.22771	1.0724	0.110015		2.19119	6.19414	4.19266	2.00147
Q8WWK9-6	CKAP2	Isoform 4 of Cytoskeleton-associated protein 2 OS=Homo sapiens GN=CKAP2 - [CKAP2_HUMAN]		1.18609	1.11459	1.15034	0.0357473		0.922002	1.77398	1.34799	0.425989		0.808694	1.12182	0.965259	0.156565
Q9H0P0-3	NT5C3A	Isoform 4 of Cytosolic 5'-nucleotidase 3A OS=Homo sapiens GN=NT5C3A - [5NT3A_HUMAN]	2.31896	1.93916		2.12906	0.189896	0.931892	1.85652		1.39421	0.462316	0.750984	0.99599		0.873487	0.122503
Q96N67-4	DOCK7	Isoform 4 of Dedicator of cytokinesis protein 7 OS=Homo sapiens GN=DOCK7 - [DOCK7_HUMAN]	0.680844	0.7518	0.703943	0.712196	0.0295494	0.703189	0.885015	0.85525	0.814485	0.0796309	0.859094	1.14343	1.20791	1.07015	0.151541
Q16854-4	DGUOK	Isoform 4 of Deoxyguanosine kinase, mitochondrial OS=Homo sapiens GN=DGUOK - [DGUOK_HUMAN]		3.56845	2.33483	2.95164	0.616809		1.31671	1.11329	1.215	0.101709		0.383865	0.48501	0.434438	0.0505724
Q6ZN54-4	DEF8	Isoform 4 of Differentially expressed in FDCP 8 homolog OS=Homo sapiens GN=DEF8 - [DEFI8_HUMAN]		0.360159	0.657054	0.508606	0.148448	0.668995	1.69301		1.181	0.512009		4.8903		4.8903	0
P29372-5	MPG	Isoform 4 of DNA-3-methyladenine glycosylase OS=Homo sapiens GN=MPG - [3MG_HUMAN]	1.37802	0.740486	1.11241	1.07697	0.261476	1.12181	0.695125	1.04934	0.955427	0.186424	0.85413	0.976596	0.944989	0.925238	0.0519106
Q14669-4	TRIP12	Isoform 4 of E3 ubiquitin-protein ligase TRIP12 OS=Homo sapiens GN=TRIP12 - [TRIPC_HUMAN]	0.713292	0.896522	1.05123	0.887015	0.138127	1.28081	0.806267	1.13097	1.07268	0.198067	1.59437	1.19967	1.0243	1.27278	0.238402
Q8IUD2-4	ERC1	Isoform 4 of ELKS/Rab6-interacting/CAST family member 1 OS=Homo sapiens GN=ERC1 - [RB6I2_HUMAN]	1.65808	0.544027		1.10105	0.557025	0.954409	0.824932		0.889671	0.0647384	0.603934	1.61991		1.11192	0.507989
Q15723-4	ELF2	Isoform 4 of ETS-related transcription factor Elf-2 OS=Homo sapiens GN=ELF2 - [ELF2_HUMAN]	0.140754	0.177291	1.05818	0.458742	0.42413	0.926722	0.886203	1.00409	0.939004	0.048903	7.05377	5.20015	1.05592	4.43661	2.50743
O43432-4	EIF4G3	Isoform 4 of Eukaryotic translation initiation factor 4 gamma 3 OS=Homo sapiens GN=EIF4G3 - [IF4G3_HUMAN]	0.96535	2.01718		1.49127	0.525917	0.865399	2.12652		1.49596	0.630558	0.94057	1.09671		1.01864	0.0780702
P04062-4	GBA	Isoform 4 of Glucosylceramidase OS=Homo sapiens GN=GBA - [GLCM_HUMAN]	4.21608	3.90266	1.83539	3.31804	1.05617	1.21446	1.14482	1.2279	1.19573	0.0364116	0.307728	0.213627	0.75469	0.425348	0.236027
Q14789-4	GOLGB1	Isoform 4 of Golgin subfamily B member 1 OS=Homo sapiens GN=GOLGB1 - [GOGB1_HUMAN]	0.986939	0.842007	1.25405	1.02766	0.170662	1.03395	0.910056	0.922676	0.955562	0.0556709	1.02613	1.32166	0.772421	1.04007	0.224444
Q14103-4	HNRNPD	Isoform 4 of Heterogeneous nuclear ribonucleoprotein D0 OS=Homo sapiens GN=HNRNPD - [HNRPD_HUMAN]	1.35598	1.49896		1.42747	0.0714907	1.11179	1.01708		1.06443	0.0473546	0.878346	0.811644		0.844995	0.0333509
Q9BUJ2-4	HNRNPUL1	Isoform 4 of Heterogeneous nuclear ribonucleoprotein U-like protein 1 OS=Homo sapiens GN=HNRNPUL1 - [HNRL1_HUMAN]	0.841755	0.828767	1.06941	0.913311	0.110506	1.0422	0.997629	1.0526	1.03081	0.0238429	1.13899	1.15721	1.01823	1.10481	0.0616713
Q09028-4	RBBP4	Isoform 4 of Histone-binding protein RBBP4 OS=Homo sapiens GN=RBBP4 - [RBBP4_HUMAN]	0.614425	0.65468	0.793923	0.687676	0.0769047	0.902664	0.934111	0.851432	0.896069	0.0340742	1.59908	1.4647	1.13342	1.39906	0.195689
P51610-4	HCFC1	Isoform 4 of Host cell factor 1 OS=Homo sapiens GN=HCFC1 - [HCFC1_HUMAN]	0.661837	0.797599	0.573478	0.677638	0.0921765	0.94461	1.15667	0.237295	0.779527	0.393068	1.54223	1.50867	0.420891	1.15727	0.520876
Q70UQ0-4	IKBIP	Isoform 4 of Inhibitor of nuclear factor kappa-B kinase-interacting protein OS=Homo sapiens GN=IKBIP - [IKIP_HUMAN]	1.73075	1.85227	1.56382	1.71561	0.118246	1.31633	1.13269	0.981541	1.14352	0.136893	0.512242	0.729065	0.782489	0.674599	0.116857
Q14643-4	ITPR1	Isoform 4 of Inositol 1,4,5-trisphosphate receptor type 1 OS=Homo sapiens GN=ITPR1 - [ITPR1_HUMAN]	2.12514	2.64683	1.03442	1.93547	0.671789	0.861134	1.036	1.01522	0.970786	0.0779989	0.42515	0.407196	0.740819	0.524388	0.153215
P18510-4	IL1RN	Isoform 4 of Interleukin-1 receptor antagonist protein OS=Homo sapiens GN=IL1RN - [IL1RA_HUMAN]	0.219877		0.534512	0.377194	0.157317	0.297749		0.714237	0.505993	0.208244	1.42079		1.3592	1.38999	0.0307958
P51617-4	IRAK1	Isoform 4 of Interleukin-1 receptor-associated kinase 1 OS=Homo sapiens GN=IRAK1 - [IRAK1_HUMAN]		1.06382	0.825123	0.944472	0.119349		0.725099	1.1732	0.94915	0.224051		0.768387	1.44628	1.10733	0.338945
Q9NZM3-4	ITSN2	Isoform 4 of Intersectin-2 OS=Homo sapiens GN=ITSN2 - [ITSN2_HUMAN]	0.475554		0.393334	0.434444	0.0411097	0.961911		0.95801	0.959961	0.00195051	1.99764		2.11482	2.05623	0.058588
Q92845-4	KIFAP3	Isoform 4 of Kinesin-associated protein 3 OS=Homo sapiens GN=KIFAP3 - [KIFA3_HUMAN]		0.145991	0.219185	0.182588	0.0365969		0.588388	0.596525	0.592456	0.00406812		4.19282	2.76831	3.48056	0.712254
Q32MZ4-4	LRRFIP1	Isoform 4 of Leucine-rich repeat flightless-interacting protein 1 OS=Homo sapiens GN=LRRFIP1 - [LRRF1_HUMAN]	1.07638	1.38788		1.23213	0.155751	0.669333	1.95904		1.31418	0.644852	0.957868	1.46845		1.21316	0.255292
P46736-4	BRCC3	Isoform 4 of Lys-63-specific deubiquitinase BRCC36 OS=Homo sapiens GN=BRCC3 - [BRCC3_HUMAN]	0.229706	1.16349		0.696597	0.466891	0.978239	1.10133		1.03978	0.0615458	3.0969	1.13477		2.11583	0.981067
Q9BRK3-4	MXRA8	Isoform 4 of Matrix-remodeling-associated protein 8 OS=Homo sapiens GN=MXRA8 - [MXRA8_HUMAN]	2.53086		1.79659	2.16373	0.367139	0.98886		1.21292	1.10089	0.112032	0.403058		0.686725	0.544892	0.141833
Q9ULK4-4	MED23	Isoform 4 of Mediator of RNA polymerase II transcription subunit 23 OS=Homo sapiens GN=MED23 - [MED23_HUMAN]	0.630309	0.500508	0.831536	0.654118	0.136186	0.97156	1.34325	0.91686	1.07722	0.18943	1.5271	2.41647	1.11299	1.68552	0.543806
Q15555-4	MAPRE2	Isoform 4 of Microtubule-associated protein RP/EB family member 2 OS=Homo sapiens GN=MAPRE2 - [MARE2_HUMAN]	0.887569	0.974901	0.528249	0.796906	0.193286	0.817391	0.904782	1.17574	0.965971	0.15256	1.04842	0.922066	2.15516	1.37522	0.553912
Q8TCT9-4	HM13	Isoform 4 of Minor histocompatibility antigen H13 OS=Homo sapiens GN=HM13 - [HM13_HUMAN]	2.67973		1.62277	2.15125	0.528481	1.12992		1.08073	1.10532	0.0245953	0.4424		0.574668	0.508534	0.0661341
Q8IXI2-4	RHOT1	Isoform 4 of Mitochondrial Rho GTPase 1 OS=Homo sapiens GN=RHOT1 - [MIRO1_HUMAN]	2.49926	2.49932	1.65935	2.21931	0.395951	1.10542	0.945045	1.13881	1.06309	0.0845752	0.442289	0.448804	0.572961	0.488018	0.0601228
Q9ULH7-4	MKL2	Isoform 4 of MKL/myocardin-like protein 2 OS=Homo sapiens GN=MKL2 - [MKL2_HUMAN]	0.641809	0.649174	0.657176	0.649386	0.00627501	0.910263	1.1264	1.22997	1.08888	0.133191	1.2051	1.5114	1.91912	1.54521	0.292473
Q9BU76-4	MMTAG2	Isoform 4 of Multiple myeloma tumor-associated protein 2 OS=Homo sapiens GN=MMTAG2 - [MMTA2_HUMAN]	0.371924	0.738874	1.18151	0.764103	0.330994	0.993022	1.09092	0.830217	0.971386	0.107525	2.80133	2.08172	0.714745	1.86593	0.865403
O95298-2	NDUFC2	Isoform 4 of NADH dehydrogenase [ubiquinone] 1 subunit C2 OS=Homo sapiens GN=NDUFC2 - [NDUC2_HUMAN]	3.04806	2.17063		2.60935	0.438718	1.23174	0.928104		1.07992	0.151821	0.423991	0.444816		0.434403	0.0104126
Q9Y2I1-4	NISCH	Isoform 4 of Nischarin OS=Homo sapiens GN=NISCH - [NISCH_HUMAN]	0.931291	0.663425		0.797358	0.133933	0.291615	0.993264		0.64244	0.350825	0.328537	1.63394		0.981238	0.652701
Q00653-4	NFKB2	Isoform 4 of Nuclear factor NF-kappa-B p100 subunit OS=Homo sapiens GN=NFKB2 - [NFKB2_HUMAN]	0.947927	0.824819	0.942344	0.90503	0.0567637	0.685764	0.82687	0.747155	0.753263	0.0577682	0.782455	1.16798	0.941094	0.963843	0.15821
Q9BXS6-4	NUSAP1	Isoform 4 of Nucleolar and spindle-associated protein 1 OS=Homo sapiens GN=NUSAP1 - [NUSAP_HUMAN]	0.848637		1.10266	0.975646	0.127009	1.41946		1.07751	1.24849	0.170975	1.75493		0.882714	1.31882	0.43611
Q9H6R4-4	NOL6	Isoform 4 of Nucleolar protein 6 OS=Homo sapiens GN=NOL6 - [NOL6_HUMAN]	2.00753	1.89562	1.71446	1.87253	0.120753	1.09844	1.19071	0.993405	1.09418	0.0806057	0.60943	0.602396	0.575613	0.595813	0.0145696
Q12830-4	BPTF	Isoform 4 of Nucleosome-remodeling factor subunit BPTF OS=Homo sapiens GN=BPTF - [BPTF_HUMAN]	1.16891		1.28452	1.22671	0.0578024	1.39972		1.07725	1.23849	0.161234	1.1184		0.79274	0.955571	0.16283
Q16625-4	OCLN	Isoform 4 of Occludin OS=Homo sapiens GN=OCLN - [OCLN_HUMAN]	2.67167		1.26569	1.96868	0.702987	0.464797		1.0295	0.747148	0.282351	0.182533		0.827362	0.504948	0.322415
Q9GZU2-4	PEG3	Isoform 4 of Paternally-expressed gene 3 protein OS=Homo sapiens GN=PEG3 - [PEG3_HUMAN]	0.618319	0.822578	1.09681	0.845901	0.196037	0.809966	0.770646	0.858231	0.812948	0.0358186	1.18471	1.03099	0.774584	0.996761	0.169174
O60664-4	PLIN3	Isoform 4 of Perilipin-3 OS=Homo sapiens GN=PLIN3 - [PLIN3_HUMAN]	2.01096	1.91211	1.99915	1.97407	0.0440815	1.30785	1.4399	1.38612	1.37796	0.054218	0.743558	0.727906	0.703421	0.724962	0.0165174
O60256-4	PRPSAP2	Isoform 4 of Phosphoribosyl pyrophosphate synthase-associated protein 2 OS=Homo sapiens GN=PRPSAP2 - [KPRB_HUMAN]		0.888766	0.473662	0.681214	0.207552		0.881931	0.974055	0.927993	0.046062		1.04034	2.06738	1.55386	0.513524
Q93100-4	PHKB	Isoform 4 of Phosphorylase b kinase regulatory subunit beta OS=Homo sapiens GN=PHKB - [KPBB_HUMAN]	0.706301	0.287086	0.518493	0.50396	0.171452	0.687227	0.697275	1.02989	0.804797	0.159217	0.515933	2.92245	1.65609	1.69816	0.982907
Q8IX18-4	DHX40	Isoform 4 of Probable ATP-dependent RNA helicase DHX40 OS=Homo sapiens GN=DHX40 - [DHX40_HUMAN]	1.23688	1.14672	0.722674	1.03542	0.224189	1.97298	0.886493	1.25776	1.37241	0.450905	1.67361	0.804245	1.77032	1.41606	0.434416
Q9NQH7-4	XPNPEP3	Isoform 4 of Probable Xaa-Pro aminopeptidase 3 OS=Homo sapiens GN=XPNPEP3 - [XPP3_HUMAN]		3.27989	1.68822	2.48405	0.795834		1.01654	1.03587	1.0262	0.00966569		0.322428	0.544019	0.433223	0.110795
Q32P28-4	P3H1	Isoform 4 of Prolyl 3-hydroxylase 1 OS=Homo sapiens GN=P3H1 - [P3H1_HUMAN]	0.969277	0.566338	0.693056	0.742891	0.168231	0.952935	0.86234	0.81806	0.877779	0.056134	1.09197	1.17077	1.18528	1.14934	0.0409971
Q4J6C6-4	PREPL	Isoform 4 of Prolyl endopeptidase-like OS=Homo sapiens GN=PREPL - [PPCEL_HUMAN]	1.51661	1.87859	0.94777	1.44766	0.383122	1.01506	1.35217	1.19435	1.18719	0.137719	0.836633	0.74016	1.09008	0.888957	0.147567
Q15185-4	PTGES3	Isoform 4 of Prostaglandin E synthase 3 OS=Homo sapiens GN=PTGES3 - [TEBP_HUMAN]	0.705001	0.518711	0.624068	0.615927	0.0762703	1.02512	0.982034	1.12792	1.04502	0.0611978	1.48043	1.69445	1.78719	1.65402	0.128457
P49757-4	NUMB	Isoform 4 of Protein numb homolog OS=Homo sapiens GN=NUMB - [NUMB_HUMAN]	0.972559	1.05101		1.01178	0.0392258	0.623507	1.15613		0.889816	0.26631	0.672643	1.93329		1.30297	0.630325
Q5SWX8-4	ODR4	Isoform 4 of Protein odr-4 homolog OS=Homo sapiens GN=ODR4 - [ODR4_HUMAN]	2.35479	2.80523	2.97546	2.71183	0.261855	0.840148	1.43743	1.23587	1.17115	0.248097	0.322012	0.44482	0.436352	0.401061	0.056003
O14974-4	PPP1R12A	Isoform 4 of Protein phosphatase 1 regulatory subunit 12A OS=Homo sapiens GN=PPP1R12A - [MYPT1_HUMAN]	0.574688	0.489465	0.428063	0.497405	0.0601222	1.26431	1.23945	1.23867	1.24747	0.0119061	2.33557	3.01257	3.62558	2.99124	0.52686
Q86U86-4	PBRM1	Isoform 4 of Protein polybromo-1 OS=Homo sapiens GN=PBRM1 - [PB1_HUMAN]	1.84343	1.26689	1.41123	1.50718	0.244955	1.15945	0.717887	0.907164	0.928167	0.180878	0.511587	0.681375	0.762273	0.651745	0.104465
Q9Y520-4	PRRC2C	Isoform 4 of Protein PRRC2C OS=Homo sapiens GN=PRRC2C - [PRC2C_HUMAN]	0.463947	0.491037	0.514291	0.489758	0.0205728	1.05905	0.979072	1.04365	1.02726	0.0346463	2.46862	2.37627	2.01135	2.28541	0.197426
Q96T37-4	RBM15	Isoform 4 of Putative RNA-binding protein 15 OS=Homo sapiens GN=RBM15 - [RBM15_HUMAN]	0.866146	1.02956	1.15984	1.01852	0.120154	1.15314	1.16997	0.937196	1.08677	0.105987	0.982407	0.951862	0.83213	0.922133	0.0648518
Q6P996-4	PDXDC1	Isoform 4 of Pyridoxal-dependent decarboxylase domain-containing protein 1 OS=Homo sapiens GN=PDXDC1 - [PDXD1_HUMAN]	1.15822	1.04889	0.910178	1.0391	0.101498	0.859079	0.895275	0.782479	0.845611	0.0470232	0.726353	0.814718	0.894065	0.811712	0.068501
Q9HD47-4	RANGRF	Isoform 4 of Ran guanine nucleotide release factor OS=Homo sapiens GN=RANGRF - [MOG1_HUMAN]	0.157896		0.347903	0.252899	0.0950035	0.6689		0.979194	0.824047	0.155147	4.44478		2.86291	3.65385	0.790935
Q8TER5-4	ARHGEF40	Isoform 4 of Rho guanine nucleotide exchange factor 40 OS=Homo sapiens GN=ARHGEF40 - [ARH40_HUMAN]	0.767149	0.704835	1.00011	0.82403	0.127078	0.581688	0.548151	0.659801	0.596547	0.0467761	0.934606	0.637817	0.68711	0.753178	0.129858
Q15418-4	RPS6KA1	Isoform 4 of Ribosomal protein S6 kinase alpha-1 OS=Homo sapiens GN=RPS6KA1 - [KS6A1_HUMAN]		0.599285	0.537874	0.568579	0.0307053		0.796815	1.07461	0.935714	0.138899		1.5969	2.17602	1.88646	0.289561
Q8WTV0-4	SCARB1	Isoform 4 of Scavenger receptor class B member 1 OS=Homo sapiens GN=SCARB1 - [SCRB1_HUMAN]	3.73458	3.37008	1.81792	2.97419	0.831041	1.13498	1.11826	0.917094	1.05678	0.0990067	0.322455	0.371729	0.545669	0.413284	0.0957471
Q9BXP5-4	SRRT	Isoform 4 of Serrate RNA effector molecule homolog OS=Homo sapiens GN=SRRT - [SRRT_HUMAN]	0.785694	0.74543	1.03966	0.856926	0.13025	1.02213	1.05522	0.965014	1.01412	0.0372584	1.51089	1.37417	0.930326	1.27179	0.247821
A0MZ66-4	SHTN1	Isoform 4 of Shootin-1 OS=Homo sapiens GN=SHTN1 - [SHOT1_HUMAN]		0.347577	0.583639	0.465608	0.118031		1.02902	1.05953	1.04428	0.0152513		2.51454	1.97535	2.24494	0.269595
Q9UHB9-4	SRP68	Isoform 4 of Signal recognition particle subunit SRP68 OS=Homo sapiens GN=SRP68 - [SRP68_HUMAN]	0.780824	0.746634	0.814117	0.780525	0.0275503	0.958067	0.857425	0.919417	0.911636	0.0414539	1.13506	1.05893	1.19545	1.12981	0.0558548
Q9UBP0-4	SPAST	Isoform 4 of Spastin OS=Homo sapiens GN=SPAST - [SPAST_HUMAN]	0.817528	0.459131	0.754601	0.677087	0.156244	1.77231	1.27595	1.46226	1.50351	0.204724	2.27455	2.59853	2.34105	2.40471	0.139714
Q15637-4	SF1	Isoform 4 of Splicing factor 1 OS=Homo sapiens GN=SF1 - [SF01_HUMAN]	0.634491	0.908692		0.771592	0.137101	0.946919	1.12331		1.03511	0.0881935	1.69779	1.34815		1.52297	0.174817
Q15020-4	SART3	Isoform 4 of Squamous cell carcinoma antigen recognized by T-cells 3 OS=Homo sapiens GN=SART3 - [SART3_HUMAN]	0.620069	0.661037		0.640553	0.0204837	0.966109	0.80783		0.886969	0.0791395	1.60377	1.44367		1.52372	0.0800493
P04179-4	SOD2	Isoform 4 of Superoxide dismutase [Mn], mitochondrial OS=Homo sapiens GN=SOD2 - [SODM_HUMAN]	3.97191	3.39487		3.68339	0.28852	1.22596	1.06951		1.14774	0.0782262	0.30636	0.328255		0.317308	0.0109474
Q13190-4	STX5	Isoform 4 of Syntaxin-5 OS=Homo sapiens GN=STX5 - [STX5_HUMAN]	1.52153	1.17281		1.34717	0.174358	1.40494	1.14661		1.27577	0.129165	1.07614	1.10079		1.08847	0.0123262
O60784-4	TOM1	Isoform 4 of Target of Myb protein 1 OS=Homo sapiens GN=TOM1 - [TOM1_HUMAN]	1.03597	0.886334	0.528118	0.816808	0.213079	0.74123	0.85081	0.915924	0.835988	0.0720848	0.763654	1.22245	1.41143	1.13251	0.271992
Q9BVC4-5	MLST8	Isoform 4 of Target of rapamycin complex subunit LST8 OS=Homo sapiens GN=MLST8 - [LST8_HUMAN]	0.620724	0.635778	0.608271	0.621591	0.0112465	0.797051	0.454371	0.839712	0.697045	0.172478	1.11763	0.652028	1.41426	1.06131	0.313718
Q12933-4	TRAF2	Isoform 4 of TNF receptor-associated factor 2 OS=Homo sapiens GN=TRAF2 - [TRAF2_HUMAN]	0.722274	0.609471	0.803853	0.711866	0.0796965	0.840593	0.981996	1.06388	0.962158	0.0922313	1.09693	1.36503	1.77713	1.41303	0.279758
Q7Z392-4	TRAPPC11	Isoform 4 of Trafficking protein particle complex subunit 11 OS=Homo sapiens GN=TRAPPC11 - [TPC11_HUMAN]		1.65195	0.547148	1.09955	0.5524		1.16945	0.85909	1.01427	0.155178		0.736465	1.74387	1.24017	0.503702
Q02447-4	SP3	Isoform 4 of Transcription factor Sp3 OS=Homo sapiens GN=SP3 - [SP3_HUMAN]		2.16573	1.59602	1.88087	0.284858		1.02117	1.43643	1.2288	0.207628		0.490528	0.915471	0.702999	0.212472
O94966-4	USP19	Isoform 4 of Ubiquitin carboxyl-terminal hydrolase 19 OS=Homo sapiens GN=USP19 - [UBP19_HUMAN]	0.544124		0.493683	0.518903	0.0252203	0.935136		0.671025	0.803081	0.132056	2.25992		1.19152	1.72572	0.534198
Q96K76-4	USP47	Isoform 4 of Ubiquitin carboxyl-terminal hydrolase 47 OS=Homo sapiens GN=USP47 - [UBP47_HUMAN]	0.504252	0.255203		0.379728	0.124525	0.69921	0.895985		0.797597	0.0983876	2.4153	3.65245		3.03387	0.618573
Q8NBM4-4	UBAC2	Isoform 4 of Ubiquitin-associated domain-containing protein 2 OS=Homo sapiens GN=UBAC2 - [UBAC2_HUMAN]	1.17832	1.42203		1.30018	0.121855	1.11688	1.06428		1.09058	0.026298	0.994494	0.778605		0.88655	0.107944
Q14157-4	UBAP2L	Isoform 4 of Ubiquitin-associated protein 2-like OS=Homo sapiens GN=UBAP2L - [UBP2L_HUMAN]	0.577286	0.590679	0.550581	0.572849	0.0166679	0.975721	1.01113	0.893816	0.960223	0.0491316	1.88945	1.7876	1.65129	1.77611	0.0975642
Q9BUV8-4	C20orf24	Isoform 4 of Uncharacterized protein C20orf24 OS=Homo sapiens GN=C20orf24 - [CT024_HUMAN]	1.88241	2.61498	1.82824	2.10855	0.358789	1.17876	1.5608	1.38181	1.37379	0.156073	0.670749	0.647986	0.7688	0.695845	0.0524174
Q9NWZ5-4	UCKL1	Isoform 4 of Uridine-cytidine kinase-like 1 OS=Homo sapiens GN=UCKL1 - [UCKL1_HUMAN]	0.649023	0.963823	0.448186	0.687011	0.212215	0.627443	0.489592	0.779101	0.632045	0.118236	0.910317	0.216585	6.04615	2.39102	2.60004
Q709C8-4	VPS13C	Isoform 4 of Vacuolar protein sorting-associated protein 13C OS=Homo sapiens GN=VPS13C - [VP13C_HUMAN]	1.2287	2.03134	1.50283	1.58762	0.333118	0.786755	0.84615	0.772347	0.801751	0.0319413	0.842763	0.481766	0.495362	0.60663	0.167063
Q5VIR6-4	VPS53	Isoform 4 of Vacuolar protein sorting-associated protein 53 homolog OS=Homo sapiens GN=VPS53 - [VPS53_HUMAN]	1.36315	0.288503	0.491779	0.714477	0.466127	1.06096	0.858794	0.746509	0.888753	0.130109	0.816608	3.09676	2.08493	1.99943	0.932831
Q13303-4	KCNAB2	Isoform 4 of Voltage-gated potassium channel subunit beta-2 OS=Homo sapiens GN=KCNAB2 - [KCAB2_HUMAN]	0.764086	0.74017	0.458846	0.654368	0.138599	0.930599	1.04252	1.38688	1.12	0.194164	1.39106	1.88207	2.337	1.87004	0.386273
Q96SY0-4	VWA9	Isoform 4 of von Willebrand factor A domain-containing protein 9 OS=Homo sapiens GN=VWA9 - [VWA9_HUMAN]	1.18933	0.903899	1.59159	1.22827	0.282097	1.03535	1.09678	0.977335	1.03649	0.0487695	0.705692	1.26232	1.16304	1.04368	0.242407
Q8TAF3-4	WDR48	Isoform 4 of WD repeat-containing protein 48 OS=Homo sapiens GN=WDR48 - [WDR48_HUMAN]	1.32003	1.14879		1.23441	0.0856199	0.912376	1.23669		1.07453	0.162157	0.660248	0.802463		0.731356	0.0711075
P49750-4	YLPM1	Isoform 4 of YLP motif-containing protein 1 OS=Homo sapiens GN=YLPM1 - [YLPM1_HUMAN]	0.732988	0.927503	1.09885	0.919779	0.149461	0.916119	0.933666	0.941278	0.930354	0.0105347	1.26714	1.18663	0.915003	1.12293	0.150654
Q96DT7-4	ZBTB10	Isoform 4 of Zinc finger and BTB domain-containing protein 10 OS=Homo sapiens GN=ZBTB10 - [ZBT10_HUMAN]	59.4681	43.452	5.77876	36.233	22.5052	3.55137	2.54927	4.30956	3.47007	0.720931	0.0626571	0.0610345	0.75857	0.294087	0.32844
Q9NW15-5	ANO10	Isoform 5 of Anoctamin-10 OS=Homo sapiens GN=ANO10 - [ANO10_HUMAN]		3.04234	1.41558	2.22896	0.813382		1.23915	1.93399	1.58657	0.347421			0.676883	0.676883	0
Q9NUT2-5	ABCB8	Isoform 5 of ATP-binding cassette sub-family B member 8, mitochondrial OS=Homo sapiens GN=ABCB8 - [ABCB8_HUMAN]	3.48295	2.75919	2.4646	2.90225	0.427867	1.03305	0.86272	1.17172	1.0225	0.12637	0.324589	0.410724	0.46308	0.399464	0.0570967
O15392-5	BIRC5	Isoform 5 of Baculoviral IAP repeat-containing protein 5 OS=Homo sapiens GN=BIRC5 - [BIRC5_HUMAN]	0.480012		1.24613	0.863073	0.383061	0.656776		0.855941	0.756358	0.0995822	1.43557		0.855955	1.14576	0.289808
P32121-5	ARRB2	Isoform 5 of Beta-arrestin-2 OS=Homo sapiens GN=ARRB2 - [ARRB2_HUMAN]	1.6698	0.922738	1.0475	1.21334	0.326756	1.02534	1.2583	1.07558	1.11974	0.1001	0.53156	1.10678	1.00082	0.879718	0.249956
P56945-5	BCAR1	Isoform 5 of Breast cancer anti-estrogen resistance protein 1 OS=Homo sapiens GN=BCAR1 - [BCAR1_HUMAN]	0.783205		1.01596	0.899581	0.116375	1.84602		1.62273	1.73437	0.11164			1.88927	1.88927	0
Q05682-5	CALD1	Isoform 5 of Caldesmon OS=Homo sapiens GN=CALD1 - [CALD1_HUMAN]	0.548297	0.513083	0.642876	0.568085	0.0548043	0.964106	0.883426	1.015	0.954177	0.054172	1.5766	1.56133	1.49157	1.54317	0.0370128
Q9H078-5	CLPB	Isoform 5 of Caseinolytic peptidase B protein homolog OS=Homo sapiens GN=CLPB - [CLPB_HUMAN]	3.04095		1.94131	2.49113	0.549818	1.2459		1.06374	1.15482	0.0910801	0.458289		0.557458	0.507874	0.0495843
O95628-5	CNOT4	Isoform 5 of CCR4-NOT transcription complex subunit 4 OS=Homo sapiens GN=CNOT4 - [CNOT4_HUMAN]	0.166175		0.504908	0.335542	0.169366	1.10064		1.21334	1.15699	0.0563476	6.94928		2.44438	4.69683	2.25245
Q15642-5	TRIP10	Isoform 5 of Cdc42-interacting protein 4 OS=Homo sapiens GN=TRIP10 - [CIP4_HUMAN]	0.397684	0.28542		0.341552	0.0561316	0.979385	0.942404		0.960895	0.0184904	2.5839	2.98703		2.78547	0.201568
Q9BWT1-5	CDCA7	Isoform 5 of Cell division cycle-associated protein 7 OS=Homo sapiens GN=CDCA7 - [CDCA7_HUMAN]	0.279701	0.391745		0.335723	0.0560218	0.335176	0.459563		0.397369	0.0621936	1.2573	1.22042		1.23886	0.0184365
Q9ULV3-5	CIZ1	Isoform 5 of Cip1-interacting zinc finger protein OS=Homo sapiens GN=CIZ1 - [CIZ1_HUMAN]	0.338027	0.33885	0.476482	0.384453	0.065075	0.970296	0.713064	0.601561	0.76164	0.154405	3.20224	2.18922	1.28419	2.22522	0.783454
P09496-5	CLTA	Isoform 5 of Clathrin light chain A OS=Homo sapiens GN=CLTA - [CLCA_HUMAN]	0.466512	1.08179	1.08152	0.876608	0.289982	0.999535	1.14375	0.950734	1.03134	0.0819464	1.21915	1.04864	0.948111	1.07197	0.111874
Q12959-5	DLG1	Isoform 5 of Disks large homolog 1 OS=Homo sapiens GN=DLG1 - [DLG1_HUMAN]	1.28423	0.903985	1.19227	1.12683	0.161984	0.901103	0.959841	0.856204	0.905716	0.0424353	0.739043	0.961975	0.753512	0.818177	0.101852
P55265-5	ADAR	Isoform 5 of Double-stranded RNA-specific adenosine deaminase OS=Homo sapiens GN=ADAR - [DSRAD_HUMAN]	1.27727	1.18576		1.23152	0.0457551	1.12142	0.917982		1.0197	0.101719	0.890648	0.786927		0.838787	0.0518603
Q969N2-5	PIGT	Isoform 5 of GPI transamidase component PIG-T OS=Homo sapiens GN=PIGT - [PIGT_HUMAN]	2.39979		1.85664	2.12822	0.271573	0.923465		1.18981	1.05664	0.133175	0.537497		0.642536	0.590016	0.0525194
Q9NRZ9-5	HELLS	Isoform 5 of Lymphoid-specific helicase OS=Homo sapiens GN=HELLS - [HELLS_HUMAN]		0.703129	1.07422	0.888674	0.185545		0.415187	0.724447	0.569817	0.15463		0.734741	0.65005	0.692395	0.0423452
Q9Y2K7-5	KDM2A	Isoform 5 of Lysine-specific demethylase 2A OS=Homo sapiens GN=KDM2A - [KDM2A_HUMAN]	0.780203	0.879157		0.82968	0.0494771	1.50812	0.868139		1.18813	0.319991	1.44388	0.818173		1.13103	0.312854
Q8N4C8-5	MINK1	Isoform 5 of Misshapen-like kinase 1 OS=Homo sapiens GN=MINK1 - [MINK1_HUMAN]	0.212139	0.318752		0.265446	0.0533064		0.703488	0.585539	0.644514	0.058974		2.296		2.296	0
P45983-5	MAPK8	Isoform 5 of Mitogen-activated protein kinase 8 OS=Homo sapiens GN=MAPK8 - [MK08_HUMAN]	0.383153	0.558221		0.470687	0.0875343	0.818321			0.818321	0	2.24084			2.24084	0
Q99836-5	MYD88	Isoform 5 of Myeloid differentiation primary response protein MyD88 OS=Homo sapiens GN=MYD88 - [MYD88_HUMAN]	1.44957		0.347062	0.898316	0.551254	0.81711		1.30016	1.05864	0.241527	0.591427		2.48711	1.53927	0.947841
Q8IVL1-5	NAV2	Isoform 5 of Neuron navigator 2 OS=Homo sapiens GN=NAV2 - [NAV2_HUMAN]		0.720806	0.757395	0.7391	0.0182941		0.75238	0.999323	0.875852	0.123472		2.04294	1.34209	1.69251	0.350423
Q8IY17-5	PNPLA6	Isoform 5 of Neuropathy target esterase OS=Homo sapiens GN=PNPLA6 - [PLPL6_HUMAN]	2.20581	2.83728	1.71191	2.25167	0.460576	1.04353	1.01909	0.999447	1.02069	0.0180334	0.567902	0.394324	0.644017	0.535414	0.104493
P52948-5	NUP98	Isoform 5 of Nuclear pore complex protein Nup98-Nup96 OS=Homo sapiens GN=NUP98 - [NUP98_HUMAN]	1.74812	1.84197	1.3819	1.65733	0.198495	1.09111	1.03158	0.936909	1.01987	0.0634932	0.6392	0.597053	0.646325	0.627526	0.021743
O15381-5	NVL	Isoform 5 of Nuclear valosin-containing protein-like OS=Homo sapiens GN=NVL - [NVL_HUMAN]	1.23147	1.07023	1.47645	1.25938	0.16701	0.717337	1.03183	0.837925	0.862366	0.129551	0.625831	0.895662	0.565083	0.695525	0.143674
Q96CS7-5	PLEKHB2	Isoform 5 of Pleckstrin homology domain-containing family B member 2 OS=Homo sapiens GN=PLEKHB2 - [PKHB2_HUMAN]	3.27626	3.32525	1.52211	2.70787	0.838697	1.53736	1.85793	1.01584	1.47038	0.347031	0.492331	0.584111	0.678851	0.585098	0.0761495
Q7Z3K3-5	POGZ	Isoform 5 of Pogo transposable element with ZNF domain OS=Homo sapiens GN=POGZ - [POGZ_HUMAN]	0.859026	1.24652	1.39159	1.16571	0.224801	1.01654	1.11442	1.17498	1.10198	0.0652784	1.31138	0.909332	0.870049	1.03025	0.19943
Q9Y2Z2-4	MTO1	Isoform 5 of Protein MTO1 homolog, mitochondrial OS=Homo sapiens GN=MTO1 - [MTO1_HUMAN]	2.87231	2.79775	1.7642	2.47809	0.505709	0.747633	0.904713	0.75413	0.802159	0.0725654	0.356344	0.283385	0.467654	0.369128	0.0757684
Q13438-5	OS9	Isoform 5 of Protein OS-9 OS=Homo sapiens GN=OS9 - [OS9_HUMAN]		1.67381	1.29676	1.48529	0.188525		1.08349	1.03747	1.06048	0.0230091		0.547423	0.787449	0.667436	0.120013
O75688-5	PPM1B	Isoform 5 of Protein phosphatase 1B OS=Homo sapiens GN=PPM1B - [PPM1B_HUMAN]	0.638972	0.373426		0.506199	0.132773	0.93225	1.13855		1.0354	0.103153	1.53077	3.17189		2.35133	0.820562
Q96PU8-8	QKI	Isoform 5 of Protein quaking OS=Homo sapiens GN=QKI - [QKI_HUMAN]	0.799138		0.849357	0.824248	0.0251095	0.933806		1.03517	0.984486	0.0506799	1.46061		1.18683	1.32372	0.136891
Q49A26-5	GLYR1	Isoform 5 of Putative oxidoreductase GLYR1 OS=Homo sapiens GN=GLYR1 - [GLYR1_HUMAN]	1.41701	1.24679	1.23218	1.29866	0.0838982	0.941743	0.875343	0.958469	0.925185	0.0358991	0.710287	0.538329	0.713062	0.653893	0.0817234
P04626-5	ERBB2	Isoform 5 of Receptor tyrosine-protein kinase erbB-2 OS=Homo sapiens GN=ERBB2 - [ERBB2_HUMAN]	2.03356	1.67683	1.64757	1.78599	0.175466	0.779557	0.813717	0.79866	0.797311	0.0139784	0.350895	0.467016	0.482427	0.433446	0.0587103
Q9NQC3-5	RTN4	Isoform 5 of Reticulon-4 OS=Homo sapiens GN=RTN4 - [RTN4_HUMAN]	2.89496	3.84834	1.66079	2.80136	0.895512	1.00018	1.28309	1.30869	1.19732	0.139787	0.362491	0.346857	0.801526	0.503625	0.210745
Q9UKI8-5	TLK1	Isoform 5 of Serine/threonine-protein kinase tousled-like 1 OS=Homo sapiens GN=TLK1 - [TLK1_HUMAN]	0.321905	0.306341	0.720002	0.449416	0.191439	1.00274	0.824728	1.22488	1.01745	0.163693	2.49086	2.80075	1.97426	2.42196	0.340916
Q9UP95-5	SLC12A4	Isoform 5 of Solute carrier family 12 member 4 OS=Homo sapiens GN=SLC12A4 - [S12A4_HUMAN]	2.4406	1.6892	1.85132	1.99371	0.322856	1.22151	0.753072	0.987796	0.987458	0.191237	0.501348	0.443959	0.448964	0.464757	0.0259543
Q99643-5	SDHC	Isoform 5 of Succinate dehydrogenase cytochrome b560 subunit, mitochondrial OS=Homo sapiens GN=SDHC - [C560_HUMAN]	3.79728	1.8839	2.49931	2.72683	0.797532	1.48049	0.906582	0.952624	1.11323	0.260369	0.409394	0.472304	0.394084	0.425261	0.0338469
O94901-5	SUN1	Isoform 5 of SUN domain-containing protein 1 OS=Homo sapiens GN=SUN1 - [SUN1_HUMAN]	1.85218	2.31347	1.38037	1.84867	0.380945	1.06811	1.32758	1.02528	1.14033	0.133557	0.814699	0.619584	0.704394	0.712892	0.0798818
Q9UMZ2-6	SYNRG	Isoform 5 of Synergin gamma OS=Homo sapiens GN=SYNRG - [SYNRG_HUMAN]	0.284139	0.943134	0.458784	0.562019	0.278761	0.800631	0.823166	0.992363	0.872054	0.0855679	2.95638	0.907994	2.29617	2.05352	0.853672
P51532-5	SMARCA4	Isoform 5 of Transcription activator BRG1 OS=Homo sapiens GN=SMARCA4 - [SMCA4_HUMAN]	1.03555	0.954824	1.5265	1.17229	0.25262	1.07801	0.725818	1.03246	0.945428	0.156397	0.932882	0.745966	0.882455	0.853768	0.0789581
P78381-5	SLC35A2	Isoform 5 of UDP-galactose translocator OS=Homo sapiens GN=SLC35A2 - [S35A2_HUMAN]	2.79012	2.07565	1.57642	2.14739	0.498081	1.31181	1.14296	0.94866	1.13448	0.148378	0.717794	0.572856	0.484529	0.591726	0.0961602
Q6PJT7-5	ZC3H14	Isoform 5 of Zinc finger CCCH domain-containing protein 14 OS=Homo sapiens GN=ZC3H14 - [ZC3HE_HUMAN]	0.68493	0.751363		0.718147	0.0332167	1.09904	1.07261		1.08582	0.0132159	1.79009	1.63717		1.71363	0.0764621
O00468-6	AGRN	Isoform 6 of Agrin OS=Homo sapiens GN=AGRN - [AGRIN_HUMAN]	1.54118	1.27003	0.826761	1.21266	0.294467	0.555945	0.612839	0.552326	0.573703	0.0277125	0.418153	0.442358	0.670618	0.510376	0.113738
O43768-6	ENSA	Isoform 6 of Alpha-endosulfine OS=Homo sapiens GN=ENSA - [ENSA_HUMAN]		0.0776121	0.387892	0.232752	0.15514		0.392773	1.07236	0.732567	0.339793		5.2648	3.05776	4.16128	1.10352
O43852-6	CALU	Isoform 6 of Calumenin OS=Homo sapiens GN=CALU - [CALU_HUMAN]	0.612468	0.569163		0.590815	0.0216526	0.892274	0.738413		0.815343	0.0769307	1.43349	1.29143		1.36246	0.0710303
Q96SZ6-6	CDK5RAP1	Isoform 6 of CDK5 regulatory subunit-associated protein 1 OS=Homo sapiens GN=CDK5RAP1 - [CK5P1_HUMAN]	2.95731		1.89126	2.42428	0.533025	1.06364		0.771798	0.917718	0.14592	0.394668		0.458873	0.42677	0.0321024
P51797-6	CLCN6	Isoform 6 of Chloride transport protein 6 OS=Homo sapiens GN=CLCN6 - [CLCN6_HUMAN]	2.55007	2.42276	2.85918	2.61067	0.183251	1.16841	1.28956	1.21784	1.22527	0.049736	0.480732	0.555296	0.433256	0.489761	0.0502303
Q9Y4P1-6	ATG4B	Isoform 6 of Cysteine protease ATG4B OS=Homo sapiens GN=ATG4B - [ATG4B_HUMAN]		0.647083	0.438029	0.542556	0.104527		0.839501	0.768004	0.803752	0.0357485		1.2532	1.16825	1.21073	0.0424788
O00154-6	ACOT7	Isoform 6 of Cytosolic acyl coenzyme A thioester hydrolase OS=Homo sapiens GN=ACOT7 - [BACH_HUMAN]	0.699595	0.636756	0.557158	0.631169	0.0582837	0.974494	1.03446	1.07464	1.02787	0.0411507	1.54176	1.53327	2.06263	1.71255	0.247568
O60941-6	DTNB	Isoform 6 of Dystrobrevin beta OS=Homo sapiens GN=DTNB - [DTNB_HUMAN]		1.21544	1.26676	1.2411	0.0256623		1.03012	0.47238	0.751251	0.278872		0.827234	0.582991	0.705113	0.122121
Q9NTX5-6	ECHDC1	Isoform 6 of Ethylmalonyl-CoA decarboxylase OS=Homo sapiens GN=ECHDC1 - [ECHD1_HUMAN]	2.56821	2.38117		2.47469	0.0935195	1.02689	0.944433		0.985659	0.0412266	0.387601	0.418091		0.402846	0.0152452
P20823-6	HNF1A	Isoform 6 of Hepatocyte nuclear factor 1-alpha OS=Homo sapiens GN=HNF1A - [HNF1A_HUMAN]	1.03042	1.26945	0.813453	1.03777	0.186232	0.567589	0.864004	0.860164	0.763919	0.138836	0.602582	0.495556	0.985707	0.694615	0.210419
Q7Z4S6-6	KIF21A	Isoform 6 of Kinesin-like protein KIF21A OS=Homo sapiens GN=KIF21A - [KI21A_HUMAN]	0.469006	0.508825	0.644618	0.540816	0.0751775	0.877537	1.64517	1.13489	1.2192	0.319007	2.10759	7.79531	1.77558	3.89283	2.7628
Q71RC2-6	LARP4	Isoform 6 of La-related protein 4 OS=Homo sapiens GN=LARP4 - [LARP4_HUMAN]	0.9631	0.803412		0.883256	0.0798443	1.1444	1.06486		1.10463	0.0397689	1.35372	1.49714		1.42543	0.0717069
Q86X29-6	LSR	Isoform 6 of Lipolysis-stimulated lipoprotein receptor OS=Homo sapiens GN=LSR - [LSR_HUMAN]	1.42863	1.80249	1.0896	1.44024	0.291155	1.08518	0.902141	0.854709	0.947343	0.0993697	0.817467	0.723979	0.895241	0.812229	0.0700157
P27816-6	MAP4	Isoform 6 of Microtubule-associated protein 4 OS=Homo sapiens GN=MAP4 - [MAP4_HUMAN]	0.450435	0.583527	0.606606	0.546856	0.0688276	0.972164	0.990888	1.27353	1.07886	0.137862	2.00032	1.87084	1.8804	1.91719	0.0589139
Q7Z406-6	MYH14	Isoform 6 of Myosin-14 OS=Homo sapiens GN=MYH14 - [MYH14_HUMAN]	0.957961		0.918824	0.938392	0.0195686	0.804783		0.926188	0.865486	0.0607024	0.817169		1.07009	0.943628	0.126459
Q9H0M0-6	WWP1	Isoform 6 of NEDD4-like E3 ubiquitin-protein ligase WWP1 OS=Homo sapiens GN=WWP1 - [WWP1_HUMAN]		0.665019	0.492661	0.57884	0.086179			0.391709	0.391709	0			0.812296	0.812296	0
Q9BTX1-6	NDC1	Isoform 6 of Nucleoporin NDC1 OS=Homo sapiens GN=NDC1 - [NDC1_HUMAN]	2.20368	2.69671		2.45019	0.246511	1.11679	1.50967		1.31323	0.196437	0.527167	0.543517		0.535342	0.0081753
Q15366-6	PCBP2	Isoform 6 of Poly(rC)-binding protein 2 OS=Homo sapiens GN=PCBP2 - [PCBP2_HUMAN]		0.948457	1.02759	0.988025	0.0395682		1.04995	1.05426	1.05211	0.00215063		1.15165	1.04357	1.09761	0.054041
P11171-6	EPB41	Isoform 6 of Protein 4.1 OS=Homo sapiens GN=EPB41 - [41_HUMAN]		2.12006	1.55156	1.83581	0.284252		1.1268	1.0563	1.09155	0.0352493		0.652675	0.860175	0.756425	0.10375
Q5BJH7-6	YIF1B	Isoform 6 of Protein YIF1B OS=Homo sapiens GN=YIF1B - [YIF1B_HUMAN]		1.02851	0.695209	0.861859	0.16665		0.816798	0.486845	0.651822	0.164977		0.683337	0.265527	0.474432	0.208905
Q68EM7-6	ARHGAP17	Isoform 6 of Rho GTPase-activating protein 17 OS=Homo sapiens GN=ARHGAP17 - [RHG17_HUMAN]	0.522997		0.434081	0.478539	0.044458	0.907731		1.01012	0.958924	0.0511937	1.61788		2.22807	1.92297	0.305093
Q14BN4-6	SLMAP	Isoform 6 of Sarcolemmal membrane-associated protein OS=Homo sapiens GN=SLMAP - [SLMAP_HUMAN]	0.768852	0.785633		0.777242	0.00839061	0.857582	1.02857		0.943076	0.0854945	1.2763	1.54159		1.40895	0.132646
Q6UXD5-6	SEZ6L2	Isoform 6 of Seizure 6-like protein 2 OS=Homo sapiens GN=SEZ6L2 - [SE6L2_HUMAN]	2.54584		1.14599	1.84592	0.699923	1.78672		0.669769	1.22824	0.558476	0.736351		0.578593	0.657472	0.0788789
O75494-6	SRSF10	Isoform 6 of Serine/arginine-rich splicing factor 10 OS=Homo sapiens GN=SRSF10 - [SRS10_HUMAN]	1.52568		1.273	1.39934	0.126339	1.0238		1.01091	1.01736	0.00644314	0.798033		0.790074	0.794054	0.00397924
O75170-6	PPP6R2	Isoform 6 of Serine/threonine-protein phosphatase 6 regulatory subunit 2 OS=Homo sapiens GN=PPP6R2 - [PP6R2_HUMAN]	0.337668	0.469031	0.576158	0.460952	0.0975305	0.710792	0.886592	0.645465	0.747616	0.101825	1.4942	1.83958	1.19334	1.50904	0.264033
Q9Y6M7-6	SLC4A7	Isoform 6 of Sodium bicarbonate cotransporter 3 OS=Homo sapiens GN=SLC4A7 - [S4A7_HUMAN]	1.91786	2.32801	1.67419	1.97335	0.269788	1.21403	1.14859	1.1165	1.15971	0.0405819	0.636771	0.559885	0.639477	0.612044	0.0368985
Q9NXE4-6	SMPD4	Isoform 6 of Sphingomyelin phosphodiesterase 4 OS=Homo sapiens GN=SMPD4 - [NSMA3_HUMAN]	1.76343		1.53661	1.65002	0.113411	1.0488		0.923477	0.986138	0.0626614	0.552311		0.611624	0.581968	0.0296568
Q9UDY2-6	TJP2	Isoform 6 of Tight junction protein ZO-2 OS=Homo sapiens GN=TJP2 - [ZO2_HUMAN]	0.824733	0.712645		0.768689	0.0560441	0.78342	0.813424		0.798422	0.0150021	0.996695	1.23872		1.11771	0.121013
O95049-5	TJP3	Isoform 6 of Tight junction protein ZO-3 OS=Homo sapiens GN=TJP3 - [ZO3_HUMAN]	1.6114		1.75411	1.68275	0.0713519	0.891981		1.12106	1.00652	0.11454	0.58078		0.650086	0.615433	0.0346532
P25445-6	FAS	Isoform 6 of Tumor necrosis factor receptor superfamily member 6 OS=Homo sapiens GN=FAS - [TNR6_HUMAN]	1.73423	1.34359	1.4944	1.52407	0.160854	0.969826	0.852832		0.911329	0.0584972	0.586741	0.660338		0.623539	0.0367984
P21127-12	CDK11B	Isoform 7 of Cyclin-dependent kinase 11B OS=Homo sapiens GN=CDK11B - [CD11B_HUMAN]	1.08595	1.26174		1.17385	0.0878951	0.984789	1.00825		0.99652	0.0117306	0.948123	0.850189		0.899156	0.0489669
Q9UBC3-7	DNMT3B	Isoform 7 of DNA (cytosine-5)-methyltransferase 3B OS=Homo sapiens GN=DNMT3B - [DNM3B_HUMAN]		0.777699	1.28041	1.02906	0.251356	0.96078	0.523291	0.919372	0.801148	0.1972		0.870354	0.730364	0.800359	0.0699953
Q96SU4-7	OSBPL9	Isoform 7 of Oxysterol-binding protein-related protein 9 OS=Homo sapiens GN=OSBPL9 - [OSBL9_HUMAN]	0.755613	1.04654	0.831888	0.878015	0.123169	1.31706	1.20772	1.02201	1.18226	0.121792	1.29384	1.27482	1.19513	1.2546	0.0427599
Q15149-7	PLEC	Isoform 7 of Plectin OS=Homo sapiens GN=PLEC - [PLEC_HUMAN]	0.753471	0.709679	0.997519	0.820223	0.126636	0.989112	0.965323	0.968728	0.974388	0.0105039	1.35461	1.26804	1.01749	1.21338	0.142954
Q96RT1-7	ERBB2IP	Isoform 7 of Protein LAP2 OS=Homo sapiens GN=ERBB2IP - [LAP2_HUMAN]	2.23705	2.32136		2.27921	0.0421547	0.762823	1.2171		0.989963	0.22714	0.535928	0.705197		0.620562	0.0846347
Q6AWC2-7	WWC2	Isoform 7 of Protein WWC2 OS=Homo sapiens GN=WWC2 - [WWC2_HUMAN]	2.02668	2.03622		2.03145	0.00477279	1.2689	1.1557		1.2123	0.0566	0.656904	0.590457		0.62368	0.0332235
Q9NVH6-7	TMLHE	Isoform 7 of Trimethyllysine dioxygenase, mitochondrial OS=Homo sapiens GN=TMLHE - [TMLH_HUMAN]	3.47364	2.0326	1.85957	2.45527	0.723554	1.07017	0.697447	0.810267	0.859294	0.156062	0.295343	0.317651	0.339903	0.317632	0.0181918
P49815-7	TSC2	Isoform 7 of Tuberin OS=Homo sapiens GN=TSC2 - [TSC2_HUMAN]	1		1.20856	1.10428	0.104279	0.848543		0.979308	0.913926	0.0653825	0.890294		1.06446	0.977378	0.0870833
Q8IUR7-8	ARMC8	Isoform 8 of Armadillo repeat-containing protein 8 OS=Homo sapiens GN=ARMC8 - [ARMC8_HUMAN]	0.656315	2.64857		1.65244	0.996127	1.09672	2.33443		1.71557	0.618858	1.75324	0.583888		1.16856	0.584676
Q9NW68-8	BSDC1	Isoform 8 of BSD domain-containing protein 1 OS=Homo sapiens GN=BSDC1 - [BSDC1_HUMAN]	1.11704		1.57591	1.34648	0.229437	1.38498		1.14618	1.26558	0.119402	1.30087		0.913287	1.10708	0.193793
Q9BTZ2-8	DHRS4	Isoform 8 of Dehydrogenase/reductase SDR family member 4 OS=Homo sapiens GN=DHRS4 - [DHRS4_HUMAN]		2.43566	1.86721	2.15143	0.284227		1.07483	1.01594	1.04539	0.0294444		0.487228	0.549218	0.518223	0.0309954
P22307-8	SCP2	Isoform 8 of Non-specific lipid-transfer protein OS=Homo sapiens GN=SCP2 - [NLTP_HUMAN]	2.5021	2.30962		2.40586	0.0962429	1.14381	1.13699		1.1404	0.0034124	0.477116	0.528106		0.502611	0.0254953
Q13428-8	TCOF1	Isoform 8 of Treacle protein OS=Homo sapiens GN=TCOF1 - [TCOF_HUMAN]		0.729416	1.09636	0.91289	0.183474		1.3865	0.371109	0.878807	0.507698		2.09696	0.514375	1.30567	0.791294
O15320-8	CTAGE5	Isoform 9 of cTAGE family member 5 OS=Homo sapiens GN=CTAGE5 - [CTGE5_HUMAN]	1.00446	1.61633		1.3104	0.305936	1.61995	1.17995		1.39995	0.220001	1.69211	0.714229		1.20317	0.488938
Q13444-9	ADAM15	Isoform 9 of Disintegrin and metalloproteinase domain-containing protein 15 OS=Homo sapiens GN=ADAM15 - [ADA15_HUMAN]	2.22977	1.71763		1.9737	0.256071	0.848824	2.21332		1.53107	0.682247	0.657907	1.38869		1.0233	0.365393
Q8N108-19	MIER1	Isoform 9 of Mesoderm induction early response protein 1 OS=Homo sapiens GN=MIER1 - [MIER1_HUMAN]	0.402789	0.584892		0.49384	0.0910518	0.416425	0.65421		0.535318	0.118892	0.662384	0.79235		0.727367	0.0649833
Q8TEW0-9	PARD3	Isoform 9 of Partitioning defective 3 homolog OS=Homo sapiens GN=PARD3 - [PARD3_HUMAN]	0.656662	0.981732	0.833244	0.823879	0.132874	0.955266	0.452487	0.896756	0.76817	0.224496	1.51049	1.39511	1.33481	1.41347	0.0728862
Q9UKB1-2	FBXW11	Isoform A of F-box/WD repeat-containing protein 11 OS=Homo sapiens GN=FBXW11 - [FBW1B_HUMAN]		0.866249	0.937829	0.902039	0.0357897		0.887698	0.986149	0.936924	0.0492256		1.06608	2.12766	1.59687	0.530788
P50053-2	KHK	Isoform A of Ketohexokinase OS=Homo sapiens GN=KHK - [KHK_HUMAN]		0.315956	0.3244	0.320178	0.00422213		0.980855	0.62578	0.803318	0.177538		3.54174	2.51033	3.02604	0.515706
Q6P1M3-2	LLGL2	Isoform A of Lethal(2) giant larvae protein homolog 2 OS=Homo sapiens GN=LLGL2 - [L2GL2_HUMAN]	0.982687	1.11842	1.00448	1.0352	0.0595177	0.749821	0.653436	0.86535	0.756203	0.086631	0.874133	0.620817	0.953229	0.81606	0.141784
O94916-2	NFAT5	Isoform A of Nuclear factor of activated T-cells 5 OS=Homo sapiens GN=NFAT5 - [NFAT5_HUMAN]	2.16163		1.02339	1.59251	0.569116	0.959575	0.811069	0.842139	0.870927	0.0639538	0.493415		0.784828	0.639121	0.145707
O14662-2	STX16	Isoform A of Syntaxin-16 OS=Homo sapiens GN=STX16 - [STX16_HUMAN]	1.69442	1.52028		1.60735	0.0870687	1.09424	1.11875		1.10649	0.0122568	0.677563	0.765558		0.72156	0.0439973
P22626-2	HNRNPA2B1	Isoform A2 of Heterogeneous nuclear ribonucleoproteins A2/B1 OS=Homo sapiens GN=HNRNPA2B1 - [ROA2_HUMAN]	1.46568	1.55877	1.47999	1.50148	0.0409293	1.15947	1.16168	0.985691	1.10228	0.0824472	0.783501	0.767607	0.70699	0.752699	0.0329662
Q16222-2	UAP1	Isoform AGX1 of UDP-N-acetylhexosamine pyrophosphorylase OS=Homo sapiens GN=UAP1 - [UAP1_HUMAN]	0.342118	0.401445	0.334962	0.359508	0.0297973	0.700755	0.859662	0.922249	0.827556	0.093231	1.86864	1.86625	2.50065	2.07851	0.298497
Q92692-2	PVRL2	Isoform Alpha of Nectin-2 OS=Homo sapiens GN=PVRL2 - [PVRL2_HUMAN]	2.86379	2.37873	1.39848	2.21367	0.60949	1.1268	1.3178	0.801644	1.08208	0.21308	0.365012	0.536981	0.583071	0.495021	0.0938364
P49023-2	PXN	Isoform Alpha of Paxillin OS=Homo sapiens GN=PXN - [PAXI_HUMAN]	0.593562	0.356615	0.614676	0.521618	0.116992	0.779048	0.825418	1.04908	0.884517	0.117896	1.50294	2.33184	1.5967	1.81049	0.370632
P23229-4	ITGA6	Isoform Alpha-6X2A of Integrin alpha-6 OS=Homo sapiens GN=ITGA6 - [ITA6_HUMAN]	2.44145	2.09753	1.40612	1.9817	0.430535	0.85708	0.836382	0.905345	0.866269	0.0288938	0.32795	0.402646	0.646412	0.459003	0.135982
Q01196-7	RUNX1	Isoform AML-1FC of Runt-related transcription factor 1 OS=Homo sapiens GN=RUNX1 - [RUNX1_HUMAN]		0.702024	1.21778	0.959903	0.257879		1.79177	1.33911	1.56544	0.22633		2.65522	1.11852	1.88687	0.768347
Q06330-3	RBPJ	Isoform APCR-3 of Recombining binding protein suppressor of hairless OS=Homo sapiens GN=RBPJ - [SUH_HUMAN]	1.51693	1.61685	1.5222	1.55199	0.04591	0.956599	1.52098	1.13719	1.20493	0.235334	1.0181	1.02823	0.799658	0.948664	0.105444
P56211-2	ARPP19	Isoform ARPP-16 of cAMP-regulated phosphoprotein 19 OS=Homo sapiens GN=ARPP19 - [ARP19_HUMAN]	0.365939	0.479741	0.334674	0.393451	0.0623365	0.825362	1.15316	1.04988	1.00947	0.136841	2.34995	2.52755	2.51124	2.46291	0.0801512
Q07955-3	SRSF1	Isoform ASF-3 of Serine/arginine-rich splicing factor 1 OS=Homo sapiens GN=SRSF1 - [SRSF1_HUMAN]	0.973635		1.24848	1.11106	0.137424	1.14		1.09181	1.11591	0.024092	1.06565		0.887582	0.976615	0.0890329
Q10567-2	AP1B1	Isoform B of AP-1 complex subunit beta-1 OS=Homo sapiens GN=AP1B1 - [AP1B1_HUMAN]	0.170914	0.873573	0.81895	0.621145	0.319142	2.08258	6.09857	0.954588	3.04524	2.20759	12.7845	7.26269	1.18565	7.07762	4.73703
O95782-2	AP2A1	Isoform B of AP-2 complex subunit alpha-1 OS=Homo sapiens GN=AP2A1 - [AP2A1_HUMAN]	1.15039	1.33119	1.33667	1.27275	0.0865499	0.858499	0.910817	0.875757	0.881691	0.0217669	0.91819	0.705925	0.667452	0.763856	0.110255
Q01968-2	OCRL	Isoform B of Inositol polyphosphate 5-phosphatase OCRL-1 OS=Homo sapiens GN=OCRL - [OCRL_HUMAN]	0.583342	0.599992		0.591667	0.00832482	0.796218	0.865179		0.830698	0.0344802	1.43208	1.50013		1.46611	0.0340243
Q9HD20-2	ATP13A1	Isoform B of Manganese-transporting ATPase 13A1 OS=Homo sapiens GN=ATP13A1 - [AT131_HUMAN]	2.23704	2.11222	1.86448	2.07125	0.154834	0.878235	0.848377	0.994275	0.906962	0.0629312	0.434147	0.481532	0.529779	0.481819	0.039042
Q9UBK8-2	MTRR	Isoform B of Methionine synthase reductase OS=Homo sapiens GN=MTRR - [MTRR_HUMAN]	0.597776		0.600101	0.598939	0.00116273	0.656025		0.983387	0.819706	0.163681	1.15144		1.66685	1.40915	0.257706
Q9BU61-2	NDUFAF3	Isoform b of NADH dehydrogenase [ubiquinone] 1 alpha subcomplex assembly factor 3 OS=Homo sapiens GN=NDUFAF3 - [NDUF3_HUMAN]	3.91469	3.35407		3.63438	0.280313	1.2341	1.25558		1.24484	0.010739	0.32148	0.395974		0.358727	0.0372472
Q00325-2	SLC25A3	Isoform B of Phosphate carrier protein, mitochondrial OS=Homo sapiens GN=SLC25A3 - [MPCP_HUMAN]	2.89432	2.49506	2.17416	2.52118	0.294582	1.07667	1.05047	0.980271	1.0358	0.0406981	0.434181	0.436473	0.450425	0.44036	0.00717815
Q9NSI2-2	FAM207A	Isoform B of Protein FAM207A OS=Homo sapiens GN=FAM207A - [F207A_HUMAN]	0.90105	0.826744	0.930558	0.886117	0.0436774	1.09503	1.21762	1.3947	1.23578	0.123015	1.96309	1.70974	1.53717	1.73667	0.174921
Q9UN86-2	G3BP2	Isoform B of Ras GTPase-activating protein-binding protein 2 OS=Homo sapiens GN=G3BP2 - [G3BP2_HUMAN]	0.321042	0.648173	0.612496	0.527237	0.146528	0.362772	1.12045	1.06274	0.848656	0.344379	1.18558	1.67751	1.78774	1.55028	0.261774
Q12824-2	SMARCB1	Isoform B of SWI/SNF-related matrix-associated actin-dependent regulator of chromatin subfamily B member 1 OS=Homo sapiens GN=SMARCB1 - [SNF5_HUMAN]	0.857146	1.23638	1.0523	1.04861	0.154843	1.01853	1.08309	1.04854	1.05005	0.0263759	1.24675	1.03918	1.01355	1.09982	0.104418
Q07817-2	BCL2L1	Isoform Bcl-X(S) of Bcl-2-like protein 1 OS=Homo sapiens GN=BCL2L1 - [B2CL1_HUMAN]	1.10968	2.06985	1.45884	1.54612	0.396819	0.360394	1.30982	1.15963	0.94328	0.416698	0.515814	0.434184	0.808555	0.586184	0.160733
Q92598-2	HSPH1	Isoform Beta of Heat shock protein 105 kDa OS=Homo sapiens GN=HSPH1 - [HS105_HUMAN]	0.732472	0.775114	0.687163	0.731583	0.0359112	1.15228	1.3015	1.24135	1.23171	0.0612988	1.7187	1.80187	1.85255	1.79104	0.0551794
Q02880-2	TOP2B	Isoform Beta-1 of DNA topoisomerase 2-beta OS=Homo sapiens GN=TOP2B - [TOP2B_HUMAN]	1.96706	1.70573	1.82811	1.83364	0.106762	1.32112	0.818148	1.34017	1.15981	0.241718	0.608449	0.417159	0.723212	0.58294	0.126241
Q10567-3	AP1B1	Isoform C of AP-1 complex subunit beta-1 OS=Homo sapiens GN=AP1B1 - [AP1B1_HUMAN]	1.09966	0.690446	0.472798	0.754301	0.259868	1.89467	0.972478	1.01916	1.29544	0.424148	1.80773	1.46528	2.65107	1.97469	0.498285
O60888-3	CUTA	Isoform C of Protein CutA OS=Homo sapiens GN=CUTA - [CUTA_HUMAN]	0.945783		1.03745	0.991618	0.045835	1.18289		1.0447	1.11379	0.0690908	1.41596		1.02447	1.22022	0.195744
P09543-2	CNP	Isoform CNPI of 2',3'-cyclic-nucleotide 3'-phosphodiesterase OS=Homo sapiens GN=CNP - [CN37_HUMAN]	1.7878	1.47656	1.53663	1.60033	0.134809	0.921284	0.794259	0.742061	0.819201	0.0752629	0.547512	0.56067	0.515194	0.541125	0.0191065
P16220-2	CREB1	Isoform CREB-B of Cyclic AMP-responsive element-binding protein 1 OS=Homo sapiens GN=CREB1 - [CREB1_HUMAN]	1.43619	1.6724	1.42226	1.51029	0.114772	1.11585	0.988994	0.97107	1.0253	0.064441	0.943663	0.531568	0.670023	0.715085	0.171228
Q9Y697-2	NFS1	Isoform Cytoplasmic of Cysteine desulfurase, mitochondrial OS=Homo sapiens GN=NFS1 - [NFS1_HUMAN]	3.35373	2.70041	1.93972	2.66462	0.577823	1.1207	1.06889	1.01225	1.06728	0.0442895	0.353302	0.412786	0.504608	0.423565	0.0622387
P07954-2	FH	Isoform Cytoplasmic of Fumarate hydratase, mitochondrial OS=Homo sapiens GN=FH - [FUMH_HUMAN]	3.23724	2.62675	1.81801	2.56067	0.58128	1.14729	1.00009	1.0384	1.06193	0.0623551	0.369141	0.417411	0.560606	0.449053	0.0813042
P00390-2	GSR	Isoform Cytoplasmic of Glutathione reductase, mitochondrial OS=Homo sapiens GN=GSR - [GSHR_HUMAN]	1.24561	1.15304	0.798424	1.06569	0.192728	1.1655	1.23633	1.27968	1.22717	0.0470618	1.05011	1.13788	1.62182	1.26993	0.251385
O95822-2	MLYCD	Isoform Cytoplasmic+peroxisomal of Malonyl-CoA decarboxylase, mitochondrial OS=Homo sapiens GN=MLYCD - [DCMC_HUMAN]	3.47498	3.66317	2.24264	3.12693	0.629991	1.11366	0.517382	0.86073	0.830591	0.244361	0.336248	0.132649	0.413056	0.293984	0.118312
P30044-2	PRDX5	Isoform Cytoplasmic+peroxisomal of Peroxiredoxin-5, mitochondrial OS=Homo sapiens GN=PRDX5 - [PRDX5_HUMAN]	2.28536	2.09022	1.62505	2.00021	0.276982	1.1033	1.04427	1.09927	1.08228	0.0269277	0.428756	0.521166	0.697745	0.549222	0.111592
P18583-5	SON	Isoform D of Protein SON OS=Homo sapiens GN=SON - [SON_HUMAN]	1.12242	1.14758	1.24292	1.17098	0.0519001	1.10089	1.12381	1.03856	1.08775	0.03602	1.0123	0.949885	0.899192	0.953791	0.0462567
Q93062-4	RBPMS	Isoform D of RNA-binding protein with multiple splicing OS=Homo sapiens GN=RBPMS - [RBPMS_HUMAN]		0.704024	0.492862	0.598443	0.105581		1.13059	0.950875	1.04073	0.0898561		2.67355	1.36627	2.01991	0.653644
Q99489-2	DDO	Isoform DDO-2 of D-aspartate oxidase OS=Homo sapiens GN=DDO - [OXDD_HUMAN]	1.44618	0.693514	1.20409	1.1146	0.313724	1.1255	1.10408	0.702544	0.977375	0.194531	0.81655	1.65621	0.593488	1.02208	0.457548
P40763-2	STAT3	Isoform Del-701 of Signal transducer and activator of transcription 3 OS=Homo sapiens GN=STAT3 - [STAT3_HUMAN]		0.758906	0.608933	0.68392	0.0749864		0.969914	0.950206	0.96006	0.00985416		1.36834	1.57151	1.46992	0.101582
Q13557-12	CAMK2D	Isoform Delta 12 of Calcium/calmodulin-dependent protein kinase type II subunit delta OS=Homo sapiens GN=CAMK2D - [KCC2D_HUMAN]	0.663939	0.684728	0.60012	0.649596	0.0359991	0.956032	0.942166	0.990338	0.962845	0.0202476	1.29082	1.40149	1.6414	1.44457	0.146328
Q14738-2	PPP2R5D	Isoform Delta-2 of Serine/threonine-protein phosphatase 2A 56 kDa regulatory subunit delta isoform OS=Homo sapiens GN=PPP2R5D - [2A5D_HUMAN]	0.37366		0.492573	0.433116	0.0594566	0.926782		1.1009	1.01384	0.0870586	2.2431		3.06697	2.65503	0.411936
Q07812-5	BAX	Isoform Epsilon of Apoptosis regulator BAX OS=Homo sapiens GN=BAX - [BAX_HUMAN]	1.05242	0.962425	0.741864	0.918902	0.130464	0.874781	0.879532	0.971919	0.908744	0.0447137	0.87211	0.62413	1.33261	0.942951	0.293542
Q01844-2	EWSR1	Isoform EWS-B of RNA-binding protein EWS OS=Homo sapiens GN=EWSR1 - [EWS_HUMAN]	0.529758	0.667895	0.89519	0.697614	0.15066	0.872816	1.11175	0.996877	0.993813	0.0975674	2.1035	1.77173	1.17476	1.68333	0.384273
Q01433-2	AMPD2	Isoform Ex1A-2-3 of AMP deaminase 2 OS=Homo sapiens GN=AMPD2 - [AMPD2_HUMAN]	0.813542	0.511658	0.280497	0.535232	0.218252	0.881259	1.0058	1.12777	1.00494	0.10064	1.1935	2.06537	3.61839	2.29242	1.00289
Q15223-3	PVRL1	Isoform Gamma of Nectin-1 OS=Homo sapiens GN=PVRL1 - [PVRL1_HUMAN]	1.59767	1.27282	1.03125	1.30058	0.232074	0.940518	0.737479	1.08259	0.920196	0.141622	0.617644	0.602772	1.06782	0.762746	0.215806
P15151-3	PVR	Isoform Gamma of Poliovirus receptor OS=Homo sapiens GN=PVR - [PVR_HUMAN]	2.70454	2.5057	1.75888	2.32304	0.407097	1.20909	1.29104	1.18994	1.23002	0.0438452	0.45666	0.536018	0.595076	0.529251	0.05671
Q13362-2	PPP2R5C	Isoform Gamma-1 of Serine/threonine-protein phosphatase 2A 56 kDa regulatory subunit gamma isoform OS=Homo sapiens GN=PPP2R5C - [2A5G_HUMAN]		0.550718	0.976944	0.763831	0.213113	0.603385	1.12409	0.856779	0.861418	0.212602		1.73543	0.400289	1.06786	0.667571
P02679-2	FGG	Isoform Gamma-A of Fibrinogen gamma chain OS=Homo sapiens GN=FGG - [FIBG_HUMAN]	0.956079	0.626545	0.598666	0.727096	0.162314	0.777612	0.721609	0.55271	0.683977	0.0955942	0.903611	1.23997	1.01076	1.05145	0.1403
P04150-7	NR3C1	Isoform GR-A beta of Glucocorticoid receptor OS=Homo sapiens GN=NR3C1 - [GCR_HUMAN]	0.963207	1.64992	0.753276	1.12213	0.382915	0.9025	0.599026	1.08724	0.862922	0.201267	1.2345	0.377704	1.46814	1.02678	0.468775
P17096-2	HMGA1	Isoform HMG-Y of High mobility group protein HMG-I/HMG-Y OS=Homo sapiens GN=HMGA1 - [HMGA1_HUMAN]	3.41871	2.75032	1.94399	2.70434	0.60293	1.62425	1.23775	1.38481	1.4156	0.159283	0.439902	0.510786	0.711727	0.554138	0.115128
P41235-7	HNF4A	Isoform HNF4-Alpha-9 of Hepatocyte nuclear factor 4-alpha OS=Homo sapiens GN=HNF4A - [HNF4A_HUMAN]	0.762327		1.11303	0.937681	0.175353	0.933725		0.918679	0.926202	0.00752316	1.38678		0.852179	1.11948	0.2673
Q05086-2	UBE3A	Isoform I of Ubiquitin-protein ligase E3A OS=Homo sapiens GN=UBE3A - [UBE3A_HUMAN]	0.452351	0.434614	0.621165	0.50271	0.0840724	0.874067	0.946696	0.848991	0.889918	0.0414328	1.47919	2.18287	1.62331	1.76179	0.303508
P41134-2	ID1	Isoform ID-B of DNA-binding protein inhibitor ID-1 OS=Homo sapiens GN=ID1 - [ID1_HUMAN]	0.232034	0.371552	0.246696	0.283427	0.0626005	0.678676	0.96701	1.00537	0.883686	0.145808	3.06882	2.55336	4.45897	3.36038	0.804818
O15460-2	P4HA2	Isoform IIa of Prolyl 4-hydroxylase subunit alpha-2 OS=Homo sapiens GN=P4HA2 - [P4HA2_HUMAN]	0.971918	0.954285	0.783478	0.903227	0.0849808	1.10206	0.961232	1.09312	1.05214	0.0643848	1.24483	1.20566	1.32706	1.25918	0.0505887
P20020-6	ATP2B1	Isoform K of Plasma membrane calcium-transporting ATPase 1 OS=Homo sapiens GN=ATP2B1 - [AT2B1_HUMAN]	2.76665	2.22767	1.59849	2.1976	0.477374	0.879319	1.12909	0.8729	0.960436	0.119284	0.407842	0.541528	0.519678	0.489683	0.0585536
P30613-2	PKLR	Isoform L-type of Pyruvate kinase PKLR OS=Homo sapiens GN=PKLR - [KPYR_HUMAN]	0.360635	0.344514	0.376416	0.360522	0.0130241	0.609648	0.783566	0.703106	0.698773	0.071068	1.24114	2.37138	2.0461	1.88621	0.475066
P14618-2	PKM	Isoform M1 of Pyruvate kinase PKM OS=Homo sapiens GN=PKM - [KPYM_HUMAN]	0.861861	0.752867		0.807364	0.0544967		0.98355		0.98355	0		1.35909		1.35909	0
Q8IXH7-4	NELFCD	Isoform NELF-D of Negative elongation factor C/D OS=Homo sapiens GN=NELFCD - [NELFD_HUMAN]	0.458802	0.598943	0.731878	0.596541	0.111496	1.07808	0.997951	0.956563	1.01086	0.0504412	2.76011	1.57739	1.33349	1.89033	0.623037
Q07866-7	KLC1	Isoform P of Kinesin light chain 1 OS=Homo sapiens GN=KLC1 - [KLC1_HUMAN]	0.53953	0.484408		0.511969	0.0275608	0.955009	1.07518		1.0151	0.0600867	1.79749	1.85592		1.82671	0.0292137
P29353-2	SHC1	Isoform p52Shc of SHC-transforming protein 1 OS=Homo sapiens GN=SHC1 - [SHC1_HUMAN]	2.14482		0.573744	1.35928	0.785536	1.35612		1.22336	1.28974	0.0663804	0.752154		3.17576	1.96396	1.2118
Q13393-2	PLD1	Isoform PLD1B of Phospholipase D1 OS=Homo sapiens GN=PLD1 - [PLD1_HUMAN]	2.87455	2.66516	1.71311	2.4176	0.505437	1.47661	0.96037	0.874175	1.10372	0.266012	0.632236	0.375167	0.566324	0.524576	0.109021
P29590-14	PML	Isoform PML-14 of Protein PML OS=Homo sapiens GN=PML - [PML_HUMAN]	1.75848	1.7877	1.46138	1.66919	0.147426	1.10047	1.00796	0.909415	1.00595	0.0780121	0.594196	0.576587	0.608552	0.593112	0.013072
P31946-2	YWHAB	Isoform Short of 14-3-3 protein beta/alpha OS=Homo sapiens GN=YWHAB - [1433B_HUMAN]	0.81418	0.768265	0.525913	0.702786	0.126465	0.99854	1.09046	1.17592	1.08831	0.0724294	1.5905	1.64153	2.34098	1.85767	0.342388
Q9Y679-2	AUP1	Isoform Short of Ancient ubiquitous protein 1 OS=Homo sapiens GN=AUP1 - [AUP1_HUMAN]	0.930861	1.39611	1.2487	1.19189	0.194139	0.933279	0.936063	0.874901	0.914748	0.0281988	0.804742	0.674812	0.726067	0.735207	0.0534361
P46013-2	MKI67	Isoform Short of Antigen KI-67 OS=Homo sapiens GN=MKI67 - [KI67_HUMAN]	2.75021	0.835532	3.03249	2.20608	0.975949	2.00801	0.583094	1.63171	1.4076	0.602917	0.663066	0.892874	0.589278	0.715073	0.129283
P15291-2	B4GALT1	Isoform Short of Beta-1,4-galactosyltransferase 1 OS=Homo sapiens GN=B4GALT1 - [B4GT1_HUMAN]	2.35726	2.04969		2.20347	0.153789	0.892028	1.10476		0.998392	0.106363	0.622536	0.622144		0.62234	0.000196033
P54886-2	ALDH18A1	Isoform Short of Delta-1-pyrroline-5-carboxylate synthase OS=Homo sapiens GN=ALDH18A1 - [P5CS_HUMAN]	2.72911	2.39516		2.56214	0.166976	1.03198	0.917764		0.974872	0.0571079	0.389892	0.410812		0.400352	0.0104602
O95793-2	STAU1	Isoform Short of Double-stranded RNA-binding protein Staufen homolog 1 OS=Homo sapiens GN=STAU1 - [STAU1_HUMAN]	0.982756	2.46105	0.750592	1.39813	0.757547	0.815708	0.90105	1.02923	0.915329	0.0877518	1.02387	0.380889	1.39478	0.933178	0.418856
P30419-2	NMT1	Isoform Short of Glycylpeptide N-tetradecanoyltransferase 1 OS=Homo sapiens GN=NMT1 - [NMT1_HUMAN]	0.844981	0.735569	0.768068	0.782873	0.0458776	0.880502	0.911989	1.04196	0.944818	0.0698854	1.14634	1.3412	1.26824	1.25193	0.0803838
Q00839-2	HNRNPU	Isoform Short of Heterogeneous nuclear ribonucleoprotein U OS=Homo sapiens GN=HNRNPU - [HNRPU_HUMAN]	1.45862	1.34559	1.46404	1.42275	0.0546046	1.16974	1.034	1.05021	1.08465	0.0605301	0.804624	0.756663	0.724646	0.761978	0.0328665
P06213-2	INSR	Isoform Short of Insulin receptor OS=Homo sapiens GN=INSR - [INSR_HUMAN]		1.65705	1.59423	1.62564	0.0314077		1.10792	1.01716	1.06254	0.0453829		0.695574	0.554332	0.624953	0.070621
O60488-2	ACSL4	Isoform Short of Long-chain-fatty-acid--CoA ligase 4 OS=Homo sapiens GN=ACSL4 - [ACSL4_HUMAN]	2.20976	1.76595	1.66907	1.88159	0.235393	0.628742	0.556194	0.561768	0.582235	0.0329647	0.293104	0.329318	0.34461	0.322344	0.0215979
Q15796-2	SMAD2	Isoform Short of Mothers against decapentaplegic homolog 2 OS=Homo sapiens GN=SMAD2 - [SMAD2_HUMAN]	1.05593	0.790112	0.665414	0.837151	0.162859	1.48931	1.20805	1.36302	1.35346	0.115024	1.47864	1.2102	2.08356	1.5908	0.365261
P51531-2	SMARCA2	Isoform Short of Probable global transcription activator SNF2L2 OS=Homo sapiens GN=SMARCA2 - [SMCA2_HUMAN]	0.632515	1.60986	0.972282	1.07155	0.405126	0.707651	0.832801	1.23022	0.923558	0.222782	1.17384	0.525783	1.22024	0.973286	0.317
P51159-2	RAB27A	Isoform Short of Ras-related protein Rab-27A OS=Homo sapiens GN=RAB27A - [RB27A_HUMAN]	2.52789	2.56188	0.666229	1.91867	0.885717	0.624051	0.766703	1.10182	0.830859	0.200255	0.223153	0.311341	1.00145	0.511982	0.347974
P35637-2	FUS	Isoform Short of RNA-binding protein FUS OS=Homo sapiens GN=FUS - [FUS_HUMAN]	1.06177	0.932481	1.18333	1.05919	0.102424	1.05519	1.04913	0.984434	1.02959	0.0320224	1.01264	1.02161	0.900236	0.978162	0.055224
Q07157-2	TJP1	Isoform Short of Tight junction protein ZO-1 OS=Homo sapiens GN=TJP1 - [ZO1_HUMAN]	0.870473	0.791065	0.837591	0.833043	0.0325772	0.984546	1.13531	1.15548	1.09178	0.0762704	1.23884	1.79841	1.38282	1.47336	0.237244
Q15542-2	TAF5	Isoform Short of Transcription initiation factor TFIID subunit 5 OS=Homo sapiens GN=TAF5 - [TAF5_HUMAN]	0.963541	0.744959	1.17449	0.960998	0.175366	0.854091	0.815717	0.917606	0.862471	0.0420159	0.901351	0.88258	0.733965	0.839299	0.0748753
Q13595-2	TRA2A	Isoform Short of Transformer-2 protein homolog alpha OS=Homo sapiens GN=TRA2A - [TRA2A_HUMAN]	1.44257	1.64251		1.54254	0.099967	1.02882	1.04187		1.03535	0.0065224	0.734608	0.659895		0.697251	0.0373566
O14763-2	TNFRSF10B	Isoform Short of Tumor necrosis factor receptor superfamily member 10B OS=Homo sapiens GN=TNFRSF10B - [TR10B_HUMAN]	2.60614	2.67721	1.58389	2.28908	0.499489	1.14635	1.41617	1.01923	1.19392	0.165505	0.445725	0.554388	0.633047	0.544387	0.0768005
P45974-2	USP5	Isoform Short of Ubiquitin carboxyl-terminal hydrolase 5 OS=Homo sapiens GN=USP5 - [UBP5_HUMAN]	0.574251	0.519212	0.410525	0.50133	0.0680265	0.882267	0.881292	0.992691	0.91875	0.0522858	1.56637	1.73929	2.57751	1.96106	0.441581
Q16637-3	SMN1	Isoform SMN-delta7 of Survival motor neuron protein OS=Homo sapiens GN=SMN1 - [SMN_HUMAN]		0.912448	1.02065	0.966547	0.0540988		1.31	1.23556	1.27278	0.0372212		1.36158	1.36159	1.36159	1.92177e-06
P21964-2	COMT	Isoform Soluble of Catechol O-methyltransferase OS=Homo sapiens GN=COMT - [COMT_HUMAN]	1.23446	1.34122	1.0986	1.22476	0.0992873	0.888301	1.05434	0.976178	0.972939	0.0678235	0.762592	0.811726	0.983836	0.852718	0.0948592
Q13243-3	SRSF5	Isoform SRP40-4 of Serine/arginine-rich splicing factor 5 OS=Homo sapiens GN=SRSF5 - [SRSF5_HUMAN]	0.507548	0.837743		0.672645	0.165097	0.751682	0.718804		0.735243	0.0164387	1.42665	1.04814		1.2374	0.189255
Q13247-3	SRSF6	Isoform SRP55-3 of Serine/arginine-rich splicing factor 6 OS=Homo sapiens GN=SRSF6 - [SRSF6_HUMAN]	0.87406	1.03791	1.09785	1.00327	0.0945882	1.05005	1.08768	0.925608	1.02111	0.0692572	1.29302	1.07173	0.806703	1.05715	0.198806
P62258-2	YWHAE	Isoform SV of 14-3-3 protein epsilon OS=Homo sapiens GN=YWHAE - [1433E_HUMAN]	0.725398	0.619853	0.583844	0.643032	0.0600684	1.02607	1.07037	1.08448	1.0603	0.0248828	1.52898	1.67671	1.97161	1.72576	0.184002
P10636-3	MAPT	Isoform Tau-A of Microtubule-associated protein tau OS=Homo sapiens GN=MAPT - [TAU_HUMAN]	0.537777	0.108871	0.414019	0.353556	0.180244	0.908227	0.697187	1.12753	0.910981	0.175698	1.80156		2.67272	2.23714	0.43558
P17480-2	UBTF	Isoform UBF2 of Nucleolar transcription factor 1 OS=Homo sapiens GN=UBTF - [UBF1_HUMAN]	2.1589	1.64708	1.63939	1.81512	0.243109	1.36632	1.0786	1.12454	1.18982	0.126205	0.660314	0.65295	0.702069	0.671778	0.0216293
Q15853-4	USF2	Isoform USF2c of Upstream stimulatory factor 2 OS=Homo sapiens GN=USF2 - [USF2_HUMAN]		2.40387	1.67606	2.03996	0.363905		1.09198	1.14938	1.12068	0.0286981		0.472578	0.674592	0.573585	0.101007
P23634-7	ATP2B4	Isoform ZB of Plasma membrane calcium-transporting ATPase 4 OS=Homo sapiens GN=ATP2B4 - [AT2B4_HUMAN]		1.81116	1.58527	1.69822	0.112948		1.0343	0.906519	0.970408	0.0638886		0.594095	0.604149	0.599122	0.00502674
Q9C0C9	UBE2O	(E3-independent) E2 ubiquitin-conjugating enzyme OS=Homo sapiens GN=UBE2O PE=1 SV=3 - [UBE2O_HUMAN]	0.682544	0.550601	0.49602	0.576388	0.078301	0.79904	0.844067	0.910846	0.851318	0.0459316	1.45457	1.91352	1.94128	1.76979	0.22318
O14874	BCKDK	[3-methyl-2-oxobutanoate dehydrogenase [lipoamide]] kinase, mitochondrial OS=Homo sapiens GN=BCKDK PE=1 SV=2 - [BCKD_HUMAN]	3.45161	2.61711	2.00323	2.69065	0.593582	1.07756	0.965836	1.06319	1.03553	0.0496268	0.3636	0.360462	0.491892	0.405318	0.0612305
Q15118	PDK1	[Pyruvate dehydrogenase (acetyl-transferring)] kinase isozyme 1, mitochondrial OS=Homo sapiens GN=PDK1 PE=1 SV=1 - [PDK1_HUMAN]	2.97067	2.01875	2.4954	2.49494	0.388622	1.45362	1.47586	1.14057	1.35668	0.153085	0.678956	0.671249	0.59519	0.648465	0.0378023
Q15120	PDK3	[Pyruvate dehydrogenase (acetyl-transferring)] kinase isozyme 3, mitochondrial OS=Homo sapiens GN=PDK3 PE=1 SV=1 - [PDK3_HUMAN]	2.80706	4.30399	1.49134	2.86746	1.14906	0.78447	1.78932	1.09916	1.22431	0.419664	0.293214	0.432498	0.712311	0.479341	0.174273
Q9P0J1	PDP1	[Pyruvate dehydrogenase [acetyl-transferring]]-phosphatase 1, mitochondrial OS=Homo sapiens GN=PDP1 PE=1 SV=3 - [PDP1_HUMAN]	7.00746	3.83227	1.9368	4.25884	2.09195	1.47263	1.02135	1.66435	1.38611	0.269539	0.225385	0.28946	0.702496	0.40578	0.211434
Q9P2J9	PDP2	[Pyruvate dehydrogenase [acetyl-transferring]]-phosphatase 2, mitochondrial OS=Homo sapiens GN=PDP2 PE=2 SV=2 - [PDP2_HUMAN]	0.960581	1.84966	1.69186	1.5007	0.387317	0.73267	1.12977	0.974293	0.945577	0.163382	0.800265	0.63543	0.585763	0.673819	0.0916808
Q9BV57	ADI1	1,2-dihydroxy-3-keto-5-methylthiopentene dioxygenase OS=Homo sapiens GN=ADI1 PE=1 SV=1 - [MTND_HUMAN]	0.424758	0.328297	0.254034	0.335696	0.0698939	0.468302	0.534226	0.53114	0.511222	0.0303757	1.30434	1.75566	2.0352	1.6984	0.301106
Q04446	GBE1	1,4-alpha-glucan-branching enzyme OS=Homo sapiens GN=GBE1 PE=1 SV=3 - [GLGB_HUMAN]	0.206357	0.475218	0.54588	0.409152	0.146271	0.821631	0.905538	0.989794	0.905654	0.0686525	2.62861	2.34563	2.39051	2.45492	0.124178
P61604	HSPE1	10 kDa heat shock protein, mitochondrial OS=Homo sapiens GN=HSPE1 PE=1 SV=2 - [CH10_HUMAN]	3.58642	3.18857	2.14811	2.97437	0.606408	1.26774	1.10955	1.17261	1.1833	0.0650216	0.34021	0.382087	0.538815	0.420371	0.0854797
Q9NRX4	PHPT1	14 kDa phosphohistidine phosphatase OS=Homo sapiens GN=PHPT1 PE=1 SV=1 - [PHP14_HUMAN]	0.318578	0.505811	0.31137	0.378586	0.0900095	0.778273	0.850598	0.785518	0.804796	0.0325215	2.83644	1.63204	2.62563	2.36471	0.525173
Q04917	YWHAH	14-3-3 protein eta OS=Homo sapiens GN=YWHAH PE=1 SV=4 - [1433F_HUMAN]	0.744978	0.638679	0.499157	0.627605	0.100661	0.970059	0.994851	1.1429	1.03594	0.0763102	1.4509	1.60412	2.12488	1.72663	0.288466
P61981	YWHAG	14-3-3 protein gamma OS=Homo sapiens GN=YWHAG PE=1 SV=2 - [1433G_HUMAN]	0.629449	0.646822	0.555483	0.610585	0.0396032	0.996555	1.09012	1.16154	1.08274	0.0675578	1.78574	1.75996	2.21002	1.91857	0.206354
P31947	SFN	14-3-3 protein sigma OS=Homo sapiens GN=SFN PE=1 SV=1 - [1433S_HUMAN]	0.556148	0.971044		0.763596	0.207448	1.18037	1.50385		1.34211	0.161741	2.31558	1.61114		1.96336	0.35222
P27348	YWHAQ	14-3-3 protein theta OS=Homo sapiens GN=YWHAQ PE=1 SV=1 - [1433T_HUMAN]	0.647485	0.50415	0.557294	0.569643	0.0591645	0.897289	0.810809	1.02542	0.911172	0.0881614	1.56975	1.74463	1.95697	1.75712	0.158327
P63104	YWHAZ	14-3-3 protein zeta/delta OS=Homo sapiens GN=YWHAZ PE=1 SV=1 - [1433Z_HUMAN]	0.490278	0.782309	0.415639	0.562742	0.158219	1.01779	1.08347	1.12049	1.07392	0.0424676	1.8332	1.52433	2.13279	1.83011	0.248409
O60613	SEP15	15 kDa selenoprotein OS=Homo sapiens GN=SEP15 PE=1 SV=3 - [SEP15_HUMAN]	0.952657	1.19163	0.917473	1.02059	0.121794	0.608989	1.19565	1.06156	0.955399	0.250991	0.689551	1.02058	1.17693	0.96235	0.203185
Q9C0C2	TNKS1BP1	182 kDa tankyrase-1-binding protein OS=Homo sapiens GN=TNKS1BP1 PE=1 SV=4 - [TB182_HUMAN]	0.600279	0.736832	0.539694	0.625601	0.0824489	0.771411	0.912461	0.988046	0.890639	0.0897765	1.8724	1.81915	1.69708	1.79621	0.0733865
Q99943	AGPAT1	1-acyl-sn-glycerol-3-phosphate acyltransferase alpha OS=Homo sapiens GN=AGPAT1 PE=1 SV=2 - [PLCA_HUMAN]	2.98799	2.62386	1.74261	2.45149	0.522832	0.889373	1.24861	0.937685	1.02522	0.159184	0.470933	0.507652	0.5811	0.519895	0.0458013
Q9NUQ2	AGPAT5	1-acyl-sn-glycerol-3-phosphate acyltransferase epsilon OS=Homo sapiens GN=AGPAT5 PE=1 SV=3 - [PLCE_HUMAN]	2.82502	2.40953	1.97993	2.40483	0.345021	1.49233	1.0199	1.06993	1.19405	0.211899	0.481049	0.484361	0.592839	0.519416	0.051935
P51178	PLCD1	1-phosphatidylinositol 4,5-bisphosphate phosphodiesterase delta-1 OS=Homo sapiens GN=PLCD1 PE=1 SV=2 - [PLCD1_HUMAN]	0.375701		1.4778	0.926751	0.55105	0.471167		1.05042	0.760794	0.289628	1.31581		0.681552	0.998679	0.317127
Q8N3E9	PLCD3	1-phosphatidylinositol 4,5-bisphosphate phosphodiesterase delta-3 OS=Homo sapiens GN=PLCD3 PE=1 SV=3 - [PLCD3_HUMAN]	3.22831	2.66975	1.21149	2.36985	0.850232	0.996839	0.700446	1.07643	0.924573	0.161779	0.277518	0.272944	0.903785	0.484749	0.296309
Q6L8Q7	PDE12	2',5'-phosphodiesterase 12 OS=Homo sapiens GN=PDE12 PE=1 SV=2 - [PDE12_HUMAN]	1.5826	1.51991	1.11109	1.40453	0.209065	1.04609	0.995337	0.977542	1.00632	0.0290437	0.698111	0.658016	0.807526	0.721217	0.0631861
Q9Y6K5	OAS3	2'-5'-oligoadenylate synthase 3 OS=Homo sapiens GN=OAS3 PE=1 SV=3 - [OAS3_HUMAN]	0.861709	0.859961	0.785159	0.83561	0.0356814	0.835676	0.723182	1.10935	0.889403	0.162165	1.33652	0.665768	1.45336	1.15188	0.34703
P62333	PSMC6	26S protease regulatory subunit 10B OS=Homo sapiens GN=PSMC6 PE=1 SV=1 - [PRS10_HUMAN]	0.771956	0.803222	0.760794	0.778657	0.0179576	1.04436	1.01992	1.00393	1.02274	0.0166257	1.40603	1.3499	1.3524	1.36944	0.0258925
P62191	PSMC1	26S protease regulatory subunit 4 OS=Homo sapiens GN=PSMC1 PE=1 SV=1 - [PRS4_HUMAN]	0.768035	0.757362	0.768455	0.764617	0.00513337	1.06652	1.0587	1.09157	1.07226	0.0140215	1.47069	1.53781	1.47785	1.49545	0.0300965
R4GNH3	PSMC3	26S protease regulatory subunit 6A OS=Homo sapiens GN=PSMC3 PE=1 SV=1 - [R4GNH3_HUMAN]	0.781825	0.785409	0.721305	0.762847	0.0294107	1.00282	1.06615	1.03258	1.03385	0.025873	1.39566	1.42703	1.51019	1.44429	0.0483218
P35998	PSMC2	26S protease regulatory subunit 7 OS=Homo sapiens GN=PSMC2 PE=1 SV=3 - [PRS7_HUMAN]	0.827463	0.843238	0.715937	0.795546	0.0566593	1.03745	1.13751	1.06222	1.07906	0.0425484	1.36821	1.47781	1.46877	1.43826	0.049673
Q99460	PSMD1	26S proteasome non-ATPase regulatory subunit 1 OS=Homo sapiens GN=PSMD1 PE=1 SV=2 - [PSMD1_HUMAN]	0.778705	0.76129	0.843777	0.794591	0.0354992	1.06959	1.14903	1.04697	1.08853	0.0437651	1.46139	1.59639	1.26818	1.44199	0.134695
B1AJY7	PSMD10	26S proteasome non-ATPase regulatory subunit 10 OS=Homo sapiens GN=PSMD10 PE=1 SV=1 - [B1AJY7_HUMAN]	0.530474		0.417422	0.473948	0.0565256	0.8983		1.00401	0.951156	0.0528558	2.01444		2.48203	2.24824	0.233798
O00231	PSMD11	26S proteasome non-ATPase regulatory subunit 11 OS=Homo sapiens GN=PSMD11 PE=1 SV=3 - [PSD11_HUMAN]	0.726361	0.705193	0.72903	0.720195	0.0106634	1.08698	1.05149	1.10639	1.08162	0.0227314	1.6093	1.56714	1.50592	1.56079	0.042444
O00232	PSMD12	26S proteasome non-ATPase regulatory subunit 12 OS=Homo sapiens GN=PSMD12 PE=1 SV=3 - [PSD12_HUMAN]	0.533097	0.855137	0.752369	0.713534	0.134309	1.06996	1.11353	0.981224	1.05491	0.055055	2.11902	1.45646	1.39498	1.65682	0.327787
Q9UNM6	PSMD13	26S proteasome non-ATPase regulatory subunit 13 OS=Homo sapiens GN=PSMD13 PE=1 SV=2 - [PSD13_HUMAN]	0.796412	0.769708	0.857285	0.807802	0.0366492	1.06821	1.10393	1.1333	1.10181	0.0266147	1.29457	1.49599	1.38351	1.39136	0.0824191
O00487	PSMD14	26S proteasome non-ATPase regulatory subunit 14 OS=Homo sapiens GN=PSMD14 PE=1 SV=1 - [PSDE_HUMAN]	0.779251	0.629772	0.84722	0.752081	0.0908276	1.08679	1.11678	1.14097	1.11485	0.0221605	1.47096	1.8438	1.40945	1.57474	0.191907
Q13200	PSMD2	26S proteasome non-ATPase regulatory subunit 2 OS=Homo sapiens GN=PSMD2 PE=1 SV=3 - [PSMD2_HUMAN]	0.894291	0.851769	0.81348	0.85318	0.0330057	1.0848	1.07568	1.07364	1.07804	0.00485171	1.36567	1.27126	1.33987	1.3256	0.0398435
O43242	PSMD3	26S proteasome non-ATPase regulatory subunit 3 OS=Homo sapiens GN=PSMD3 PE=1 SV=2 - [PSMD3_HUMAN]	0.785497	0.743872	0.785926	0.771765	0.019724	1.14474	1.05971	1.12124	1.10856	0.0358499	1.59509	1.5238	1.45344	1.52411	0.0578292
P55036	PSMD4	26S proteasome non-ATPase regulatory subunit 4 OS=Homo sapiens GN=PSMD4 PE=1 SV=1 - [PSMD4_HUMAN]	0.828037	0.780892	0.827863	0.812264	0.0221835	1.06694	1.11917	1.0298	1.07197	0.0366571	1.72192	1.29709	1.31589	1.44497	0.195986
Q15008	PSMD6	26S proteasome non-ATPase regulatory subunit 6 OS=Homo sapiens GN=PSMD6 PE=1 SV=1 - [PSMD6_HUMAN]	0.648527	0.666674	0.719257	0.678153	0.0299947	1.09432	1.1054	0.991282	1.06367	0.0513835	1.67625	1.57132	1.52107	1.58954	0.0646504
P51665	PSMD7	26S proteasome non-ATPase regulatory subunit 7 OS=Homo sapiens GN=PSMD7 PE=1 SV=2 - [PSMD7_HUMAN]	0.811287	0.864203	0.835408	0.836966	0.0216307	1.18745	1.16559	1.17222	1.17509	0.00915046	1.43789	1.41633	1.44549	1.43324	0.0123484
R4GMR5	PSMD8	26S proteasome non-ATPase regulatory subunit 8 OS=Homo sapiens GN=PSMD8 PE=1 SV=1 - [R4GMR5_HUMAN]	0.510538	0.775717	0.706776	0.664344	0.11234	0.962605	1.08643	1.02133	1.02346	0.0505756	2.00204	1.4418	1.50359	1.64914	0.250811
J3KN29	PSMD9	26S proteasome non-ATPase regulatory subunit 9 OS=Homo sapiens GN=PSMD9 PE=1 SV=1 - [J3KN29_HUMAN]	0.550351	0.695027	0.544946	0.596774	0.0695099	1.00764	0.982024	0.973142	0.987602	0.0146254	1.92099	1.46991	1.88151	1.75747	0.203975
Q13442	PDAP1	28 kDa heat- and acid-stable phosphoprotein OS=Homo sapiens GN=PDAP1 PE=1 SV=1 - [HAP28_HUMAN]	0.803008	0.551704	0.511285	0.621999	0.129052	0.864225	1.07601	1.33283	1.09102	0.191603	1.46664	1.68942	2.65162	1.93589	0.5142
P82664	MRPS10	28S ribosomal protein S10, mitochondrial OS=Homo sapiens GN=MRPS10 PE=1 SV=2 - [RT10_HUMAN]	6.58677	3.44125	2.06586	4.03129	1.89223	1.64801	1.04766	1.12269	1.27278	0.267084	0.235482	0.254889	0.563065	0.351145	0.150059
O15235	MRPS12	28S ribosomal protein S12, mitochondrial OS=Homo sapiens GN=MRPS12 PE=1 SV=1 - [RT12_HUMAN]	4.26739	2.30681	2.47728	3.01716	0.886782	1.25595	0.756457	1.08789	1.03343	0.207519	0.303921	0.334293	0.441168	0.359794	0.0588609
O60783	MRPS14	28S ribosomal protein S14, mitochondrial OS=Homo sapiens GN=MRPS14 PE=1 SV=1 - [RT14_HUMAN]	3.56659	2.98794	2.20587	2.92013	0.557578	1.36219	1.14549	0.979761	1.16248	0.156588	0.391772	0.40072	0.457024	0.416505	0.0288828
P82914	MRPS15	28S ribosomal protein S15, mitochondrial OS=Homo sapiens GN=MRPS15 PE=1 SV=1 - [RT15_HUMAN]	4.25277	3.44388	2.35575	3.3508	0.777247	1.3172	1.32187	0.908245	1.18244	0.193894	0.343288	0.389468	0.301415	0.344724	0.0359619
Q9Y3D3	MRPS16	28S ribosomal protein S16, mitochondrial OS=Homo sapiens GN=MRPS16 PE=1 SV=1 - [RT16_HUMAN]	3.97048	2.90144	2.17953	3.01715	0.735716	1.01851	0.994202	1.27969	1.09747	0.129233	0.296183	0.353363	0.48144	0.376995	0.0774548
E9PE17	MRPS17	28S ribosomal protein S17, mitochondrial (Fragment) OS=Homo sapiens GN=MRPS17 PE=3 SV=1 - [E9PE17_HUMAN]	4.23841	2.9289	2.23435	3.13389	0.830897	1.32656	1.04223	1.04275	1.13718	0.133913	0.327217	0.315866	0.493148	0.378743	0.0810286
Q9NVS2	MRPS18A	28S ribosomal protein S18a, mitochondrial OS=Homo sapiens GN=MRPS18A PE=1 SV=1 - [RT18A_HUMAN]	4.29938	2.83082	2.10719	3.07913	0.912019	1.25747	0.85463	1.1552	1.0891	0.170972	0.297915	0.323168	0.55666	0.392581	0.116478
Q9Y676	MRPS18B	28S ribosomal protein S18b, mitochondrial OS=Homo sapiens GN=MRPS18B PE=1 SV=1 - [RT18B_HUMAN]	3.66165	3.15058	1.94437	2.91887	0.719968	1.24361	0.817893	0.95702	1.00618	0.17724	0.321845	0.314853	0.490295	0.375664	0.0811063
Q9Y399	MRPS2	28S ribosomal protein S2, mitochondrial OS=Homo sapiens GN=MRPS2 PE=1 SV=1 - [RT02_HUMAN]	3.28766	3.15161	1.94743	2.79557	0.602288	1.09051	1.06202	0.967827	1.04012	0.0524256	0.327909	0.346655	0.508579	0.394381	0.081112
P82921	MRPS21	28S ribosomal protein S21, mitochondrial OS=Homo sapiens GN=MRPS21 PE=1 SV=2 - [RT21_HUMAN]	4.13646	2.7015		3.41898	0.717482	0.828119	0.95578		0.891949	0.0638307	0.201404	0.33907		0.270237	0.0688332
G5E9W7	MRPS22	28S ribosomal protein S22, mitochondrial OS=Homo sapiens GN=MRPS22 PE=1 SV=1 - [G5E9W7_HUMAN]	3.58434	2.81839	1.88023	2.76099	0.696885	1.11861	1.00592	1.02895	1.05116	0.0486137	0.306897	0.379484	0.537562	0.407981	0.0963004
J3QLR8	MRPS23	28S ribosomal protein S23, mitochondrial OS=Homo sapiens GN=MRPS23 PE=1 SV=1 - [J3QLR8_HUMAN]	2.94994	2.91209	1.91802	2.59335	0.477782	1.18913	1.0892	0.998886	1.0924	0.077699	0.345733	0.372867	0.543406	0.420669	0.0874927
Q96EL2	MRPS24	28S ribosomal protein S24, mitochondrial OS=Homo sapiens GN=MRPS24 PE=1 SV=1 - [RT24_HUMAN]	3.28434	3.07159	1.91646	2.75747	0.600989	1.17843	1.06438	1.02932	1.09071	0.063654	0.330919	0.314892	0.51229	0.386034	0.0895163
P82663	MRPS25	28S ribosomal protein S25, mitochondrial OS=Homo sapiens GN=MRPS25 PE=1 SV=1 - [RT25_HUMAN]	3.89569	3.09503	2.06634	3.01902	0.748757	1.17695	0.99914	1.00533	1.06048	0.0824004	0.299879	0.341957	0.493364	0.3784	0.0830872
Q9BYN8	MRPS26	28S ribosomal protein S26, mitochondrial OS=Homo sapiens GN=MRPS26 PE=1 SV=1 - [RT26_HUMAN]	4.33912	3.85637	2.13492	3.44347	0.94604	1.09291	0.830074	0.993888	0.97229	0.108383	0.301887	0.255713	0.48309	0.346897	0.0981309
Q92552	MRPS27	28S ribosomal protein S27, mitochondrial OS=Homo sapiens GN=MRPS27 PE=1 SV=3 - [RT27_HUMAN]	3.13998		1.98483	2.5624	0.577576	1.13775		0.955291	1.04652	0.0912309	0.366632		0.496672	0.431652	0.06502
Q9Y2Q9	MRPS28	28S ribosomal protein S28, mitochondrial OS=Homo sapiens GN=MRPS28 PE=1 SV=1 - [RT28_HUMAN]	3.73992	2.68897	2.11746	2.84878	0.671939	1.14887	0.97625	0.978123	1.03441	0.0809357	0.292121	0.346648	0.479294	0.372688	0.0786004
Q9NP92	MRPS30	28S ribosomal protein S30, mitochondrial OS=Homo sapiens GN=MRPS30 PE=1 SV=2 - [RT30_HUMAN]	3.19728	3.22765	2.02019	2.81504	0.562179	1.05896	1.17159	0.902469	1.04434	0.110353	0.363679	0.370383	0.468553	0.400871	0.047936
Q92665	MRPS31	28S ribosomal protein S31, mitochondrial OS=Homo sapiens GN=MRPS31 PE=1 SV=3 - [RT31_HUMAN]	4.06139	3.60272	2.20038	3.28817	0.791642	1.19088	1.2084	0.971772	1.12368	0.107656	0.314979	0.342563	0.473696	0.377079	0.0692398
C9JBY7	MRPS33	28S ribosomal protein S33, mitochondrial OS=Homo sapiens GN=MRPS33 PE=1 SV=1 - [C9JBY7_HUMAN]	3.64218	5.17327	2.10686	3.64077	1.25185	0.816472	1.05475	0.95743	0.942885	0.0978204	0.131585	0.212107	0.433256	0.258983	0.127539
P82930	MRPS34	28S ribosomal protein S34, mitochondrial OS=Homo sapiens GN=MRPS34 PE=1 SV=2 - [RT34_HUMAN]	2.80182	2.58075	1.95414	2.44557	0.359021	1.12042	0.803505	1.05692	0.993615	0.136905	0.357651	0.342021	0.620283	0.439985	0.127649
P82673	MRPS35	28S ribosomal protein S35, mitochondrial OS=Homo sapiens GN=MRPS35 PE=1 SV=1 - [RT35_HUMAN]	4.33517	3.60536	1.87019	3.27024	1.03385	1.17775	1.20477	1.08897	1.15716	0.0494638	0.286317	0.380847	0.567431	0.411532	0.116797
P82909	MRPS36	28S ribosomal protein S36, mitochondrial OS=Homo sapiens GN=MRPS36 PE=1 SV=2 - [RT36_HUMAN]	4.01657	2.93748	1.99154	2.98187	0.827313	1.13512	1.09317	0.998486	1.07559	0.057149	0.309804	0.384072	0.505054	0.399643	0.080467
P82675	MRPS5	28S ribosomal protein S5, mitochondrial OS=Homo sapiens GN=MRPS5 PE=1 SV=2 - [RT05_HUMAN]	3.50204	2.96211	2.24069	2.90161	0.516716	1.13361	1.00569	1.06439	1.0679	0.0522809	0.322997	0.341343	0.490279	0.384873	0.0749088
P82932	MRPS6	28S ribosomal protein S6, mitochondrial OS=Homo sapiens GN=MRPS6 PE=1 SV=3 - [RT06_HUMAN]	3.01733	2.5228	2.26572	2.60195	0.311903	1.18074	1.02588	1.11245	1.10636	0.0633705	0.374546	0.383463	0.512497	0.423502	0.0630341
Q9Y2R9	MRPS7	28S ribosomal protein S7, mitochondrial OS=Homo sapiens GN=MRPS7 PE=1 SV=2 - [RT07_HUMAN]	3.42976	2.88974	1.79334	2.70428	0.680818	1.09257	0.921341	1.01947	1.01112	0.0701516	0.326069	0.323344	0.538142	0.395851	0.100621
P82933	MRPS9	28S ribosomal protein S9, mitochondrial OS=Homo sapiens GN=MRPS9 PE=1 SV=2 - [RT09_HUMAN]	4.7239	3.18496	2.18472	3.36453	1.04436	1.12569	0.759688	1.00207	0.962481	0.152018	0.268643	0.251244	0.453151	0.324346	0.0913553
O75600	GCAT	2-amino-3-ketobutyrate coenzyme A ligase, mitochondrial OS=Homo sapiens GN=GCAT PE=1 SV=1 - [KBL_HUMAN]	2.47045	1.3116	1.63255	1.80487	0.488538	0.845625	0.791413	0.735679	0.790906	0.0448867	0.357674	0.648241	0.448289	0.484735	0.12139
Q96SZ5	ADO	2-aminoethanethiol dioxygenase OS=Homo sapiens GN=ADO PE=1 SV=2 - [AEDO_HUMAN]		0.391868	0.599133	0.4955	0.103633		0.786211	1.02339	0.904801	0.11859		1.86558	1.88829	1.87694	0.0113576
O43598	DNPH1	2'-deoxynucleoside 5'-phosphate N-hydrolase 1 OS=Homo sapiens GN=DNPH1 PE=1 SV=1 - [DNPH1_HUMAN]		0.578947	0.521234	0.55009	0.028856		1.00156	1.00766	1.00461	0.00305447		1.87204	2.1821	2.02707	0.155032
Q5HYK3	COQ5	2-methoxy-6-polyprenyl-1,4-benzoquinol methylase, mitochondrial OS=Homo sapiens GN=COQ5 PE=1 SV=2 - [COQ5_HUMAN]	3.42067	2.7768	1.69274	2.63007	0.713011	1.03536	1.05689	1.12642	1.07289	0.0388601	0.341717	0.406277	0.586838	0.444944	0.103738
F5H145	OGFOD2	2-oxoglutarate and iron-dependent oxygenase domain-containing protein 2 (Fragment) OS=Homo sapiens GN=OGFOD2 PE=1 SV=1 - [F5H145_HUMAN]	0.783771		0.483764	0.633768	0.150003	0.632427		0.775809	0.704118	0.0716909	0.846605		1.66184	1.25422	0.407619
Q6PK18	OGFOD3	2-oxoglutarate and iron-dependent oxygenase domain-containing protein 3 OS=Homo sapiens GN=OGFOD3 PE=1 SV=2 - [OGFD3_HUMAN]	2.71385	0.987706		1.85078	0.863072	1.6711	0.579043		1.12507	0.54603	0.646066	0.60989		0.627978	0.0180878
Q02218	OGDH	2-oxoglutarate dehydrogenase, mitochondrial OS=Homo sapiens GN=OGDH PE=1 SV=3 - [ODO1_HUMAN]	3.36295	2.97607	2.01906	2.78603	0.564861	1.0783	1.02512	1.00608	1.0365	0.03056	0.328957	0.351548	0.492438	0.390981	0.0723316
P12694	BCKDHA	2-oxoisovalerate dehydrogenase subunit alpha, mitochondrial OS=Homo sapiens GN=BCKDHA PE=1 SV=2 - [ODBA_HUMAN]	3.44811	3.24008	1.89051	2.85957	0.69047	1.12605	0.950785	0.943068	1.00663	0.0844968	0.353555	0.259354	0.515157	0.376022	0.105633
P21953	BCKDHB	2-oxoisovalerate dehydrogenase subunit beta, mitochondrial OS=Homo sapiens GN=BCKDHB PE=1 SV=2 - [ODBB_HUMAN]	3.84694	2.266	2.37236	2.82843	0.7215	1.12012	0.986437	1.10632	1.07096	0.0600324	0.305499	0.345076	0.487558	0.379378	0.0781826
Q8IV48	ERI1	3'-5' exoribonuclease 1 OS=Homo sapiens GN=ERI1 PE=1 SV=3 - [ERI1_HUMAN]		0.997069	0.666232	0.83165	0.165419		0.980177	0.853512	0.916844	0.0633326		1.0227	1.43755	1.23013	0.207426
Q9BYD6	MRPL1	39S ribosomal protein L1, mitochondrial OS=Homo sapiens GN=MRPL1 PE=1 SV=2 - [RM01_HUMAN]	3.61928	3.39089	2.08003	3.03007	0.678217	1.18855	1.17482	0.917386	1.09359	0.124719	0.336057	0.360721	0.527416	0.408065	0.0849926
Q7Z7H8	MRPL10	39S ribosomal protein L10, mitochondrial OS=Homo sapiens GN=MRPL10 PE=1 SV=3 - [RM10_HUMAN]	4.27268	4.12803	2.10007	3.50026	0.991845	1.41385	1.24798	0.968848	1.21022	0.183621	0.367097	0.314133	0.661193	0.447474	0.152661
Q9Y3B7	MRPL11	39S ribosomal protein L11, mitochondrial OS=Homo sapiens GN=MRPL11 PE=1 SV=1 - [RM11_HUMAN]	3.74621	3.32376	1.93707	3.00235	0.772754	0.946471	0.951985	0.850113	0.91619	0.0467773	0.28039	0.325168	0.466598	0.357385	0.0793594
Q9BYD1	MRPL13	39S ribosomal protein L13, mitochondrial OS=Homo sapiens GN=MRPL13 PE=1 SV=1 - [RM13_HUMAN]	3.54109	2.80195	1.94139	2.76147	0.653702	1.11126	0.852711	0.995043	0.986339	0.105733	0.309088	0.322877	0.541532	0.391166	0.106474
Q6P1L8	MRPL14	39S ribosomal protein L14, mitochondrial OS=Homo sapiens GN=MRPL14 PE=1 SV=1 - [RM14_HUMAN]	4.28495	2.97215	2.23121	3.16277	0.849202	1.27536	0.999058	1.13416	1.13619	0.112811	0.327477	0.335553	0.515262	0.392764	0.0866818
Q9P015	MRPL15	39S ribosomal protein L15, mitochondrial OS=Homo sapiens GN=MRPL15 PE=1 SV=1 - [RM15_HUMAN]	4.0004	3.60107	2.11008	3.23718	0.813487	1.11998	1.13067	1.08246	1.11104	0.0206751	0.30815	0.322002	0.513017	0.381056	0.0934815
Q9NX20	MRPL16	39S ribosomal protein L16, mitochondrial OS=Homo sapiens GN=MRPL16 PE=1 SV=1 - [RM16_HUMAN]	5.39601	4.4878	2.26366	4.04916	1.31586	1.22384	1.30975	1.19315	1.24225	0.0493475	0.243101	0.252594	0.481061	0.325585	0.110006
Q9NRX2	MRPL17	39S ribosomal protein L17, mitochondrial OS=Homo sapiens GN=MRPL17 PE=1 SV=1 - [RM17_HUMAN]	4.05465	2.98366	2.00204	3.01345	0.838241	1.18073	0.990983	0.982199	1.0513	0.091588	0.29034	0.358479	0.521965	0.390261	0.0971948
Q9H0U6	MRPL18	39S ribosomal protein L18, mitochondrial OS=Homo sapiens GN=MRPL18 PE=1 SV=1 - [RM18_HUMAN]	3.8456	3.14178	2.06806	3.01848	0.730897	1.20204	1.02412	0.944558	1.0569	0.107643	0.31274	0.348739	0.484743	0.382074	0.0740705
P49406	MRPL19	39S ribosomal protein L19, mitochondrial OS=Homo sapiens GN=MRPL19 PE=1 SV=2 - [RM19_HUMAN]	3.65222	2.94241	2.05192	2.88218	0.654704	1.0539	0.922556	0.967185	0.981215	0.0545328	0.278555	0.342303	0.503208	0.374688	0.0945298
Q5T653	MRPL2	39S ribosomal protein L2, mitochondrial OS=Homo sapiens GN=MRPL2 PE=1 SV=2 - [RM02_HUMAN]	3.70031	3.33581	2.13308	3.0564	0.66963	1.32566	1.094	1.03933	1.153	0.124113	0.365112	0.345485	0.480502	0.397033	0.0595629
Q9BYC9	MRPL20	39S ribosomal protein L20, mitochondrial OS=Homo sapiens GN=MRPL20 PE=1 SV=1 - [RM20_HUMAN]	4.01077	3.38916	1.88968	3.09653	0.89031	1.15793	0.949456	1.00323	1.03687	0.088373	0.301179	0.288903	0.541803	0.377295	0.116432
Q7Z2W9	MRPL21	39S ribosomal protein L21, mitochondrial OS=Homo sapiens GN=MRPL21 PE=1 SV=2 - [RM21_HUMAN]	4.20224	2.89646	2.04758	3.04876	0.886205	0.724067	0.908535	0.967598	0.866733	0.103722	0.262848	0.320444	0.529835	0.371042	0.114719
Q9NWU5	MRPL22	39S ribosomal protein L22, mitochondrial OS=Homo sapiens GN=MRPL22 PE=1 SV=1 - [RM22_HUMAN]	4.7161	3.51713	1.83318	3.35547	1.18248	1.25514	0.995122	1.07325	1.10784	0.108931	0.291839	0.240679	0.591292	0.374603	0.154639
Q16540	MRPL23	39S ribosomal protein L23, mitochondrial OS=Homo sapiens GN=MRPL23 PE=1 SV=1 - [RM23_HUMAN]	3.88961	3.38007	2.17151	3.14707	0.720505	1.22147	0.932486	0.934899	1.02962	0.135662	0.30781	0.287413	0.444613	0.346612	0.0697953
Q96A35	MRPL24	39S ribosomal protein L24, mitochondrial OS=Homo sapiens GN=MRPL24 PE=1 SV=1 - [RM24_HUMAN]	4.22522	3.42526	2.04471	3.23173	0.900646	1.25232	1.0451	1.03559	1.111	0.100002	0.269059	0.298375	0.511649	0.359694	0.108113
Q9P0M9	MRPL27	39S ribosomal protein L27, mitochondrial OS=Homo sapiens GN=MRPL27 PE=1 SV=1 - [RM27_HUMAN]	4.32701	3.247	1.93576	3.16992	0.977746	1.19537	1.03044	1.01936	1.08172	0.0804886	0.295778	0.327515	0.515089	0.379461	0.0967747
Q13084	MRPL28	39S ribosomal protein L28, mitochondrial OS=Homo sapiens GN=MRPL28 PE=1 SV=4 - [RM28_HUMAN]	3.47211	2.86932	2.16582	2.83575	0.533816	1.01713	0.920804	0.972721	0.970219	0.0393655	0.329609	0.332918	0.504611	0.389046	0.081728
P09001	MRPL3	39S ribosomal protein L3, mitochondrial OS=Homo sapiens GN=MRPL3 PE=1 SV=1 - [RM03_HUMAN]	3.86931	3.00691	2.04708	2.97443	0.744277	1.08527	0.957099	0.964437	1.00227	0.0587693	0.301917	0.318992	0.514622	0.37851	0.0964974
Q8TCC3	MRPL30	39S ribosomal protein L30, mitochondrial OS=Homo sapiens GN=MRPL30 PE=1 SV=1 - [RM30_HUMAN]	4.04936	1.84698	2.13351	2.67662	0.977698		0.833776	0.972498	0.903137	0.0693613	0.164953	0.46963	0.439904	0.358162	0.137158
Q9BYC8	MRPL32	39S ribosomal protein L32, mitochondrial OS=Homo sapiens GN=MRPL32 PE=1 SV=1 - [RM32_HUMAN]	4.24543	2.88993	1.93933	3.0249	0.946286	1.2204	0.891347	1.10728	1.07301	0.136505	0.303876	0.32019	0.570296	0.39812	0.121928
O75394	MRPL33	39S ribosomal protein L33, mitochondrial OS=Homo sapiens GN=MRPL33 PE=1 SV=1 - [RM33_HUMAN]	2.91995	2.81193	2.1689	2.63359	0.331536	1.14053	0.966712	1.42046	1.1759	0.186924	0.35828	0.352869	0.557441	0.422863	0.0951865
Q9BQ48	MRPL34	39S ribosomal protein L34, mitochondrial OS=Homo sapiens GN=MRPL34 PE=1 SV=1 - [RM34_HUMAN]	3.55997	1.28886	1.77191	2.20691	0.976869	1.38417	1.28494	1.15346	1.27419	0.0944916	0.407946	1.03717	0.662157	0.702424	0.258452
Q9BZE1	MRPL37	39S ribosomal protein L37, mitochondrial OS=Homo sapiens GN=MRPL37 PE=1 SV=2 - [RM37_HUMAN]	3.34381	2.68776	2.03	2.68719	0.536362	1.06278	1.00896	0.996172	1.02264	0.0288612	0.319833	0.400532	0.511025	0.410463	0.078369
Q96DV4	MRPL38	39S ribosomal protein L38, mitochondrial OS=Homo sapiens GN=MRPL38 PE=1 SV=2 - [RM38_HUMAN]	3.78923	3.11619	2.06986	2.99176	0.707422	1.02217	0.976006	0.962641	0.986941	0.0255047	0.322987	0.336092	0.514379	0.391153	0.0872981
Q9NYK5	MRPL39	39S ribosomal protein L39, mitochondrial OS=Homo sapiens GN=MRPL39 PE=1 SV=3 - [RM39_HUMAN]	3.48979	2.98126	1.91157	2.79421	0.65774	1.07994	0.975972	1.00895	1.02162	0.0433796	0.333503	0.343729	0.52144	0.399557	0.0862853
Q9BYD3	MRPL4	39S ribosomal protein L4, mitochondrial OS=Homo sapiens GN=MRPL4 PE=1 SV=1 - [RM04_HUMAN]	4.039	3.24152	2.00063	3.09372	0.8387	1.1343	1.06382	1.0192	1.07244	0.0473826	0.29577	0.384161	0.504421	0.394784	0.085512
Q9NQ50	MRPL40	39S ribosomal protein L40, mitochondrial OS=Homo sapiens GN=MRPL40 PE=1 SV=1 - [RM40_HUMAN]	3.81481	3.40382	2.19789	3.13884	0.686183	1.2054	1.1428	1.14234	1.16351	0.029617	0.332077	0.378243	0.52089	0.410403	0.0803671
Q8IXM3	MRPL41	39S ribosomal protein L41, mitochondrial OS=Homo sapiens GN=MRPL41 PE=1 SV=1 - [RM41_HUMAN]	4.13266	3.34967	2.17507	3.21913	0.804492	1.25107	1.03174	0.998998	1.09394	0.111913	0.301151	0.341676	0.49886	0.380562	0.0852695
S4R360	MRPL42	39S ribosomal protein L42, mitochondrial OS=Homo sapiens GN=MRPL42 PE=1 SV=1 - [S4R360_HUMAN]	3.98942	2.83134	1.73897	2.85324	0.918876	1.02655	0.984167	0.921244	0.977321	0.0432641	0.338304	0.513806	0.543836	0.465315	0.0906433
Q9H9J2	MRPL44	39S ribosomal protein L44, mitochondrial OS=Homo sapiens GN=MRPL44 PE=1 SV=1 - [RM44_HUMAN]	4.00124	2.98566	1.92574	2.97088	0.847382	1.23617	1.05437	0.996586	1.09571	0.102082	0.343923	0.369425	0.502471	0.405273	0.0695135
A0A087X2D5	MRPL45	39S ribosomal protein L45, mitochondrial OS=Homo sapiens GN=MRPL45 PE=1 SV=1 - [A0A087X2D5_HUMAN]	3.41178	2.85899	2.17221	2.81433	0.50704	1.02805	0.940886	0.977609	0.982182	0.035731	0.319684	0.323672	0.470703	0.371353	0.0702697
Q9H2W6	MRPL46	39S ribosomal protein L46, mitochondrial OS=Homo sapiens GN=MRPL46 PE=1 SV=1 - [RM46_HUMAN]	3.81091	3.35167	1.91552	3.02603	0.807321	1.15621	1.10549	1.02875	1.09682	0.0523972	0.326653	0.33545	0.51442	0.392174	0.0865152
F5H702	MRPL48	39S ribosomal protein L48, mitochondrial OS=Homo sapiens GN=MRPL48 PE=1 SV=1 - [F5H702_HUMAN]	3.4655	3.22353	2.01595	2.90166	0.634034	1.06282	1.1395	1.16077	1.12103	0.0420684	0.297243	0.370391	0.536586	0.401406	0.100142
Q13405	MRPL49	39S ribosomal protein L49, mitochondrial OS=Homo sapiens GN=MRPL49 PE=1 SV=1 - [RM49_HUMAN]	4.10127	3.20551	2.24406	3.18361	0.758359	1.08308	1.09802	1.08399	1.08836	0.006838	0.269176	0.331463	0.532633	0.377757	0.112427
Q8N5N7	MRPL50	39S ribosomal protein L50, mitochondrial OS=Homo sapiens GN=MRPL50 PE=1 SV=2 - [RM50_HUMAN]	4.25408	3.28365	2.10888	3.21554	0.877095	1.2581	1.01353	1.05721	1.10961	0.106501	0.313541	0.312142	0.509212	0.378298	0.0925716
Q4U2R6	MRPL51	39S ribosomal protein L51, mitochondrial OS=Homo sapiens GN=MRPL51 PE=1 SV=1 - [RM51_HUMAN]	3.51253	3.21661	2.08458	2.93791	0.615367	1.08036	1.02363	1.00011	1.0347	0.0336842	0.322707	0.325856	0.510626	0.386396	0.0878528
Q96EL3	MRPL53	39S ribosomal protein L53, mitochondrial OS=Homo sapiens GN=MRPL53 PE=1 SV=1 - [RM53_HUMAN]	4.07422	3.35157	2.09861	3.1748	0.816168	1.1381	1.20934	1.06599	1.13781	0.0585226	0.311702	0.379888	0.544255	0.411948	0.0976084
Q6P161	MRPL54	39S ribosomal protein L54, mitochondrial OS=Homo sapiens GN=MRPL54 PE=1 SV=1 - [RM54_HUMAN]	3.36411	1.92591	1.74327	2.34443	0.724868	1.06857	0.955978	0.976031	1.00019	0.0490368	0.333266	0.520463	0.569505	0.474411	0.101793
Q7Z7F7	MRPL55	39S ribosomal protein L55, mitochondrial OS=Homo sapiens GN=MRPL55 PE=1 SV=1 - [RM55_HUMAN]	3.21007	2.06402	2.09624	2.45678	0.532823	0.991752	0.746804	1.01809	0.918883	0.122153	0.335769	0.414309	0.424715	0.391598	0.0397046
Q9BYD2	MRPL9	39S ribosomal protein L9, mitochondrial OS=Homo sapiens GN=MRPL9 PE=1 SV=2 - [RM09_HUMAN]	3.93632	3.12734	2.33035	3.13134	0.655642	1.20466	0.97548	1.09199	1.09071	0.093568	0.297482	0.301891	0.507673	0.369016	0.0980625
Q15125	EBP	3-beta-hydroxysteroid-Delta(8),Delta(7)-isomerase OS=Homo sapiens GN=EBP PE=1 SV=3 - [EBP_HUMAN]		2.59223	2.46565	2.52894	0.0632917		1.33102	1.0633	1.19716	0.133859		0.518222	0.438656	0.478439	0.0397832
Q99714	HSD17B10	3-hydroxyacyl-CoA dehydrogenase type-2 OS=Homo sapiens GN=HSD17B10 PE=1 SV=3 - [HCD2_HUMAN]	4.26664	3.35488	2.15769	3.25973	0.863601	1.36871	1.19707	1.14596	1.23725	0.0952678	0.340964	0.376177	0.535658	0.4176	0.0847086
P46952	HAAO	3-hydroxyanthranilate 3,4-dioxygenase OS=Homo sapiens GN=HAAO PE=1 SV=2 - [3HAO_HUMAN]		0.309802	0.321695	0.315749	0.00594619		1.33399	0.957635	1.14581	0.188178		4.29678	4.12508	4.21093	0.0858543
Q9BUT1	BDH2	3-hydroxybutyrate dehydrogenase type 2 OS=Homo sapiens GN=BDH2 PE=1 SV=2 - [BDH2_HUMAN]	0.719021	3.83135	0.619776	1.72338	1.49111	0.714049	0.922219	1.00779	0.881352	0.123352	1.03667	0.742202	1.98529	1.25472	0.530393
P31937	HIBADH	3-hydroxyisobutyrate dehydrogenase, mitochondrial OS=Homo sapiens GN=HIBADH PE=1 SV=2 - [3HIDH_HUMAN]	5.16863	3.5138	2.37974	3.68739	1.14516	1.48275	1.20327	1.19459	1.29353	0.133841	0.322003	0.341283	0.548954	0.40408	0.102743
A0A087WXI1	HIBCH	3-hydroxyisobutyryl-CoA hydrolase, mitochondrial OS=Homo sapiens GN=HIBCH PE=1 SV=1 - [A0A087WXI1_HUMAN]	3.05388		1.94301	2.49845	0.555433	1.24279		1.01241	1.1276	0.115189	0.392919		0.506654	0.449786	0.0568673
P42765	ACAA2	3-ketoacyl-CoA thiolase, mitochondrial OS=Homo sapiens GN=ACAA2 PE=1 SV=2 - [THIM_HUMAN]	3.97903	3.29031	2.24124	3.17019	0.714512	1.37689	1.25282	1.14593	1.25855	0.0943754	0.358662	0.392346	0.520176	0.423728	0.0695718
P09110	ACAA1	3-ketoacyl-CoA thiolase, peroxisomal OS=Homo sapiens GN=ACAA1 PE=1 SV=2 - [THIK_HUMAN]	0.512661	0.530804	0.622543	0.555336	0.0480961	0.864904	0.883426	0.84248	0.863603	0.0167413	1.76119	1.86103	1.32701	1.64975	0.23182
P51857	AKR1D1	3-oxo-5-beta-steroid 4-dehydrogenase OS=Homo sapiens GN=AKR1D1 PE=1 SV=1 - [AK1D1_HUMAN]	0.215918	0.17313	0.157883	0.18231	0.0245658	0.351937	0.330141	0.351299	0.344459	0.0101276	1.71016	2.33858	1.7902	1.94631	0.279293
Q9NWU1	OXSM	3-oxoacyl-[acyl-carrier-protein] synthase, mitochondrial OS=Homo sapiens GN=OXSM PE=1 SV=1 - [OXSM_HUMAN]		3.11382	2.30618	2.71	0.403823		1.05797	1.24677	1.15237	0.0943998		0.337599	0.577259	0.457429	0.11983
P46783	RPS10	40S ribosomal protein S10 OS=Homo sapiens GN=RPS10 PE=1 SV=1 - [RS10_HUMAN]	0.667614	0.609223	0.624752	0.633863	0.0246935	0.891088	0.776625	1.03487	0.900862	0.105656	1.44417	1.35019	1.69264	1.49567	0.144468
P62280	RPS11	40S ribosomal protein S11 OS=Homo sapiens GN=RPS11 PE=1 SV=3 - [RS11_HUMAN]	1.10607	0.956807	0.909052	0.990643	0.0839159	1.138	0.897364	1.11448	1.04995	0.10832	1.08811	0.912349	1.26131	1.08726	0.142464
P25398	RPS12	40S ribosomal protein S12 OS=Homo sapiens GN=RPS12 PE=1 SV=3 - [RS12_HUMAN]	0.796085	0.797477	0.67058	0.754714	0.0594943	0.930714	0.998732	0.95624	0.961895	0.0280545	1.31565	1.38909	1.44307	1.3826	0.0522212
P62277	RPS13	40S ribosomal protein S13 OS=Homo sapiens GN=RPS13 PE=1 SV=2 - [RS13_HUMAN]	0.971704	0.856125	0.795224	0.874351	0.0731909	0.980688	0.925711	1.14877	1.01839	0.0948873	1.16662	1.09677	1.54224	1.26854	0.19562
P62263	RPS14	40S ribosomal protein S14 OS=Homo sapiens GN=RPS14 PE=1 SV=3 - [RS14_HUMAN]	0.896604	0.812032	0.671039	0.793225	0.0930417	1.02226	0.89996	1.06153	0.994584	0.0688033	1.13593	1.13652	1.53321	1.26855	0.187142
K7EM56	RPS15	40S ribosomal protein S15 OS=Homo sapiens GN=RPS15 PE=1 SV=2 - [K7EM56_HUMAN]	0.617841	0.621355	0.533919	0.591038	0.040415	0.705	1.02339	0.799198	0.842529	0.133544	1.17073	1.34452	1.41023	1.30849	0.10104
P62244	RPS15A	40S ribosomal protein S15a OS=Homo sapiens GN=RPS15A PE=1 SV=2 - [RS15A_HUMAN]	1.2266	1.02637	1.04351	1.09883	0.0906204	0.985506	0.818996	0.964434	0.922979	0.0740283	0.859678	0.768322	0.914643	0.847548	0.060348
P62249	RPS16	40S ribosomal protein S16 OS=Homo sapiens GN=RPS16 PE=1 SV=2 - [RS16_HUMAN]	1.23024	0.984812	0.944483	1.05318	0.12628	1.07853	0.793687	1.11072	0.994314	0.142472	0.934444	0.874911	1.16759	0.992315	0.126298
P08708	RPS17	40S ribosomal protein S17 OS=Homo sapiens GN=RPS17 PE=1 SV=2 - [RS17_HUMAN]	1.09283	0.878159	0.816118	0.929035	0.118556	1.00884	0.945515	1.02837	0.994241	0.0353659	0.96178	1.15156	1.31402	1.14246	0.143946
P62269	RPS18	40S ribosomal protein S18 OS=Homo sapiens GN=RPS18 PE=1 SV=3 - [RS18_HUMAN]	0.957048	0.817192	0.656556	0.810265	0.122773	0.91871	0.923451	1.00946	0.95054	0.041707	1.03829	1.19973	1.54094	1.25965	0.209534
P39019	RPS19	40S ribosomal protein S19 OS=Homo sapiens GN=RPS19 PE=1 SV=2 - [RS19_HUMAN]	0.779333	0.582159	0.610975	0.657489	0.0869558	0.941401	0.905112	0.95241	0.932974	0.0202078	1.3769	1.52763	1.66412	1.52288	0.117307
P15880	RPS2	40S ribosomal protein S2 OS=Homo sapiens GN=RPS2 PE=1 SV=2 - [RS2_HUMAN]	1.26795	1.03432	0.897321	1.06653	0.153016	0.871039	0.742398	0.966506	0.859981	0.0918251	0.738809	0.763403	1.16115	0.887786	0.193555
P60866	RPS20	40S ribosomal protein S20 OS=Homo sapiens GN=RPS20 PE=1 SV=1 - [RS20_HUMAN]	0.660876	0.566482	0.676018	0.634459	0.0484624	0.923461	0.801673	1.08663	0.937255	0.116741	1.14668	1.58599	1.68897	1.47388	0.235152
Q8WVC2	RPS21	40S ribosomal protein S21 OS=Homo sapiens GN=RPS21 PE=1 SV=1 - [Q8WVC2_HUMAN]	0.644208	0.649791	0.602511	0.63217	0.0210956	0.985203	0.937542	0.912532	0.945092	0.0301443	1.57579	1.53819	1.73463	1.61621	0.0851352
P62266	RPS23	40S ribosomal protein S23 OS=Homo sapiens GN=RPS23 PE=1 SV=3 - [RS23_HUMAN]	1.00479	1.08522	0.821884	0.970631	0.110185	1.08208	0.941391	1.02766	1.01705	0.0579255	1.2683	0.951292	1.29007	1.16989	0.154825
P62851	RPS25	40S ribosomal protein S25 OS=Homo sapiens GN=RPS25 PE=1 SV=1 - [RS25_HUMAN]	0.955906	0.85795	0.705159	0.839672	0.10318	0.951553	0.902705	1.03615	0.963469	0.0551266	1.13916	1.30856	1.44754	1.29842	0.126096
P62854	RPS26	40S ribosomal protein S26 OS=Homo sapiens GN=RPS26 PE=1 SV=3 - [RS26_HUMAN]	0.889943	0.911537	0.723683	0.841721	0.0839297	0.913303	0.891494	0.891175	0.898658	0.0103567	1.06044	1.02662	1.27021	1.11909	0.107746
P42677	RPS27	40S ribosomal protein S27 OS=Homo sapiens GN=RPS27 PE=1 SV=3 - [RS27_HUMAN]		0.935064	0.954105	0.944584	0.00952038		0.825079	1.04881	0.936946	0.111867		0.825381	1.07411	0.949745	0.124364
P62857	RPS28	40S ribosomal protein S28 OS=Homo sapiens GN=RPS28 PE=1 SV=1 - [RS28_HUMAN]	0.242221	0.77596	0.66392	0.5607	0.229797	0.925226	1.64437	0.765776	1.11179	0.382174	4.00771	2.25179	1.17323	2.47758	1.16813
A0A087WTT6	RPS29	40S ribosomal protein S29 OS=Homo sapiens GN=RPS29 PE=1 SV=1 - [A0A087WTT6_HUMAN]	0.870509	0.651357	0.617316	0.713061	0.112197	0.86134	0.91298	0.887633	0.887317	0.0210829	1.02227	1.46923	1.49539	1.32896	0.217126
P23396	RPS3	40S ribosomal protein S3 OS=Homo sapiens GN=RPS3 PE=1 SV=2 - [RS3_HUMAN]	0.976277	0.857367	0.74586	0.859835	0.0940832	0.895919	0.872804	0.945803	0.904842	0.0304624	0.953329	1.00475	1.36454	1.10754	0.182934
P62861	FAU	40S ribosomal protein S30 OS=Homo sapiens GN=FAU PE=1 SV=1 - [RS30_HUMAN]	0.322186	0.732159	0.598446	0.55093	0.17071	0.720526	0.948378	0.808174	0.825693	0.0938413	1.81189	1.41562	0.985628	1.40438	0.337412
P61247	RPS3A	40S ribosomal protein S3a OS=Homo sapiens GN=RPS3A PE=1 SV=2 - [RS3A_HUMAN]	1.19079	0.904281	0.796051	0.963707	0.16654	1.09906	0.887982	1.04615	1.01106	0.0896712	1.0218	1.03715	1.35676	1.13857	0.15441
P62701	RPS4X	40S ribosomal protein S4, X isoform OS=Homo sapiens GN=RPS4X PE=1 SV=2 - [RS4X_HUMAN]	1.26253	0.98328	0.91899	1.05493	0.149123	1.07952	0.908299	1.05463	1.01415	0.0755334	0.951701	0.94774	1.21668	1.03871	0.125854
C9JEH7	RPS4Y1	40S ribosomal protein S4, Y isoform 1 (Fragment) OS=Homo sapiens GN=RPS4Y1 PE=1 SV=1 - [C9JEH7_HUMAN]	1.90545	1.17508	0.873693	1.31807	0.433178	0.86893	0.624683	1.06277	0.852129	0.179244	0.516773	0.464675	1.23199	0.737812	0.350083
M0R0F0	RPS5	40S ribosomal protein S5 (Fragment) OS=Homo sapiens GN=RPS5 PE=1 SV=1 - [M0R0F0_HUMAN]	1.10295	0.906376	0.936669	0.981997	0.086413	0.827279	0.731922	0.981656	0.846953	0.102898	0.780922	0.845654	1.00025	0.87561	0.0920133
P62753	RPS6	40S ribosomal protein S6 OS=Homo sapiens GN=RPS6 PE=1 SV=1 - [RS6_HUMAN]	1.04557	0.845187	0.794435	0.895064	0.108421	1.09972	0.948195	1.19819	1.08204	0.102825	1.1536	1.22365	1.41907	1.26544	0.112334
P62081	RPS7	40S ribosomal protein S7 OS=Homo sapiens GN=RPS7 PE=1 SV=1 - [RS7_HUMAN]	0.889056	0.695168	0.684619	0.756281	0.0939846	0.962382	0.77307	0.956035	0.897162	0.0877847	1.07301	1.13278	1.41396	1.20658	0.148655
P62241	RPS8	40S ribosomal protein S8 OS=Homo sapiens GN=RPS8 PE=1 SV=2 - [RS8_HUMAN]	1.1168	1.02785	0.863691	1.00278	0.104841	1.01212	0.963286	1.05458	1.01	0.0373029	0.99382	0.98661	1.18504	1.05516	0.091886
P46781	RPS9	40S ribosomal protein S9 OS=Homo sapiens GN=RPS9 PE=1 SV=3 - [RS9_HUMAN]	1.18546	0.781685	0.852483	0.939876	0.176043	0.96247	0.722622	1.02597	0.903687	0.13063	0.853484	1.00858	1.34234	1.06813	0.203969
C9J9K3	RPSA	40S ribosomal protein SA (Fragment) OS=Homo sapiens GN=RPSA PE=1 SV=7 - [C9J9K3_HUMAN]	0.748383	0.66573	0.604455	0.672856	0.0589743	0.875805	0.865901	0.915399	0.885702	0.0213849	1.34138	1.42211	1.64381	1.4691	0.127859
Q9BRK5	SDF4	45 kDa calcium-binding protein OS=Homo sapiens GN=SDF4 PE=1 SV=1 - [CAB45_HUMAN]	1.04335	0.833427	0.740285	0.872354	0.12675	0.780339	0.819993	0.722525	0.774286	0.040021	0.730148	0.719635	1.1422	0.863995	0.196769
P80404	ABAT	4-aminobutyrate aminotransferase, mitochondrial OS=Homo sapiens GN=ABAT PE=1 SV=3 - [GABT_HUMAN]	3.40048	2.81307	1.90595	2.7065	0.614775	0.962917	0.913279	0.894681	0.923625	0.0288019	0.303964	0.337799	0.468993	0.370252	0.0711741
F5GZS6	SLC3A2	4F2 cell-surface antigen heavy chain OS=Homo sapiens GN=SLC3A2 PE=1 SV=1 - [F5GZS6_HUMAN]	3.51166	2.97636	2.04103	2.84302	0.607742	1.36292	1.35251	1.2497	1.32171	0.0510953	0.39781	0.474043	0.610984	0.494279	0.0881964
P32754	HPD	4-hydroxyphenylpyruvate dioxygenase OS=Homo sapiens GN=HPD PE=1 SV=2 - [HPPD_HUMAN]		0.735905	0.38333	0.559617	0.176287		1.04677	1.23581	1.14129	0.0945203		1.6256	3.50181	2.5637	0.938109
P49189	ALDH9A1	4-trimethylaminobutyraldehyde dehydrogenase OS=Homo sapiens GN=ALDH9A1 PE=1 SV=3 - [AL9A1_HUMAN]	1.53117	1.36744	1.02582	1.30814	0.210525	0.805725	0.930734	0.97929	0.90525	0.0731131	0.640417	0.642945	0.922067	0.735143	0.132179
Q8TCD5	NT5C	5'(3')-deoxyribonucleotidase, cytosolic type OS=Homo sapiens GN=NT5C PE=1 SV=2 - [NT5C_HUMAN]	1.16689	1.03301	0.703091	0.967663	0.194902	1.11846	1.12695	1.16694	1.13745	0.0211363	0.814386	1.08527	1.71431	1.20465	0.376965
H7C5E4	XRN1	5'-3' exoribonuclease 1 (Fragment) OS=Homo sapiens GN=XRN1 PE=1 SV=1 - [H7C5E4_HUMAN]	0.815103		0.724133	0.769618	0.0454846	0.898894	0.850889	1.39122	1.047	0.244189	1.15706		1.57805	1.36756	0.210496
Q9H0D6	XRN2	5'-3' exoribonuclease 2 OS=Homo sapiens GN=XRN2 PE=1 SV=1 - [XRN2_HUMAN]	0.57961	0.680062	0.970409	0.74336	0.165703	0.970592	0.813477	0.907251	0.897106	0.064542	1.76017	1.27988	0.973268	1.33777	0.32385
P13196	ALAS1	5-aminolevulinate synthase, nonspecific, mitochondrial OS=Homo sapiens GN=ALAS1 PE=1 SV=2 - [HEM1_HUMAN]	2.01782	2.05692	1.0517	1.70881	0.464921	1.9023	1.97411	1.3723	1.74957	0.268375	1.11643	0.998442	1.52434	1.21307	0.22531
Q13131	PRKAA1	5'-AMP-activated protein kinase catalytic subunit alpha-1 OS=Homo sapiens GN=PRKAA1 PE=1 SV=4 - [AAPK1_HUMAN]	0.853676	0.522992	0.83847	0.73838	0.152428	0.914994	0.779353	1.07037	0.921573	0.118899	1.18385	1.60435	1.26991	1.3527	0.181378
A0A087WXX9	PRKAA2	5'-AMP-activated protein kinase catalytic subunit alpha-2 OS=Homo sapiens GN=PRKAA2 PE=1 SV=1 - [A0A087WXX9_HUMAN]		0.559414	0.662121	0.610768	0.0513533		1.00078	1.45539	1.22808	0.227306		1.86111	2.23583	2.04847	0.18736
Q9Y478	PRKAB1	5'-AMP-activated protein kinase subunit beta-1 OS=Homo sapiens GN=PRKAB1 PE=1 SV=4 - [AAKB1_HUMAN]		0.508453	0.628998	0.568726	0.0602723		0.760168	0.936487	0.848328	0.0881593		1.55535	1.51443	1.53489	0.0204578
H3BP28	COQ7	5-demethoxyubiquinone hydroxylase, mitochondrial OS=Homo sapiens GN=COQ7 PE=1 SV=1 - [H3BP28_HUMAN]	2.65408	2.11645	2.94275	2.57109	0.342403	0.882349	0.7657	1.51102	1.05302	0.327337	0.221841	0.376375	0.4807	0.359639	0.106339
Q5TFE4	NT5DC1	5'-nucleotidase domain-containing protein 1 OS=Homo sapiens GN=NT5DC1 PE=1 SV=1 - [NT5D1_HUMAN]	0.285854	0.329752	0.310665	0.308757	0.0179719	0.682915	0.839224	0.837266	0.786468	0.0732278	2.33262	2.43801	3.1412	2.63728	0.358917
Q86UY8	NT5DC3	5'-nucleotidase domain-containing protein 3 OS=Homo sapiens GN=NT5DC3 PE=1 SV=1 - [NT5D3_HUMAN]	3.55677	4.27513	1.70181	3.1779	1.08417	0.853765	0.875859	1.48564	1.07176	0.292801	0.228575	0.188465	0.682079	0.366373	0.223837
O14841	OPLAH	5-oxoprolinase OS=Homo sapiens GN=OPLAH PE=1 SV=3 - [OPLA_HUMAN]	0.525229	0.478868	0.486843	0.49698	0.020239	0.813948	0.89365	0.833427	0.847008	0.0339257	1.66455	1.66228	1.84204	1.72296	0.0842121
P56378	MP68	6.8 kDa mitochondrial proteolipid OS=Homo sapiens GN=MP68 PE=1 SV=1 - [68MP_HUMAN]	2.66928	2.37991	2.35163	2.46694	0.14354	1.12799	0.740416	0.810327	0.892911	0.168659	0.414661	0.428402	0.350501	0.397854	0.0339507
P10809	HSPD1	60 kDa heat shock protein, mitochondrial OS=Homo sapiens GN=HSPD1 PE=1 SV=2 - [CH60_HUMAN]	4.17094	3.37116	2.18892	3.24367	0.814165	1.25087	1.13183	1.01589	1.13286	0.0959296	0.317305	0.363928	0.466323	0.382518	0.0622404
P10155	TROVE2	60 kDa SS-A/Ro ribonucleoprotein OS=Homo sapiens GN=TROVE2 PE=1 SV=2 - [RO60_HUMAN]	0.814428	0.678719	0.699839	0.730995	0.0596224	1.04987	1.01704	1.151	1.07264	0.0570072	1.36266	1.44486	1.7978	1.5351	0.188758
P05388	RPLP0	60S acidic ribosomal protein P0 OS=Homo sapiens GN=RPLP0 PE=1 SV=1 - [RLA0_HUMAN]	0.914954	0.805145	0.768705	0.829601	0.0621597	0.963188	0.881448	0.974939	0.939858	0.0415802	1.11868	1.2059	1.3003	1.20829	0.074164
P05386	RPLP1	60S acidic ribosomal protein P1 OS=Homo sapiens GN=RPLP1 PE=1 SV=1 - [RLA1_HUMAN]	1.14565	0.641964	0.740748	0.842787	0.217919	0.933983	0.92399	1.14682	1.0016	0.102766	0.959331	1.24986	1.33814	1.18244	0.161827
P05387	RPLP2	60S acidic ribosomal protein P2 OS=Homo sapiens GN=RPLP2 PE=1 SV=1 - [RLA2_HUMAN]	0.832622	0.754925	0.808347	0.798632	0.0324552	0.954749	0.92565	1.08008	0.986825	0.0670004	1.10875	1.19869	1.37413	1.22719	0.110197
Q96D46	NMD3	60S ribosomal export protein NMD3 OS=Homo sapiens GN=NMD3 PE=1 SV=1 - [NMD3_HUMAN]	0.447277	0.448913	0.596685	0.497625	0.0700495	1.13455	1.04008	1.14314	1.10592	0.0466882	2.12677	1.92196	2.13511	2.06128	0.0985732
X1WI28	RPL10	60S ribosomal protein L10 (Fragment) OS=Homo sapiens GN=RPL10 PE=1 SV=6 - [X1WI28_HUMAN]	1.19205	1.13644		1.16425	0.0278047	1.00543	0.973465		0.989449	0.0159836	0.887848	0.896251		0.892049	0.00420146
P62906	RPL10A	60S ribosomal protein L10a OS=Homo sapiens GN=RPL10A PE=1 SV=2 - [RL10A_HUMAN]	1.74976	0.836269	1.10661	1.23088	0.383142	1.31507	0.560765	1.24873	1.04152	0.341024	0.827033	0.753489	1.11004	0.896854	0.153706
P30050	RPL12	60S ribosomal protein L12 OS=Homo sapiens GN=RPL12 PE=1 SV=1 - [RL12_HUMAN]	1.10379	0.839744	0.808434	0.917321	0.132469	1.09759	0.931127	1.04423	1.02431	0.0694009	1.06236	1.12597	1.22039	1.13624	0.0649226
P26373	RPL13	60S ribosomal protein L13 OS=Homo sapiens GN=RPL13 PE=1 SV=4 - [RL13_HUMAN]	1.06016	0.917123	0.806273	0.927852	0.103926	1.08275	0.985149	1.0965	1.0548	0.0495691	1.11142	1.18749	1.37417	1.22436	0.110388
P40429	RPL13A	60S ribosomal protein L13a OS=Homo sapiens GN=RPL13A PE=1 SV=2 - [RL13A_HUMAN]	0.936053	0.931064	0.836969	0.901362	0.0455783	1.01971	0.923994	1.02197	0.988559	0.0456637	1.11397	1.11216	1.28938	1.17184	0.0831209
E7EPB3	RPL14	60S ribosomal protein L14 OS=Homo sapiens GN=RPL14 PE=1 SV=1 - [E7EPB3_HUMAN]	2.52424	1.73459		2.12941	0.394828	1.57997	0.969755		1.27486	0.305108	0.727849	0.612258		0.670054	0.0577957
P61313	RPL15	60S ribosomal protein L15 OS=Homo sapiens GN=RPL15 PE=1 SV=2 - [RL15_HUMAN]	1.28257	1.11855	1.15562	1.18558	0.0702289	0.954265	0.863189	0.979479	0.932311	0.0499488	0.949593	0.929229	0.972021	0.950281	0.0174765
Q02543	RPL18A	60S ribosomal protein L18a OS=Homo sapiens GN=RPL18A PE=1 SV=2 - [RL18A_HUMAN]	1.41672	1.20555	1.05173	1.22467	0.149619	1.09492	0.913627	1.12348	1.04401	0.0929284	0.764797	0.785938	1.08803	0.879588	0.147642
P46778	RPL21	60S ribosomal protein L21 OS=Homo sapiens GN=RPL21 PE=1 SV=2 - [RL21_HUMAN]	0.958926	0.795749	0.796349	0.850341	0.0767813	1.01579	1.03516	1.06407	1.03834	0.0198396	1.15764	1.23155	1.34421	1.24447	0.0767125
P35268	RPL22	60S ribosomal protein L22 OS=Homo sapiens GN=RPL22 PE=1 SV=2 - [RL22_HUMAN]	1.46865	1.25056	1.10089	1.27337	0.151	1.18384	0.976776	1.05921	1.07328	0.0851176	0.788716	0.807404	0.926501	0.840874	0.0610265
P62829	RPL23	60S ribosomal protein L23 OS=Homo sapiens GN=RPL23 PE=1 SV=1 - [RL23_HUMAN]	1.63836	1.05	1.19367	1.29401	0.250457	1.18104	0.98846	1.08689	1.08546	0.0786284	0.702397	0.842622	0.971627	0.838882	0.109944
P62750	RPL23A	60S ribosomal protein L23a OS=Homo sapiens GN=RPL23A PE=1 SV=1 - [RL23A_HUMAN]	0.944459	0.922492	0.747842	0.871598	0.0879667	1.04421	0.973526	0.873973	0.963903	0.0698312	1.0859	1.11651	1.11155	1.10465	0.0134145
C9JXB8	RPL24	60S ribosomal protein L24 OS=Homo sapiens GN=RPL24 PE=1 SV=1 - [C9JXB8_HUMAN]	1.18381	1.24537	1.08342	1.17086	0.0667443	1.31626	1.0833	1.30152	1.23369	0.106516	1.16896	0.928155	1.20962	1.10225	0.124216
P61353	RPL27	60S ribosomal protein L27 OS=Homo sapiens GN=RPL27 PE=1 SV=2 - [RL27_HUMAN]	1.273	1.18781	0.892751	1.11785	0.162927	1.0349	0.981749	1.04593	1.02086	0.0280211	0.91589	0.919214	1.10912	0.981406	0.0903143
E9PLL6	RPL27A	60S ribosomal protein L27a OS=Homo sapiens GN=RPL27A PE=1 SV=1 - [E9PLL6_HUMAN]	1.09753	1.04018	0.782941	0.973549	0.136798	1.04898	0.973949	1.03528	1.0194	0.0326252	1.0743	1.00002	1.43674	1.17035	0.19079
P46779	RPL28	60S ribosomal protein L28 OS=Homo sapiens GN=RPL28 PE=1 SV=3 - [RL28_HUMAN]		0.782632	0.932466	0.857549	0.0749166		0.974778	1.1383	1.05654	0.0817607		1.1356	1.12352	1.12956	0.00604185
P47914	RPL29	60S ribosomal protein L29 OS=Homo sapiens GN=RPL29 PE=1 SV=2 - [RL29_HUMAN]	0.944442	0.736589	0.616749	0.765926	0.135379	1.08363	0.974577	1.06052	1.03958	0.0469189	1.14761	1.25586	1.33103	1.24484	0.075285
P39023	RPL3	60S ribosomal protein L3 OS=Homo sapiens GN=RPL3 PE=1 SV=2 - [RL3_HUMAN]	1.06633	1.06097	0.892534	1.00661	0.0806941	1.0442	1.05223	0.996985	1.03114	0.0243708	1.03776	1.04798	1.14174	1.07583	0.0467957
E5RI99	RPL30	60S ribosomal protein L30 (Fragment) OS=Homo sapiens GN=RPL30 PE=1 SV=1 - [E5RI99_HUMAN]	1.15048	1.01844	0.778431	0.982452	0.154007	1.04321	0.833096	0.971094	0.949133	0.0871722	0.971491	0.912422	1.24551	1.04314	0.145113
H7C2W9	RPL31	60S ribosomal protein L31 (Fragment) OS=Homo sapiens GN=RPL31 PE=1 SV=1 - [H7C2W9_HUMAN]	1.04922	0.798978	0.658201	0.835465	0.161703	1.04825	0.954289	1.01072	1.00442	0.0386164	1.10082	1.15553	1.51126	1.25587	0.181963
D3YTB1	RPL32	60S ribosomal protein L32 (Fragment) OS=Homo sapiens GN=RPL32 PE=1 SV=1 - [D3YTB1_HUMAN]	0.941652	0.807518	0.889061	0.87941	0.0551834	0.987351	0.91725	1.03794	0.980846	0.0494844	1.03633	1.14387	1.03637	1.07219	0.0506848
P49207	RPL34	60S ribosomal protein L34 OS=Homo sapiens GN=RPL34 PE=1 SV=3 - [RL34_HUMAN]	0.473338	0.769459	0.8159	0.686232	0.151728	0.784512	0.661006	1.06405	0.836521	0.1686	1.75696	1.20766	1.34954	1.43806	0.23282
P42766	RPL35	60S ribosomal protein L35 OS=Homo sapiens GN=RPL35 PE=1 SV=2 - [RL35_HUMAN]	1.39393	1.22003	0.983356	1.1991	0.168267	1.15249	1.06763	1.04056	1.08689	0.0476802	0.897063	1.00601	1.01689	0.973319	0.0541041
P18077	RPL35A	60S ribosomal protein L35a OS=Homo sapiens GN=RPL35A PE=1 SV=2 - [RL35A_HUMAN]	1.08192	1.08435	0.932147	1.0328	0.0711826	1.0561	0.924497	1.00786	0.996153	0.054361	1.00261	0.886961	1.11529	1.00162	0.0932185
Q9Y3U8	RPL36	60S ribosomal protein L36 OS=Homo sapiens GN=RPL36 PE=1 SV=3 - [RL36_HUMAN]	0.999434	1.05086	1.00377	1.01802	0.0232878	1.13775	0.966032	1.04149	1.04842	0.070276	1.18782	0.754181	1.07223	1.00474	0.183351
C9J4Z3	RPL37A	60S ribosomal protein L37a OS=Homo sapiens GN=RPL37A PE=1 SV=1 - [C9J4Z3_HUMAN]	0.85394	1.01676		0.93535	0.0814102	1.01089	0.974689		0.992792	0.0181023	1.24911	1.15465		1.20188	0.0472334
P63173	RPL38	60S ribosomal protein L38 OS=Homo sapiens GN=RPL38 PE=1 SV=2 - [RL38_HUMAN]	1.11174	1.05655	1.25762	1.14197	0.084825	0.952286	0.985353	0.975296	0.970978	0.0138405	1.06131	0.909906	0.840311	0.937174	0.0922581
P62891	RPL39	60S ribosomal protein L39 OS=Homo sapiens GN=RPL39 PE=1 SV=2 - [RL39_HUMAN]	0.869389	0.803993	0.744578	0.805987	0.0509734	1.51378	1.11161	0.946367	1.19059	0.238279	1.82687	1.43837	1.57959	1.61494	0.160562
P36578	RPL4	60S ribosomal protein L4 OS=Homo sapiens GN=RPL4 PE=1 SV=5 - [RL4_HUMAN]	0.992296	0.949379	0.802519	0.914731	0.0812572	0.952676	0.968124	1.00813	0.976311	0.0233685	1.05721	1.02906	1.22461	1.10363	0.0863178
P46777	RPL5	60S ribosomal protein L5 OS=Homo sapiens GN=RPL5 PE=1 SV=3 - [RL5_HUMAN]	0.808143	0.81157	0.761303	0.793672	0.0229309	0.986561	0.889621	0.956409	0.944197	0.0405068	1.49933	1.23256	1.24988	1.32726	0.121882
Q02878	RPL6	60S ribosomal protein L6 OS=Homo sapiens GN=RPL6 PE=1 SV=3 - [RL6_HUMAN]	1.06183	0.905503	0.748651	0.905327	0.127854	0.962934	0.876221	0.963445	0.9342	0.0409978	1.07519	1.08791	1.25538	1.1395	0.0821065
P18124	RPL7	60S ribosomal protein L7 OS=Homo sapiens GN=RPL7 PE=1 SV=1 - [RL7_HUMAN]	1.84745	1.40115	1.64241	1.63034	0.1824	1.25702	0.773768	1.43035	1.15371	0.277824	0.739562	0.592431	0.905235	0.745743	0.127776
P62424	RPL7A	60S ribosomal protein L7a OS=Homo sapiens GN=RPL7A PE=1 SV=2 - [RL7A_HUMAN]	2.15455	1.30174	1.37013	1.6088	0.386908	1.41975	0.906126	1.36285	1.22958	0.229891	0.687959	0.675757	1.04633	0.803348	0.171885
Q6DKI1	RPL7L1	60S ribosomal protein L7-like 1 OS=Homo sapiens GN=RPL7L1 PE=1 SV=1 - [RL7L_HUMAN]	2.49541	2.17928	1.86813	2.18094	0.256087	1.28966	0.719329	1.30372	1.10424	0.27223	0.551364	0.349407	0.760473	0.553748	0.167825
P62917	RPL8	60S ribosomal protein L8 OS=Homo sapiens GN=RPL8 PE=1 SV=2 - [RL8_HUMAN]	0.920548	1.09909	0.934428	0.984689	0.081092	1.18617	1.04323	1.12898	1.11946	0.0587404	1.12671	1.03965	1.25777	1.14138	0.0896502
P32969	RPL9	60S ribosomal protein L9 OS=Homo sapiens GN=RPL9 PE=1 SV=1 - [RL9_HUMAN]	1.11654	0.890617	0.91255	0.973237	0.101728	1.07623	0.983134	0.995254	1.01821	0.0413282	0.973874	1.13915	1.07558	1.06287	0.0680705
Q9Y221	NIP7	60S ribosome subunit biogenesis protein NIP7 homolog OS=Homo sapiens GN=NIP7 PE=1 SV=1 - [NIP7_HUMAN]	1.6407	1.36721	1.47386	1.49392	0.112552	1.15858	1.14719	1.04605	1.11727	0.0505757	0.678766	0.701168	0.699913	0.693282	0.0102771
O60825	PFKFB2	6-phosphofructo-2-kinase/fructose-2,6-bisphosphatase 2 OS=Homo sapiens GN=PFKFB2 PE=1 SV=2 - [F262_HUMAN]	0.529555		0.296717	0.413136	0.116419			0.841313	0.841313	0			2.62993	2.62993	0
O95336	PGLS	6-phosphogluconolactonase OS=Homo sapiens GN=PGLS PE=1 SV=2 - [6PGL_HUMAN]	0.679573	0.67633	0.468935	0.608279	0.0985402	1.11135	1.09688	1.15521	1.12115	0.0247988	1.76463	1.62055	2.2706	1.88526	0.278753
P11021	HSPA5	78 kDa glucose-regulated protein OS=Homo sapiens GN=HSPA5 PE=1 SV=2 - [GRP78_HUMAN]	0.974976	0.794552	0.651826	0.807118	0.132224	0.924963	0.867951	0.773004	0.855306	0.0626782	1.02868	1.1305	1.19852	1.11924	0.069794
Q9UBM7	DHCR7	7-dehydrocholesterol reductase OS=Homo sapiens GN=DHCR7 PE=1 SV=1 - [DHCR7_HUMAN]	2.82	2.5728	2.16265	2.51848	0.271099	1.26345	1.16198	1.12736	1.18426	0.0577485	0.470076	0.483943	0.512266	0.488762	0.0175579
Q7L2J0	MEPCE	7SK snRNA methylphosphate capping enzyme OS=Homo sapiens GN=MEPCE PE=1 SV=1 - [MEPCE_HUMAN]	0.704385	0.69183	0.988209	0.794808	0.136851	1.54592	2.07333	0.86538	1.49488	0.494463	2.30269	1.98382	1.21447	1.83366	0.456774
M0R001	ADCK4	AarF domain-containing protein kinase 4 (Fragment) OS=Homo sapiens GN=ADCK4 PE=1 SV=1 - [M0R001_HUMAN]	4.23555	2.88865		3.5621	0.67345	1.33243	0.837952		1.08519	0.24724	0.330062	0.313476		0.321769	0.00829287
H3BN64	ZFYVE19	Abscission/NoCut checkpoint regulator (Fragment) OS=Homo sapiens GN=ZFYVE19 PE=1 SV=1 - [H3BN64_HUMAN]	1.03698	0.648448	0.37587	0.6871	0.271278	1.04042	0.63543	0.962537	0.879461	0.175461	1.05268	1.01944	2.60481	1.55898	0.739643
Q9Y4K1	AIM1	Absent in melanoma 1 protein OS=Homo sapiens GN=AIM1 PE=1 SV=3 - [AIM1_HUMAN]	0.714899	0.829709	0.496698	0.680435	0.138118	0.546859	0.763521	0.623907	0.644762	0.089673	0.991098	1.27392	1.01046	1.09183	0.129001
Q86V21	AACS	Acetoacetyl-CoA synthetase OS=Homo sapiens GN=AACS PE=1 SV=1 - [AACS_HUMAN]	0.63762	0.599972	0.261789	0.499794	0.168995	0.622452	0.822333	0.915605	0.786797	0.122289	1.03627	1.19008	2.82375	1.68337	0.808814
A1L0T0	ILVBL	Acetolactate synthase-like protein OS=Homo sapiens GN=ILVBL PE=1 SV=2 - [ILVBL_HUMAN]	1.97334	1.88735	1.78243	1.88104	0.078067	1.00123	1.09606	0.978452	1.02525	0.0509292	0.516296	0.558099	0.536211	0.536869	0.0170726
Q9BWD1	ACAT2	Acetyl-CoA acetyltransferase, cytosolic OS=Homo sapiens GN=ACAT2 PE=1 SV=2 - [THIC_HUMAN]	0.609871	0.534929	0.561454	0.568751	0.0310272	0.930887	0.947529	0.90105	0.926489	0.0192284	1.71901	1.98879	1.68726	1.79835	0.135282
E9PKF3	ACAT1	Acetyl-CoA acetyltransferase, mitochondrial (Fragment) OS=Homo sapiens GN=ACAT1 PE=1 SV=1 - [E9PKF3_HUMAN]	4.1506	4.15799	1.72942	3.34601	1.1431	1.20355		1.07762	1.14059	0.0629673	0.304238		0.633813	0.469025	0.164787
P24752	ACAT1	Acetyl-CoA acetyltransferase, mitochondrial OS=Homo sapiens GN=ACAT1 PE=1 SV=1 - [THIL_HUMAN]	3.81253	3.11073	1.87632	2.93319	0.800358	1.25528	1.11024	1.00545	1.12365	0.102431	0.331672	0.380127	0.541646	0.417815	0.0897687
Q9NR19	ACSS2	Acetyl-coenzyme A synthetase, cytoplasmic OS=Homo sapiens GN=ACSS2 PE=1 SV=1 - [ACSA_HUMAN]	0.55314	0.539626	0.465181	0.519316	0.0386745	0.874692	1.03021	0.921684	0.942196	0.0651263	1.74913	2.3022	1.77328	1.94154	0.255218
O00400	SLC33A1	Acetyl-coenzyme A transporter 1 OS=Homo sapiens GN=SLC33A1 PE=1 SV=1 - [ACATN_HUMAN]	2.83036		1.58523	2.2078	0.622568	1.44829		1.00842	1.22836	0.219932	0.536873		0.647066	0.59197	0.0550964
E7EMM4	ASAH1	Acid ceramidase OS=Homo sapiens GN=ASAH1 PE=1 SV=1 - [E7EMM4_HUMAN]	3.14264	2.48578	1.82961	2.48601	0.536042	1.11562	0.964672	1.19096	1.09042	0.0940848	0.369314	0.422922	0.589925	0.46072	0.0939461
H0YN26	ANP32A	Acidic leucine-rich nuclear phosphoprotein 32 family member A OS=Homo sapiens GN=ANP32A PE=1 SV=1 - [H0YN26_HUMAN]	0.385856	0.453879	0.459246	0.432994	0.0334033	0.893265	1.02128	1.06061	0.99172	0.0714451	2.35456	2.19272	2.29316	2.28015	0.0667103
Q9BTT0	ANP32E	Acidic leucine-rich nuclear phosphoprotein 32 family member E OS=Homo sapiens GN=ANP32E PE=1 SV=1 - [AN32E_HUMAN]	0.544498	0.52759	0.461397	0.511162	0.0358595	1.05976	1.08252	1.03738	1.05989	0.0184292	2.12044	2.18617	2.29987	2.20216	0.0741204
Q99798	ACO2	Aconitate hydratase, mitochondrial OS=Homo sapiens GN=ACO2 PE=1 SV=2 - [ACON_HUMAN]	3.48938	2.92069	2.08624	2.8321	0.576243	1.13373	1.12292	1.02903	1.09523	0.0470133	0.360081	0.403844	0.495363	0.419763	0.0563642
P68133	ACTA1	Actin, alpha skeletal muscle OS=Homo sapiens GN=ACTA1 PE=1 SV=1 - [ACTS_HUMAN]	1.79429	1.09314	1.04875	1.31206	0.341467	1.28763	0.909664	1.24392	1.14707	0.16882	0.698685	0.751957	0.931192	0.793945	0.0994556
P60709	ACTB	Actin, cytoplasmic 1 OS=Homo sapiens GN=ACTB PE=1 SV=1 - [ACTB_HUMAN]	1.47376	1.31073	1.21504	1.33318	0.10681	1.04214	1.05261	0.973072	1.02261	0.0352867	0.758339	0.800585	0.812949	0.790624	0.0233805
K7EM38	ACTG1	Actin, cytoplasmic 2 (Fragment) OS=Homo sapiens GN=ACTG1 PE=1 SV=1 - [K7EM38_HUMAN]	1.62761	0.529027		1.07832	0.549293	0.944022	0.416746		0.680384	0.263638	0.608542	0.819526		0.714034	0.105492
P63267	ACTG2	Actin, gamma-enteric smooth muscle OS=Homo sapiens GN=ACTG2 PE=1 SV=1 - [ACTH_HUMAN]	0.862069	1.33877	1.11218	1.10434	0.194692	0.310141	0.999872	0.890441	0.733485	0.302665	0.377465	0.820501	0.76557	0.654512	0.197181
J3QSX6	ABLIM1	Actin-binding LIM protein 1 OS=Homo sapiens GN=ABLIM1 PE=1 SV=2 - [J3QSX6_HUMAN]	0.564177		0.853427	0.708802	0.144625	1.09965		1.18002	1.13983	0.0401881	1.90241		1.30707	1.60474	0.297668
O96019	ACTL6A	Actin-like protein 6A OS=Homo sapiens GN=ACTL6A PE=1 SV=1 - [ACL6A_HUMAN]		0.862731	1.12454	0.993633	0.130903		1.10251	0.987889	1.0452	0.0573097		1.45322	0.812405	1.13281	0.32041
V9GYX7	ACTR10	Actin-related protein 10 (Fragment) OS=Homo sapiens GN=ACTR10 PE=1 SV=1 - [V9GYX7_HUMAN]	1.13047	0.69431		0.912391	0.218081	0.850135	0.95021		0.900173	0.0500377	0.861675	1.94122		1.40145	0.539773
P61160	ACTR2	Actin-related protein 2 OS=Homo sapiens GN=ACTR2 PE=1 SV=1 - [ARP2_HUMAN]	0.836782	1.05598	0.87213	0.92163	0.0960877	0.798342	0.95662	1.10079	0.951916	0.123517	1.05495	0.958505	1.25544	1.08963	0.123681
Q92747	ARPC1A	Actin-related protein 2/3 complex subunit 1A OS=Homo sapiens GN=ARPC1A PE=1 SV=2 - [ARC1A_HUMAN]	0.944547	0.789028	0.775625	0.8364	0.0766671	0.959718	0.944546	0.946493	0.950252	0.0067401	0.975817	1.23952	1.22764	1.14766	0.121608
O15143	ARPC1B	Actin-related protein 2/3 complex subunit 1B OS=Homo sapiens GN=ARPC1B PE=1 SV=3 - [ARC1B_HUMAN]	1.06974	1.08626	0.997238	1.05108	0.038664	1.15584	1.02705	1.13572	1.10621	0.0565675	1.00771	0.95877	1.13841	1.03496	0.0758273
O15144	ARPC2	Actin-related protein 2/3 complex subunit 2 OS=Homo sapiens GN=ARPC2 PE=1 SV=1 - [ARPC2_HUMAN]	1.16415	1.0517	0.944623	1.05349	0.0896305	0.999032	0.980652	1.13627	1.03865	0.0694325	0.884627	0.941985	1.27551	1.03404	0.172343
O15145	ARPC3	Actin-related protein 2/3 complex subunit 3 OS=Homo sapiens GN=ARPC3 PE=1 SV=3 - [ARPC3_HUMAN]	0.955628	1.0087	0.966107	0.976811	0.0229496	0.945221	1.10089	1.09987	1.04866	0.0731437	0.844784	0.908684	1.12258	0.958682	0.118791
P59998	ARPC4	Actin-related protein 2/3 complex subunit 4 OS=Homo sapiens GN=ARPC4 PE=1 SV=3 - [ARPC4_HUMAN]	1.34374	1	0.969059	1.10427	0.169805	1.01066	0.855539	1.0819	0.982701	0.0945033	0.773225	0.898525	1.12367	0.931808	0.144993
O15511	ARPC5	Actin-related protein 2/3 complex subunit 5 OS=Homo sapiens GN=ARPC5 PE=1 SV=3 - [ARPC5_HUMAN]	0.877253	1.1357	0.860283	0.957744	0.126021	0.984332	0.981422	0.994105	0.98662	0.00542469	0.942369	0.937641	1.16496	1.01499	0.106064
Q9BPX5	ARPC5L	Actin-related protein 2/3 complex subunit 5-like protein OS=Homo sapiens GN=ARPC5L PE=1 SV=1 - [ARP5L_HUMAN]	1.48115	0.984104	1.06013	1.17513	0.218605	1.31391	1.02793	1.0805	1.14078	0.124291	0.930738	0.86367	1.1106	0.968334	0.104253
P61158	ACTR3	Actin-related protein 3 OS=Homo sapiens GN=ACTR3 PE=1 SV=3 - [ARP3_HUMAN]	1.13642	1.1415	0.932159	1.07003	0.0975091	0.980339	1.05026	1.08632	1.03897	0.0439962	0.874727	0.95193	1.18068	1.00244	0.129911
Q9H9F9	ACTR5	Actin-related protein 5 OS=Homo sapiens GN=ACTR5 PE=1 SV=2 - [ARP5_HUMAN]	0.792395	1.16834	0.976926	0.979222	0.153489		0.896724	1.26862	1.08267	0.185946		0.807911	0.945219	0.876565	0.0686539
Q9GZN1	ACTR6	Actin-related protein 6 OS=Homo sapiens GN=ACTR6 PE=1 SV=1 - [ARP6_HUMAN]	1.0907		1.15214	1.12142	0.0307188	1.41318		1.09074	1.25196	0.161221	1.35941		1.06462	1.21202	0.147396
P53999	SUB1	Activated RNA polymerase II transcriptional coactivator p15 OS=Homo sapiens GN=SUB1 PE=1 SV=3 - [TCP4_HUMAN]	1.04156	0.821266	0.91826	0.92703	0.0901495	0.854261	1.03205	1.02888	0.971731	0.083074	0.89073	1.1973	1.24847	1.11217	0.157967
A0A075B6T1	AMBRA1	Activating molecule in BECN1-regulated autophagy protein 1 OS=Homo sapiens GN=AMBRA1 PE=1 SV=1 - [A0A075B6T1_HUMAN]	0.683831		0.693013	0.688422	0.00459106	0.993823		0.681545	0.837684	0.156139	1.52483		1.00035	1.26259	0.262239
Q8N3C0	ASCC3	Activating signal cointegrator 1 complex subunit 3 OS=Homo sapiens GN=ASCC3 PE=1 SV=3 - [ASCC3_HUMAN]	1.05122	1.11755	0.751106	0.973292	0.159425	0.862115	0.861037	0.855909	0.859687	0.00270748	0.778109	0.82724	1.12373	0.909694	0.152671
Q15650	TRIP4	Activating signal cointegrator 1 OS=Homo sapiens GN=TRIP4 PE=1 SV=4 - [TRIP4_HUMAN]	0.784817		0.692429	0.738623	0.0461941	0.934502		0.884908	0.909705	0.0247969	0.884667		1.29973	1.0922	0.20753
O95433	AHSA1	Activator of 90 kDa heat shock protein ATPase homolog 1 OS=Homo sapiens GN=AHSA1 PE=1 SV=1 - [AHSA1_HUMAN]	0.557514	0.522129	0.531001	0.536882	0.0150323	1.02074	1.14174	1.08963	1.08404	0.0495557	1.81714	2.60664	2.0544	2.15939	0.330749
Q9ULW3	ABT1	Activator of basal transcription 1 OS=Homo sapiens GN=ABT1 PE=1 SV=1 - [ABT1_HUMAN]	1.24841	1.67272	1.40352	1.44155	0.175298	1.39062	1.08774	1.071	1.18312	0.146882	0.916731	0.691234	0.777455	0.79514	0.0929044
Q86WX3	RPS19BP1	Active regulator of SIRT1 OS=Homo sapiens GN=RPS19BP1 PE=1 SV=1 - [AROS_HUMAN]	1.56393	1.09056	1.46653	1.37367	0.2041	2.43503	1.23608	1.04237	1.57116	0.615948	1.63361	1.17913	0.649465	1.15407	0.402165
Q04771	ACVR1	Activin receptor type-1 OS=Homo sapiens GN=ACVR1 PE=1 SV=1 - [ACVR1_HUMAN]	4.62668	2.57698	2.39239	3.19868	1.01255		1.6254	1.84323	1.73432	0.108915		0.656174	0.783694	0.719934	0.0637602
Q9H2P0	ADNP	Activity-dependent neuroprotector homeobox protein OS=Homo sapiens GN=ADNP PE=1 SV=1 - [ADNP_HUMAN]	0.799919	0.854187	1.1527	0.935601	0.1551	1.17315	1.05451	0.925784	1.05115	0.101013	1.43491	1.21088	0.875966	1.17392	0.22968
O14561	NDUFAB1	Acyl carrier protein, mitochondrial OS=Homo sapiens GN=NDUFAB1 PE=1 SV=3 - [ACPM_HUMAN]	3.3744	2.58863	1.98958	2.65087	0.56706	1.2966	0.934219	1.02031	1.08371	0.154584	0.332892	0.409715	0.533069	0.425225	0.0824545
P13798	APEH	Acylamino-acid-releasing enzyme OS=Homo sapiens GN=APEH PE=1 SV=4 - [ACPH_HUMAN]	0.867268	0.916922	0.743439	0.842543	0.0729499	1.02441	1.10547	1.1697	1.09986	0.0594487	1.13763	1.25267	1.55374	1.31468	0.175443
Q709F0	ACAD11	Acyl-CoA dehydrogenase family member 11 OS=Homo sapiens GN=ACAD11 PE=1 SV=2 - [ACD11_HUMAN]	1.76631	1.85029	1.55604	1.72422	0.123761	0.539342	1.14211	1.01223	0.897893	0.259019	0.320373	0.585958	0.54237	0.4829	0.116293
Q9H845	ACAD9	Acyl-CoA dehydrogenase family member 9, mitochondrial OS=Homo sapiens GN=ACAD9 PE=1 SV=1 - [ACAD9_HUMAN]	3.68857	3.17749	2.1653	3.01045	0.63299	1.1592	1.03968	1.02113	1.07334	0.0611873	0.334068	0.375212	0.487037	0.398772	0.0646335
O00767	SCD	Acyl-CoA desaturase OS=Homo sapiens GN=SCD PE=1 SV=2 - [ACOD_HUMAN]	1.89249	1.40263	2.76971	2.02161	0.565527	1.13672	1.09448	1.59561	1.2756	0.226933	0.566321	0.891416	0.489023	0.64892	0.17435
Q4G176	ACSF3	Acyl-CoA synthetase family member 3, mitochondrial OS=Homo sapiens GN=ACSF3 PE=1 SV=3 - [ACSF3_HUMAN]	3.66864	3.32376	2.46873	3.15371	0.504406	1.10544	0.989162	1.05845	1.05102	0.0477614	0.292298	0.324324	0.483855	0.366826	0.0837788
A0A0B4J1R2	ACSS3	Acyl-CoA synthetase short-chain family member 3, mitochondrial OS=Homo sapiens GN=ACSS3 PE=1 SV=1 - [A0A0B4J1R2_HUMAN]	3.2061	2.67645	2.01486	2.63247	0.487314	1.04878	1.01643	0.982158	1.01579	0.0272001	0.345325	0.378606	0.482446	0.402126	0.0583974
Q92604	LPGAT1	Acyl-CoA:lysophosphatidylglycerol acyltransferase 1 OS=Homo sapiens GN=LPGAT1 PE=1 SV=1 - [LGAT1_HUMAN]	2.26548	1.84116	1.7067	1.93778	0.238133	1.01279	0.943642	0.844874	0.93377	0.0689066	0.460595	0.488277	0.5544	0.501091	0.039353
P07108	DBI	Acyl-CoA-binding protein OS=Homo sapiens GN=DBI PE=1 SV=2 - [ACBP_HUMAN]	0.586486	0.554387	0.498748	0.546541	0.0362459	0.949077	1.02281	1.09744	1.02311	0.0605701	1.72465	1.85093	2.18808	1.92122	0.195614
Q86TX2	ACOT1	Acyl-coenzyme A thioesterase 1 OS=Homo sapiens GN=ACOT1 PE=1 SV=1 - [ACOT1_HUMAN]	2.51891	2.85808	1.90227	2.42642	0.39565	0.933708	1.58784	1.07001	1.19719	0.281783	0.401172	0.425909	0.540775	0.455952	0.060823
A0A087X0W7	ACOT2	Acyl-coenzyme A thioesterase 2, mitochondrial OS=Homo sapiens GN=ACOT2 PE=1 SV=1 - [A0A087X0W7_HUMAN]	8.00639		2.4882	5.2473	2.75909	3.70174		1.31275	2.50725	1.19449	0.485097		0.536655	0.510876	0.0257789
O14734	ACOT8	Acyl-coenzyme A thioesterase 8 OS=Homo sapiens GN=ACOT8 PE=1 SV=1 - [ACOT8_HUMAN]	2.83506	2.85045	1.71672	2.46741	0.530855	1.24753	1.4294	0.937922	1.20495	0.202891	0.489546	0.470946	0.492176	0.484222	0.00944933
Q9Y305	ACOT9	Acyl-coenzyme A thioesterase 9, mitochondrial OS=Homo sapiens GN=ACOT9 PE=1 SV=2 - [ACOT9_HUMAN]	4.44394	2.6657	2.80949	3.30638	0.806521	1.28154	1.33433	1.25365	1.28984	0.0334585	0.309319	0.430396	0.453885	0.397867	0.0633426
Q5T1C6	THEM4	Acyl-coenzyme A thioesterase THEM4 OS=Homo sapiens GN=THEM4 PE=1 SV=1 - [THEM4_HUMAN]	4.25752	3.6807	2.07559	3.33794	0.923156	1.49763	1.07356	1.46176	1.34431	0.192012	0.369068	0.29638	0.514289	0.393245	0.0905889
E9PC15	AGK	Acylglycerol kinase, mitochondrial OS=Homo sapiens GN=AGK PE=1 SV=1 - [E9PC15_HUMAN]	3.58998	2.80213		3.19605	0.393925	1.1068	0.979154		1.04298	0.0638231	0.322649	0.366813		0.344731	0.0220818
P07311	ACYP1	Acylphosphatase-1 OS=Homo sapiens GN=ACYP1 PE=1 SV=2 - [ACYP1_HUMAN]	0.452979		0.470414	0.461696	0.00871783	0.56735		0.83099	0.69917	0.13182	1.31411		2.17741	1.74576	0.43165
P14621	ACYP2	Acylphosphatase-2 OS=Homo sapiens GN=ACYP2 PE=1 SV=2 - [ACYP2_HUMAN]	0.409638		0.876339	0.642989	0.233351	1.47527		0.971625	1.22345	0.251822	2.13059		1.17349	1.65204	0.478548
O75608	LYPLA1	Acyl-protein thioesterase 1 OS=Homo sapiens GN=LYPLA1 PE=1 SV=1 - [LYPA1_HUMAN]	1.64765	1.57112		1.60938	0.0382644	1.12938	1.17712		1.15325	0.0238715	0.749231	0.789355		0.769293	0.0200619
O95372	LYPLA2	Acyl-protein thioesterase 2 OS=Homo sapiens GN=LYPLA2 PE=1 SV=1 - [LYPA2_HUMAN]	0.789355	0.756954	0.584013	0.710107	0.090138	0.991132	0.989332	1.01425	0.998238	0.0113466	1.23534	1.49456	1.76924	1.49971	0.217997
Q6P587	FAHD1	Acylpyruvase FAHD1, mitochondrial OS=Homo sapiens GN=FAHD1 PE=1 SV=2 - [FAHD1_HUMAN]	3.29995	3.48369	1.90771	2.89712	0.703627	1.14449	1.02689	1.03539	1.06892	0.0535468	0.319886	0.361338	0.624668	0.435297	0.13497
P46108	CRK	Adapter molecule crk OS=Homo sapiens GN=CRK PE=1 SV=2 - [CRK_HUMAN]	0.484383	0.631748	0.251877	0.456003	0.156375	1.10791	1.17299	2.00337	1.42809	0.407653	2.10234	1.74743	3.07392	2.3079	0.560708
Q9NVZ3	NECAP2	Adaptin ear-binding coat-associated protein 2 OS=Homo sapiens GN=NECAP2 PE=1 SV=1 - [NECP2_HUMAN]	0.889721	0.536861	0.392655	0.606412	0.208801	0.350867	0.88017	1.07392	0.768318	0.305596	0.41376	1.71206	3.20085	1.77556	1.13871
P07741	APRT	Adenine phosphoribosyltransferase OS=Homo sapiens GN=APRT PE=1 SV=2 - [APT_HUMAN]	0.849753	0.531435	0.619361	0.66685	0.134221	1.1728	1.20216	1.21891	1.19796	0.0190561	1.44135	2.16635	2.00182	1.86984	0.310348
P23526	AHCY	Adenosylhomocysteinase OS=Homo sapiens GN=AHCY PE=1 SV=4 - [SAHH_HUMAN]	0.561488	0.652435	0.443484	0.552469	0.0855422	0.843612	0.901042	0.966508	0.903721	0.0502077	1.35757	1.51599	2.28397	1.71918	0.404569
O60503	ADCY9	Adenylate cyclase type 9 OS=Homo sapiens GN=ADCY9 PE=1 SV=4 - [ADCY9_HUMAN]	1.19228		1.64264	1.41746	0.225181	0.42381		0.98155	0.70268	0.27887	0.402794		0.723531	0.563163	0.160369
F8W1A4	AK2	Adenylate kinase 2, mitochondrial OS=Homo sapiens GN=AK2 PE=1 SV=1 - [F8W1A4_HUMAN]	3.37719	2.67422	1.97974	2.67705	0.570509	1.2606	1.16916	1.03993	1.15656	0.0905245	0.419305	0.445865	0.550577	0.471916	0.056669
P27144	AK4	Adenylate kinase 4, mitochondrial OS=Homo sapiens GN=AK4 PE=1 SV=1 - [KAD4_HUMAN]	3.66361	2.99002	2.03698	2.89687	0.667327	1.20281	1.08995	1.0669	1.11988	0.0593872	0.342543	0.378907	0.534291	0.41858	0.0831557
P00568	AK1	Adenylate kinase isoenzyme 1 OS=Homo sapiens GN=AK1 PE=1 SV=3 - [KAD1_HUMAN]	0.677131	0.885624	0.434432	0.665729	0.184375	0.948766	1.04547	1.06921	1.02115	0.0520919	1.31814	1.9105	2.59247	1.94037	0.520674
P30566	ADSL	Adenylosuccinate lyase OS=Homo sapiens GN=ADSL PE=1 SV=2 - [PUR8_HUMAN]	0.567758	0.497674	0.488973	0.518135	0.0352683	0.965983	0.96319	0.94771	0.958961	0.0080371	1.60182	2.12282	1.89357	1.87273	0.213207
P30520	ADSS	Adenylosuccinate synthetase isozyme 2 OS=Homo sapiens GN=ADSS PE=1 SV=3 - [PURA2_HUMAN]	0.585362	0.580488	0.324147	0.496666	0.122005	0.935931	0.951056	0.984964	0.957317	0.0205013	1.77186	1.78133	2.5144	2.02253	0.347829
Q01518	CAP1	Adenylyl cyclase-associated protein 1 OS=Homo sapiens GN=CAP1 PE=1 SV=5 - [CAP1_HUMAN]	0.740144	0.660924	0.588101	0.663056	0.0620896	1.00607	1.00611	1.06091	1.02436	0.0258414	1.33602	1.53529	1.91703	1.59611	0.241063
P40123	CAP2	Adenylyl cyclase-associated protein 2 OS=Homo sapiens GN=CAP2 PE=1 SV=1 - [CAP2_HUMAN]	1.0102	0.972882	0.56237	0.848482	0.202885	1.04892	1.01212	1.36843	1.14315	0.160001	1.19542	1.21428	2.35617	1.58863	0.542791
O95396	MOCS3	Adenylyltransferase and sulfurtransferase MOCS3 OS=Homo sapiens GN=MOCS3 PE=1 SV=1 - [MOCS3_HUMAN]	0.657449	0.836214	0.409275	0.634313	0.175063	0.974668	0.916675	1.43157	1.10764	0.230276	1.55544	1.14534	3.31781	2.0062	0.942438
Q9HDC9	APMAP	Adipocyte plasma membrane-associated protein OS=Homo sapiens GN=APMAP PE=1 SV=2 - [APMAP_HUMAN]	2.87045	2.34327	2.03846	2.41739	0.343678	1.23894	1.17315	1.05519	1.15576	0.0760175	0.427641	0.495208	0.527342	0.483397	0.0415508
P12235	SLC25A4	ADP/ATP translocase 1 OS=Homo sapiens GN=SLC25A4 PE=1 SV=4 - [ADT1_HUMAN]	3.46125	2.7435	1.93625	2.71367	0.622937	1.02869	0.957891	0.993803	0.993462	0.0289051	0.335777	0.375637	0.456877	0.38943	0.0503917
P05141	SLC25A5	ADP/ATP translocase 2 OS=Homo sapiens GN=SLC25A5 PE=1 SV=7 - [ADT2_HUMAN]	2.581	2.55529	1.99281	2.37637	0.27142	1.10796	0.994868	0.919991	1.00761	0.0772666	0.415531	0.414895	0.448721	0.426382	0.0157982
P12236	SLC25A6	ADP/ATP translocase 3 OS=Homo sapiens GN=SLC25A6 PE=1 SV=4 - [ADT3_HUMAN]	3.52077	2.88044	2.25258	2.8846	0.517746	1.1225	0.924096	1.00112	1.01591	0.0816705	0.311786	0.325328	0.46136	0.366158	0.0675444
P61204	ARF3	ADP-ribosylation factor 3 OS=Homo sapiens GN=ARF3 PE=1 SV=2 - [ARF3_HUMAN]	1.01886	0.741688	0.685204	0.815251	0.145809	1.01209	1.05927	1.05128	1.04088	0.0206143	1.13973	1.40576	1.3803	1.30859	0.11986
P18085	ARF4	ADP-ribosylation factor 4 OS=Homo sapiens GN=ARF4 PE=1 SV=3 - [ARF4_HUMAN]	1.0156	0.923281	0.693878	0.877585	0.135257	0.835571	0.89679	0.889421	0.873927	0.0272881	0.858946	1.00488	1.13575	0.99986	0.113061
P84085	ARF5	ADP-ribosylation factor 5 OS=Homo sapiens GN=ARF5 PE=1 SV=2 - [ARF5_HUMAN]	0.556751	0.866349	0.706577	0.709893	0.126415	0.703338	0.908038	0.941995	0.851124	0.105416	1.25318	1.19584	1.55621	1.33508	0.158105
P62330	ARF6	ADP-ribosylation factor 6 OS=Homo sapiens GN=ARF6 PE=1 SV=2 - [ARF6_HUMAN]	1.35221	1.31495	1.15265	1.27327	0.0866385	0.89948	1.00293	0.774288	0.892233	0.0934831	0.668512	0.793468	0.930323	0.797435	0.106921
Q8N6T3	ARFGAP1	ADP-ribosylation factor GTPase-activating protein 1 OS=Homo sapiens GN=ARFGAP1 PE=1 SV=2 - [ARFG1_HUMAN]	1.30823	1.19348	0.794813	1.09884	0.220025	1.13678	1.15913	0.946422	1.08078	0.0954423	0.736438	0.751228	1.20623	0.897967	0.218062
Q9UJY4	GGA2	ADP-ribosylation factor-binding protein GGA2 OS=Homo sapiens GN=GGA2 PE=1 SV=3 - [GGA2_HUMAN]	0.61199	0.543965	0.432504	0.529486	0.0739869	0.888079	1.06272	1.04377	0.99819	0.0782429	1.52253	6.32368	2.38225	3.40949	2.09032
P36404	ARL2	ADP-ribosylation factor-like protein 2 OS=Homo sapiens GN=ARL2 PE=1 SV=4 - [ARL2_HUMAN]	2.4258	2.02733	1.50586	1.98633	0.376679	0.896707	1.07876	1.06898	1.01482	0.0836114	0.411172	0.542889	0.854133	0.602731	0.185723
H3BU49	ARL2BP	ADP-ribosylation factor-like protein 2-binding protein OS=Homo sapiens GN=ARL2BP PE=1 SV=1 - [H3BU49_HUMAN]	0.657273	0.453537	0.227736	0.446182	0.175435	0.894386	0.917049	1.22953	1.01366	0.152927	1.42771	2.27584	7.69344	3.799	2.77547
P36405	ARL3	ADP-ribosylation factor-like protein 3 OS=Homo sapiens GN=ARL3 PE=1 SV=2 - [ARL3_HUMAN]	1.4193		0.154307	0.786805	0.632498	1.19447	1.16495	0.889698	1.08304	0.137243	0.883		2.69774	1.79037	0.907369
Q96KC2	ARL5B	ADP-ribosylation factor-like protein 5B OS=Homo sapiens GN=ARL5B PE=1 SV=1 - [ARL5B_HUMAN]		4.26124	0.797482	2.52936	1.73188		1.97539	1.79718	1.88628	0.0891021		0.482265	1.67626	1.07926	0.596996
A0A0C4DG62	ARL6IP4	ADP-ribosylation factor-like protein 6-interacting protein 4 OS=Homo sapiens GN=ARL6IP4 PE=1 SV=1 - [A0A0C4DG62_HUMAN]	0.257004	0.1948	0.464473	0.305426	0.115295	0.917367	1.11207	0.927547	0.985663	0.0894831	3.74509	6.2778	2.49695	4.17328	1.57294
Q8N6S5	ARL6IP6	ADP-ribosylation factor-like protein 6-interacting protein 6 OS=Homo sapiens GN=ARL6IP6 PE=1 SV=1 - [AR6P6_HUMAN]	0.672631		1.71908	1.19586	0.523226	1.08263		1.0383	1.06047	0.0221627	1.68874		0.614363	1.15155	0.537188
Q9NVJ2	ARL8B	ADP-ribosylation factor-like protein 8B OS=Homo sapiens GN=ARL8B PE=1 SV=1 - [ARL8B_HUMAN]	2.43445	2.11322	1.49065	2.01278	0.391797	1.06422	1.04153	1.12859	1.07811	0.0368734	0.428736	0.467074	0.723615	0.539808	0.13091
Q9UKK9	NUDT5	ADP-sugar pyrophosphatase OS=Homo sapiens GN=NUDT5 PE=1 SV=1 - [NUDT5_HUMAN]	0.780752	0.636801	0.459201	0.625585	0.131512	0.987898	1.02439	1.21525	1.07585	0.0996944	1.38637	1.41101	2.57161	1.78966	0.553011
P10109	FDX1	Adrenodoxin, mitochondrial OS=Homo sapiens GN=FDX1 PE=1 SV=1 - [ADX_HUMAN]	3.35308	3.01173	2.03607	2.80029	0.558064	1.28184	1.04131	0.889009	1.07072	0.161715	0.238364	0.408719	0.414377	0.35382	0.0816723
Q9UHB7	AFF4	AF4/FMR2 family member 4 OS=Homo sapiens GN=AFF4 PE=1 SV=1 - [AFF4_HUMAN]		0.852875	1.67664	1.26476	0.411883		1.14753	1.07916	1.11334	0.0341848		1.39974	0.73631	1.06802	0.331712
P55196	MLLT4	Afadin OS=Homo sapiens GN=MLLT4 PE=1 SV=3 - [AFAD_HUMAN]	0.812057	0.731185		0.771621	0.0404362	1.07926	1.03435		1.05681	0.0224543	1.39448	1.66473		1.5296	0.13513
Q9Y4W6	AFG3L2	AFG3-like protein 2 OS=Homo sapiens GN=AFG3L2 PE=1 SV=2 - [AFG32_HUMAN]	3.34869	2.72287	2.01851	2.69669	0.543359	1.15256	0.978603	1.01862	1.04993	0.0743886	0.371779	0.390902	0.513362	0.425347	0.0627231
O43488	AKR7A2	Aflatoxin B1 aldehyde reductase member 2 OS=Homo sapiens GN=AKR7A2 PE=1 SV=3 - [ARK72_HUMAN]	0.905241	0.841429	0.722635	0.823102	0.0756667	0.864589	0.936377	0.979932	0.926966	0.0475565	1.08566	1.12135	1.3564	1.1878	0.1201
Q9BSE5	AGMAT	Agmatinase, mitochondrial OS=Homo sapiens GN=AGMAT PE=1 SV=2 - [SPEB_HUMAN]	3.28956	2.98089	1.96434	2.74493	0.566161	1.08115	1.0155	0.934823	1.01049	0.0598407	0.355185	0.347777	0.466078	0.38968	0.0541059
O00170	AIP	AH receptor-interacting protein OS=Homo sapiens GN=AIP PE=1 SV=2 - [AIP_HUMAN]	0.786994	0.570895	0.537537	0.631809	0.110575	0.843373	0.891148	0.927702	0.887408	0.0345287	1.16518	1.5612	1.85881	1.5284	0.284119
Q92667	AKAP1	A-kinase anchor protein 1, mitochondrial OS=Homo sapiens GN=AKAP1 PE=1 SV=1 - [AKAP1_HUMAN]	0.777304	0.877455	0.811472	0.822077	0.0415687	0.879185	0.784747	0.830844	0.831592	0.0385574	1.22417	1.08792	1.0398	1.11729	0.0780839
C9JVY5	AKAP2	A-kinase anchor protein 2 (Fragment) OS=Homo sapiens GN=AKAP2 PE=1 SV=1 - [C9JVY5_HUMAN]		0.141658	0.73873	0.440194	0.298536	1.18431	1.22147	0.919886	1.10855	0.134268		10.06	1.55401	5.807	4.25299
O43823	AKAP8	A-kinase anchor protein 8 OS=Homo sapiens GN=AKAP8 PE=1 SV=1 - [AKAP8_HUMAN]	0.928646	0.866699	0.908577	0.901308	0.0258069	1.02382	1.04818	0.801632	0.957877	0.110929	0.968197	0.715454	0.794214	0.825955	0.105595
Q9ULX6	AKAP8L	A-kinase anchor protein 8-like OS=Homo sapiens GN=AKAP8L PE=1 SV=3 - [AKP8L_HUMAN]	0.989329	1.25207	1.10397	1.11512	0.107552	1.30522	1.47847	0.976444	1.25338	0.208203	1.19051	1.25794	0.931547	1.12667	0.140688
Q9H8T0	AKTIP	AKT-interacting protein OS=Homo sapiens GN=AKTIP PE=1 SV=1 - [AKTIP_HUMAN]	0.110143	0.188446	0.458533	0.252374	0.14924	0.989759	0.956942	0.889071	0.945257	0.0419281	9.42828	5.28284	2.01868	5.5766	3.03208
Q9NRG9	AAAS	Aladin OS=Homo sapiens GN=AAAS PE=1 SV=1 - [AAAS_HUMAN]	2.7727	2.30849	1.95653	2.34591	0.334251	1.263	0.952354	1.04302	1.08613	0.130432	0.46208	0.395412	0.502693	0.453395	0.0442256
Q8TD30	GPT2	Alanine aminotransferase 2 OS=Homo sapiens GN=GPT2 PE=1 SV=1 - [ALAT2_HUMAN]	2.82588	2.52583	1.93416	2.42863	0.370474	1.14323	1.05728	0.972956	1.05782	0.0695146	0.427844	0.449779	0.514414	0.464012	0.036747
P49588	AARS	Alanine--tRNA ligase, cytoplasmic OS=Homo sapiens GN=AARS PE=1 SV=2 - [SYAC_HUMAN]	0.692406	0.69712	0.523309	0.637612	0.080847	0.782956	0.837607	0.965617	0.86206	0.0765491	1.16585	1.22192	1.87458	1.42078	0.321696
Q5JTZ9	AARS2	Alanine--tRNA ligase, mitochondrial OS=Homo sapiens GN=AARS2 PE=1 SV=1 - [SYAM_HUMAN]	3.63041	3.20605	2.31522	3.05056	0.548066	0.932268	0.936802	1.00648	0.958516	0.0339648	0.291144	0.325654	0.453392	0.35673	0.0697874
Q9BTE6	AARSD1	Alanyl-tRNA editing protein Aarsd1 OS=Homo sapiens GN=AARSD1 PE=1 SV=2 - [AASD1_HUMAN]	0.759265	0.449379	0.234142	0.480929	0.215538	0.389115	0.358383	0.583166	0.443555	0.0995139	0.537705	1.18494	2.38455	1.36906	0.765129
P14550	AKR1A1	Alcohol dehydrogenase [NADP(+)] OS=Homo sapiens GN=AKR1A1 PE=1 SV=3 - [AK1A1_HUMAN]	0.597163	0.656659	0.551197	0.601673	0.0431729	0.85466	1.0265	1.05851	0.979889	0.0895095	1.43617	1.62417	2.15465	1.73833	0.304227
P08319	ADH4	Alcohol dehydrogenase 4 OS=Homo sapiens GN=ADH4 PE=1 SV=5 - [ADH4_HUMAN]	0.0922865	0.38103	0.423599	0.298972	0.147178	0.879415	0.727446	0.827972	0.811611	0.0631107	18.3499	1.93654	2.49777	7.59475	7.60852
P28332	ADH6	Alcohol dehydrogenase 6 OS=Homo sapiens GN=ADH6 PE=1 SV=2 - [ADH6_HUMAN]	0.131439	0.296171	0.576167	0.334593	0.183581	0.587854	0.786196	0.893188	0.755746	0.126498	4.69249	3.60474	1.3859	3.22771	1.37599
P11766	ADH5	Alcohol dehydrogenase class-3 OS=Homo sapiens GN=ADH5 PE=1 SV=4 - [ADHX_HUMAN]	0.406315	0.379164	0.467497	0.417659	0.0369432	0.845337	0.962665	0.943505	0.917169	0.0513919	2.09251	2.2775	2.15533	2.17511	0.0768076
P30837	ALDH1B1	Aldehyde dehydrogenase X, mitochondrial OS=Homo sapiens GN=ALDH1B1 PE=1 SV=3 - [AL1B1_HUMAN]	3.44809	3.20421	2.08812	2.91347	0.592048	1.10426	1.07587	1.01383	1.06465	0.0377623	0.327086	0.344244	0.494462	0.388598	0.0751848
C9JKT2	ALDH3A1	Aldehyde dehydrogenase, dimeric NADP-preferring (Fragment) OS=Homo sapiens GN=ALDH3A1 PE=1 SV=2 - [C9JKT2_HUMAN]	1.35138	1.03446		1.19292	0.158459	0.624132	0.461266		0.542699	0.0814332	0.484572	0.463879		0.474225	0.0103464
P05091	ALDH2	Aldehyde dehydrogenase, mitochondrial OS=Homo sapiens GN=ALDH2 PE=1 SV=2 - [ALDH2_HUMAN]	3.95318	3.4594	2.03538	3.14932	0.81306	1.17926	1.11574	1.1434	1.14614	0.0260044	0.32002	0.344523	0.561508	0.408684	0.108525
Q06278	AOX1	Aldehyde oxidase OS=Homo sapiens GN=AOX1 PE=1 SV=2 - [AOXA_HUMAN]	1.36793		0.841939	1.10493	0.262993	1.31022		1.03986	1.17504	0.13518	1.00494		1.32025	1.1626	0.157653
O60218	AKR1B10	Aldo-keto reductase family 1 member B10 OS=Homo sapiens GN=AKR1B10 PE=1 SV=2 - [AK1BA_HUMAN]	0.614393	0.554672	0.399613	0.522893	0.0905175	1.10738	1.18511	1.23557	1.17602	0.0527269	2.01603	2.1128	2.99307	2.37397	0.439554
Q04828	AKR1C1	Aldo-keto reductase family 1 member C1 OS=Homo sapiens GN=AKR1C1 PE=1 SV=1 - [AK1C1_HUMAN]	0.888483	0.826714	0.527807	0.747668	0.157497	1.16061	1.40354	1.97434	1.51283	0.341075	1.47975	1.8891	4.18754	2.51879	1.19176
P52895	AKR1C2	Aldo-keto reductase family 1 member C2 OS=Homo sapiens GN=AKR1C2 PE=1 SV=3 - [AK1C2_HUMAN]	0.913781	0.76749	0.59983	0.760367	0.128269	1.70082	1.68605	1.89753	1.76147	0.0964003	2.14752	2.21119	3.47276	2.61049	0.61027
A0A0A0MSS8	AKR1C3	Aldo-keto reductase family 1 member C3 OS=Homo sapiens GN=AKR1C3 PE=1 SV=1 - [A0A0A0MSS8_HUMAN]	0.655352	0.679228	0.623817	0.652799	0.0226933	1.27784	1.30321	1.55901	1.38002	0.126989	1.91769	2.35083	2.37038	2.21297	0.208944
Q96C23	GALM	Aldose 1-epimerase OS=Homo sapiens GN=GALM PE=1 SV=1 - [GALM_HUMAN]	0.620711	0.553207	0.483761	0.55256	0.0559113	0.952054	1.02065	1.00798	0.993561	0.0298034	1.66419	1.92901	2.14805	1.91375	0.19783
P15121	AKR1B1	Aldose reductase OS=Homo sapiens GN=AKR1B1 PE=1 SV=3 - [ALDR_HUMAN]	0.639002	0.814297	0.435092	0.629463	0.154956	0.901635	1.03887	1.11538	1.01863	0.088426	1.49789	1.30906	2.60758	1.80484	0.572833
P05186	ALPL	Alkaline phosphatase, tissue-nonspecific isozyme OS=Homo sapiens GN=ALPL PE=1 SV=4 - [PPBT_HUMAN]		3.82982	2.02158	2.9257	0.904119		1.45567	1.30484	1.38026	0.0754134		0.320323	0.77729	0.548806	0.228483
O00116	AGPS	Alkyldihydroxyacetonephosphate synthase, peroxisomal OS=Homo sapiens GN=AGPS PE=1 SV=1 - [ADAS_HUMAN]	0.660884	0.660097	0.594155	0.638379	0.0312722	1.34765	1.10372	1.17092	1.20743	0.102873	2.24315	1.66577	2.27013	2.05968	0.278756
A6PVM9	AIF1L	Allograft inflammatory factor 1-like OS=Homo sapiens GN=AIF1L PE=1 SV=1 - [A6PVM9_HUMAN]	0.887361	0.524633		0.705997	0.181364	0.844531	1.63882		1.24168	0.397145	0.998561	3.24972		2.12414	1.12558
Q6UW56	ATRAID	All-trans retinoic acid-induced differentiation factor OS=Homo sapiens GN=ATRAID PE=1 SV=2 - [ARAID_HUMAN]	2.06236	1.66409		1.86323	0.199136	1.31858	1.2085		1.26354	0.0550406	0.670811	0.771589		0.7212	0.0503893
Q6NUM9	RETSAT	All-trans-retinol 13,14-reductase OS=Homo sapiens GN=RETSAT PE=1 SV=2 - [RETST_HUMAN]	2.36403	2.31663	1.87753	2.18606	0.219022	1.14562	1.16538	1.13581	1.14893	0.0122973	0.521967	0.530601	0.627742	0.560104	0.0479576
Q6PD74	AAGAB	Alpha- and gamma-adaptin-binding protein p34 OS=Homo sapiens GN=AAGAB PE=1 SV=1 - [AAGAB_HUMAN]	0.694676		1.38087	1.03777	0.343097	0.950508		3.74374	2.34712	1.39661	1.18032		7.49086	4.33559	3.15527
Q9H6U8	ALG9	Alpha-1,2-mannosyltransferase ALG9 OS=Homo sapiens GN=ALG9 PE=1 SV=2 - [ALG9_HUMAN]	2.84047	2.20635	1.76331	2.27004	0.44205	0.896295	1.11656	1.08229	1.03171	0.0967735	0.418963	0.469808	0.526888	0.471886	0.0440845
Q9H553	ALG2	Alpha-1,3/1,6-mannosyltransferase ALG2 OS=Homo sapiens GN=ALG2 PE=1 SV=1 - [ALG2_HUMAN]	2.56009	2.29818	1.73902	2.1991	0.342443	0.995581	0.961665	1.04174	0.999661	0.0328159	0.416446	0.452465	0.533487	0.467466	0.0489453
P26572	MGAT1	Alpha-1,3-mannosyl-glycoprotein 2-beta-N-acetylglucosaminyltransferase OS=Homo sapiens GN=MGAT1 PE=1 SV=2 - [MGAT1_HUMAN]	1.41226	1.2683	1.31789	1.33282	0.0597082	1.14961	1.10916	0.792287	1.01702	0.159767	0.755433	0.898367	0.656	0.769933	0.0994757
Q9UM21	MGAT4A	Alpha-1,3-mannosyl-glycoprotein 4-beta-N-acetylglucosaminyltransferase A OS=Homo sapiens GN=MGAT4A PE=1 SV=1 - [MGT4A_HUMAN]	1.53654	0.715262	1.8045	1.3521	0.46341	1.19193	1.80252	1.20714	1.40053	0.284318	0.81389	2.62171	0.663575	1.36639	0.889762
H0YB89	MGAT4B	Alpha-1,3-mannosyl-glycoprotein 4-beta-N-acetylglucosaminyltransferase B (Fragment) OS=Homo sapiens GN=MGAT4B PE=1 SV=1 - [H0YB89_HUMAN]		0.442958	0.956231	0.699595	0.256637	0.896689	1.13695	0.542696	0.858778	0.244079		2.67022	0.577286	1.62375	1.04647
Q10469	MGAT2	Alpha-1,6-mannosyl-glycoprotein 2-beta-N-acetylglucosaminyltransferase OS=Homo sapiens GN=MGAT2 PE=1 SV=1 - [MGAT2_HUMAN]	1.53562	1.01924	1.2998	1.28488	0.211075	0.907841	1.15862	1.01986	1.02877	0.102573	0.58517	0.760948	0.680443	0.675521	0.0718455
Q09328	MGAT5	Alpha-1,6-mannosylglycoprotein 6-beta-N-acetylglucosaminyltransferase A OS=Homo sapiens GN=MGAT5 PE=2 SV=1 - [MGT5A_HUMAN]		1.1822	1.10737	1.14478	0.037416	1.13291	1.39859	0.846318	1.12594	0.22552		1.14384	0.830461	0.98715	0.156689
P02763	ORM1	Alpha-1-acid glycoprotein 1 OS=Homo sapiens GN=ORM1 PE=1 SV=1 - [A1AG1_HUMAN]	1.61629	0.906427	0.652213	1.05831	0.407973	0.691965	0.788344	0.825341	0.76855	0.0562208	0.534672	0.904798	1.25565	0.898373	0.294373
P19652	ORM2	Alpha-1-acid glycoprotein 2 OS=Homo sapiens GN=ORM2 PE=1 SV=2 - [A1AG2_HUMAN]	1.42166	0.749363	0.6111	0.927373	0.35404	0.48035	0.510811	0.792493	0.594551	0.140517	0.354505	0.637956	1.61819	0.870217	0.541409
P01011	SERPINA3	Alpha-1-antichymotrypsin OS=Homo sapiens GN=SERPINA3 PE=1 SV=2 - [AACT_HUMAN]	3.26326	3.37891	0.903336	2.51517	1.14072	0.357594	0.533877	0.927868	0.606446	0.238401	0.114973	0.208573	1.0448	0.456117	0.418014
A0A024R6I7	SERPINA1	Alpha-1-antitrypsin OS=Homo sapiens GN=SERPINA1 PE=1 SV=1 - [A0A024R6I7_HUMAN]	1.81264	1.51333	0.834962	1.38698	0.409013	0.728676	0.69138	0.760738	0.726931	0.0283424	0.412597	0.480786	0.947198	0.613527	0.237577
M0R009	A1BG	Alpha-1B-glycoprotein (Fragment) OS=Homo sapiens GN=A1BG PE=1 SV=7 - [M0R009_HUMAN]	15.0645		9.85527	12.4599	2.60461	0.602079		8.17796	4.39002	3.78794	0.0419333		0.844062	0.442997	0.401064
P02765	AHSG	Alpha-2-HS-glycoprotein OS=Homo sapiens GN=AHSG PE=1 SV=1 - [FETUA_HUMAN]	1.07275	0.988868	0.873981	0.978531	0.0814735	0.528931	0.624631	0.682941	0.612168	0.0634889	0.808906	0.706188	0.79959	0.771561	0.0463824
P01023	A2M	Alpha-2-macroglobulin OS=Homo sapiens GN=A2M PE=1 SV=3 - [A2MG_HUMAN]	1.29554	1.06627	0.627803	0.996537	0.277027	0.603084	0.634149	0.691549	0.642927	0.0366454	0.484499	0.652528	1.07696	0.737996	0.249308
P30533	LRPAP1	Alpha-2-macroglobulin receptor-associated protein OS=Homo sapiens GN=LRPAP1 PE=1 SV=1 - [AMRP_HUMAN]	0.595641	0.466348	0.471646	0.511212	0.05974	0.855273	0.778631	0.684068	0.772657	0.0700214	1.31298	1.43426	1.53385	1.42703	0.0903145
P12814	ACTN1	Alpha-actinin-1 OS=Homo sapiens GN=ACTN1 PE=1 SV=2 - [ACTN1_HUMAN]	0.916312	0.919711	0.794558	0.87686	0.058213	0.938796	1.09591	0.971299	1.002	0.067718	1.11503	1.1837	1.22449	1.17441	0.0451706
O43707	ACTN4	Alpha-actinin-4 OS=Homo sapiens GN=ACTN4 PE=1 SV=2 - [ACTN4_HUMAN]	1.00525	0.974534	0.910659	0.963482	0.0394006	0.982887	0.992789	0.894481	0.956719	0.0441943	1.06809	1.04473	1.01807	1.04363	0.0204381
Q9UDR5	AASS	Alpha-aminoadipic semialdehyde synthase, mitochondrial OS=Homo sapiens GN=AASS PE=1 SV=1 - [AASS_HUMAN]	2.03051	2.77432	1.92908	2.24464	0.376824	0.566612	1.00539	0.866152	0.812717	0.183071	0.35809	0.380066	0.508338	0.415498	0.066258
P61163	ACTR1A	Alpha-centractin OS=Homo sapiens GN=ACTR1A PE=1 SV=1 - [ACTZ_HUMAN]		0.82247	0.746143	0.784307	0.0381634		1.00496	1.1529	1.07893	0.073967		1.22028	1.27442	1.24735	0.0270686
P06733	ENO1	Alpha-enolase OS=Homo sapiens GN=ENO1 PE=1 SV=2 - [ENOA_HUMAN]	0.622917	0.597527	0.52111	0.580518	0.0432679	1.05834	1.1202	1.1225	1.10035	0.0297181	1.95062	1.96096	2.24716	2.05292	0.137418
P02771	AFP	Alpha-fetoprotein OS=Homo sapiens GN=AFP PE=1 SV=1 - [FETA_HUMAN]	0.793491	0.746267	0.511898	0.683885	0.123132	0.344475	0.398476	0.382346	0.375099	0.0226335	0.48165	0.601851	0.764006	0.615836	0.115695
P06280	GLA	Alpha-galactosidase A OS=Homo sapiens GN=GLA PE=1 SV=1 - [AGAL_HUMAN]	2.35029	2.69667	1.17935	2.07544	0.649214	1.69167	1.6849	1.75329	1.70996	0.0307682	0.726818	0.634432	1.43493	0.932059	0.357576
Q3KRA9	ALKBH6	Alpha-ketoglutarate-dependent dioxygenase alkB homolog 6 OS=Homo sapiens GN=ALKBH6 PE=1 SV=2 - [ALKB6_HUMAN]	0.124552	0.278774	0.429436	0.277587	0.124471	0.751085	0.82762	0.999826	0.85951	0.104022	6.327	3.0885	2.65125	4.02225	1.63945
Q9BT30	ALKBH7	Alpha-ketoglutarate-dependent dioxygenase alkB homolog 7, mitochondrial OS=Homo sapiens GN=ALKBH7 PE=1 SV=1 - [ALKB7_HUMAN]	1.66011	1.4204	0.981	1.35384	0.281213	0.774259	0.209866	0.796796	0.593641	0.271525	0.525032	0.153709	0.826182	0.501641	0.275034
Q9C0B1	FTO	Alpha-ketoglutarate-dependent dioxygenase FTO OS=Homo sapiens GN=FTO PE=1 SV=3 - [FTO_HUMAN]	0.27526	0.329012	0.537703	0.380658	0.113195	0.741074	0.855811	0.986911	0.861265	0.100437	3.06614	2.75802	1.77295	2.53237	0.551527
H0YA68	MAN2B2	Alpha-mannosidase (Fragment) OS=Homo sapiens GN=MAN2B2 PE=1 SV=1 - [H0YA68_HUMAN]	1.95384	4.66912	1.55891	2.72729	1.38252	0.875043		0.933076	0.90406	0.0290168	0.469894		0.608828	0.539361	0.069467
Q16706	MAN2A1	Alpha-mannosidase 2 OS=Homo sapiens GN=MAN2A1 PE=1 SV=2 - [MA2A1_HUMAN]	1.51737	1.53124	1.45908	1.50256	0.0312632	0.901482	1.01303	0.986393	0.966969	0.047566	0.662626	0.667392	0.688145	0.672721	0.0110786
P17050	NAGA	Alpha-N-acetylgalactosaminidase OS=Homo sapiens GN=NAGA PE=1 SV=2 - [NAGAB_HUMAN]	2.7396	3.11725	1.76865	2.54183	0.568045	1.22645	0.914815	1.09018	1.07715	0.127556	0.4697	0.341023	0.587449	0.466057	0.100636
P54802	NAGLU	Alpha-N-acetylglucosaminidase OS=Homo sapiens GN=NAGLU PE=1 SV=2 - [ANAG_HUMAN]	1.83715	1.46371	1.02207	1.44098	0.333145	0.514001	0.656261	0.741478	0.637246	0.0938352	0.306615	0.506319	0.671066	0.494667	0.149015
E9PS97	PARVA	Alpha-parvin (Fragment) OS=Homo sapiens GN=PARVA PE=1 SV=1 - [E9PS97_HUMAN]	1.10069	0.761762		0.931224	0.169463	0.827205	1.24604		1.03662	0.209415	0.683169	1.52926		1.10622	0.423046
Q96L96	ALPK3	Alpha-protein kinase 3 OS=Homo sapiens GN=ALPK3 PE=2 SV=2 - [ALPK3_HUMAN]	0.558966	0.469248	0.367723	0.465312	0.0781242	0.801079	0.844497	0.974299	0.873292	0.0735894	1.64022	1.87225	2.69506	2.06918	0.452591
P54920	NAPA	Alpha-soluble NSF attachment protein OS=Homo sapiens GN=NAPA PE=1 SV=3 - [SNAA_HUMAN]	1.70819	1.34728	1.07371	1.37639	0.259841	0.99955	0.845241	0.919356	0.921382	0.0630125	0.602435	0.69065	0.934602	0.742562	0.140487
P40222	TXLNA	Alpha-taxilin OS=Homo sapiens GN=TXLNA PE=1 SV=3 - [TXLNA_HUMAN]	1.31242	0.920807	0.793084	1.00877	0.220952	0.866827	0.85152	0.90761	0.875319	0.0236731	0.641914	0.842011	1.1747	0.88621	0.219744
Q9HB66	MKKS	Alternative protein MKKS OS=Homo sapiens GN=MKKS PE=1 SV=1 - [Q9HB66_HUMAN]	4.27012	2.11542	2.96264	3.11606	0.886317	1.6018	0.742595	1.38807	1.24416	0.365233	0.393576	0.365194	0.476573	0.411781	0.0472574
Q06203	PPAT	Amidophosphoribosyltransferase OS=Homo sapiens GN=PPAT PE=1 SV=1 - [PUR1_HUMAN]	0.671538	0.596858	0.422047	0.563481	0.104553	0.920549	0.923824	0.931802	0.925392	0.0047258	1.59977	1.69922	2.07761	1.7922	0.205859
P27338	MAOB	Amine oxidase [flavin-containing] B OS=Homo sapiens GN=MAOB PE=1 SV=3 - [AOFB_HUMAN]	3.34854	2.94564	2.17781	2.824	0.485628	0.817425	1.04871	1.05859	0.974909	0.111431	0.293215	0.335363	0.51394	0.380839	0.0956765
Q12904	AIMP1	Aminoacyl tRNA synthase complex-interacting multifunctional protein 1 OS=Homo sapiens GN=AIMP1 PE=1 SV=2 - [AIMP1_HUMAN]	0.862778	0.793587	0.788307	0.814891	0.0339299	1.05696	1.09995	1.09547	1.08413	0.0193001	1.32618	1.49999	1.34981	1.39199	0.0769708
Q13155	AIMP2	Aminoacyl tRNA synthase complex-interacting multifunctional protein 2 OS=Homo sapiens GN=AIMP2 PE=1 SV=2 - [AIMP2_HUMAN]	0.759768	0.880498	0.889952	0.843406	0.0592669	1.01487	1.02761	0.988391	1.01029	0.0163362	1.30961	1.24579	1.17415	1.24318	0.0553311
Q03154	ACY1	Aminoacylase-1 OS=Homo sapiens GN=ACY1 PE=1 SV=1 - [ACY1_HUMAN]	0.668595	0.722985	0.58545	0.65901	0.0565562	1.03054	1.12175	1.10329	1.08519	0.0393747	1.6558	1.66076	1.96371	1.76009	0.143995
Q9H4A4	RNPEP	Aminopeptidase B OS=Homo sapiens GN=RNPEP PE=1 SV=2 - [AMPB_HUMAN]	0.561597	0.578674	0.51299	0.551087	0.0278263	0.923173	0.911088	1.08855	0.974272	0.0809605	1.76403	1.74874	2.34993	1.95423	0.279868
P15144	ANPEP	Aminopeptidase N OS=Homo sapiens GN=ANPEP PE=1 SV=4 - [AMPN_HUMAN]	2.7908	2.32904	1.69966	2.27317	0.447204	0.956735	0.937057	0.849042	0.914278	0.046823	0.372617	0.417627	0.513427	0.434557	0.0587188
H7C0V9	APP	Amyloid beta A4 protein (Fragment) OS=Homo sapiens GN=APP PE=1 SV=1 - [H7C0V9_HUMAN]	2.10528	1.90667		2.00598	0.0993044	1.33447	0.991718		1.1631	0.171377	0.625223	0.494234		0.559729	0.0654948
Q8WV99	ZFAND2B	AN1-type zinc finger protein 2B OS=Homo sapiens GN=ZFAND2B PE=1 SV=1 - [ZFN2B_HUMAN]	1.95223	3.94193	0.714299	2.20282	1.32953	0.63808	1.46192	2.17626	1.42542	0.628488	0.342928	0.38582	3.09904	1.27593	1.28925
Q9H1A4	ANAPC1	Anaphase-promoting complex subunit 1 OS=Homo sapiens GN=ANAPC1 PE=1 SV=1 - [APC1_HUMAN]	0.801508	1.09096	0.950687	0.947718	0.118188	0.891904	0.778126	0.920657	0.863562	0.0615424	1.03293	0.67256	1.06483	0.923439	0.177875
Q9NYG5	ANAPC11	Anaphase-promoting complex subunit 11 OS=Homo sapiens GN=ANAPC11 PE=1 SV=1 - [APC11_HUMAN]	1.45544	1.48476	1.22153	1.38724	0.117789	1.13925	1.38069	0.966944	1.1623	0.169696	0.790532	0.967404	0.785372	0.847769	0.0846206
Q9UJX5	ANAPC4	Anaphase-promoting complex subunit 4 OS=Homo sapiens GN=ANAPC4 PE=1 SV=2 - [APC4_HUMAN]	1.17837	0.903351	0.617055	0.899593	0.229172	0.817731	0.713199	0.904829	0.81192	0.0783403	0.797863	0.82134	1.16906	0.929422	0.169722
F5H0F9	ANAPC5	Anaphase-promoting complex subunit 5 OS=Homo sapiens GN=ANAPC5 PE=1 SV=1 - [F5H0F9_HUMAN]	1.01016	1.19499	0.952159	1.05244	0.103547	0.856583	0.856003	0.814136	0.842241	0.0198745	1.19852	0.638947	1.02058	0.952684	0.233437
C9JG97	AAMP	Angio-associated migratory cell protein OS=Homo sapiens GN=AAMP PE=1 SV=1 - [C9JG97_HUMAN]	0.606635	0.614919	0.458884	0.560146	0.0716828	0.918126	0.934474	0.989491	0.947363	0.030527	1.49401	1.59621	2.09336	1.72786	0.261795
Q6UXH0	ANGPTL8	Angiopoietin-like protein 8 OS=Homo sapiens GN=ANGPTL8 PE=1 SV=1 - [ANGL8_HUMAN]	2.0951	1.47147	2.248	1.93819	0.335872	0.433245	0.548541	0.538916	0.5069	0.0522304	0.216964	0.381202	0.243849	0.280672	0.0719279
P01019	AGT	Angiotensinogen OS=Homo sapiens GN=AGT PE=1 SV=1 - [ANGT_HUMAN]	1.06224	0.913457	0.438938	0.804878	0.265792	0.570825	0.497307	0.733301	0.600477	0.0985993	0.582729	0.658961	1.44575	0.895812	0.390106
J3KNG9	SLC4A2	Anion exchange protein OS=Homo sapiens GN=SLC4A2 PE=1 SV=1 - [J3KNG9_HUMAN]	1.92469	0.806747	1.267	1.33281	0.458765	0.567692	0.59018	0.623879	0.593917	0.0230898	0.263361		0.421687	0.342524	0.0791628
Q8IWZ3	ANKHD1	Ankyrin repeat and KH domain-containing protein 1 OS=Homo sapiens GN=ANKHD1 PE=1 SV=1 - [ANKH1_HUMAN]	0.542197	0.669082	0.627655	0.612978	0.0528298	0.636644	0.734429	1.08733	0.819466	0.193567	1.09571	0.989003	2.20357	1.42943	0.549135
Q86XL3	ANKLE2	Ankyrin repeat and LEM domain-containing protein 2 OS=Homo sapiens GN=ANKLE2 PE=1 SV=4 - [ANKL2_HUMAN]	0.929139	0.716034	1.07501	0.906729	0.147408	0.789128	1.18672	0.912864	0.962903	0.166127	0.876475	2.39825	0.822832	1.36585	0.730345
G3V0G5	ANKMY2	Ankyrin repeat and MYND domain containing 2, isoform CRA_c OS=Homo sapiens GN=ANKMY2 PE=1 SV=1 - [G3V0G5_HUMAN]	0.592368	0.550363		0.571365	0.0210025	1.06382	1.08249		1.07315	0.00933757	1.88423	2.04618		1.96521	0.0809748
Q92625	ANKS1A	Ankyrin repeat and SAM domain-containing protein 1A OS=Homo sapiens GN=ANKS1A PE=1 SV=4 - [ANS1A_HUMAN]	0.466644	0.405995	0.593653	0.488764	0.0781915	0.90126	1.00527	1.09428	1.00027	0.0788784	1.72199	2.53753	1.87343	2.04432	0.354189
Q9H8Y5	ANKZF1	Ankyrin repeat and zinc finger domain-containing protein 1 OS=Homo sapiens GN=ANKZF1 PE=1 SV=1 - [ANKZ1_HUMAN]	0.815625	0.446463	0.816974	0.693021	0.174343	1.27072	1.43813	1.32346	1.3441	0.0698848	1.63515	3.02291	1.44961	2.03589	0.702025
H0YM23	ANKRD17	Ankyrin repeat domain-containing protein 17 (Fragment) OS=Homo sapiens GN=ANKRD17 PE=1 SV=1 - [H0YM23_HUMAN]	0.617174	0.499521		0.558347	0.0588267	1.01448	1.23258		1.12353	0.109047	2.28616	2.80492		2.54554	0.259379
Q53RE8	ANKRD39	Ankyrin repeat domain-containing protein 39 OS=Homo sapiens GN=ANKRD39 PE=1 SV=1 - [ANR39_HUMAN]	0.364575	0.412217	0.878353	0.551715	0.231785	0.758459	1.06443	0.881653	0.901513	0.125697	2.18275	2.68633	1.29868	2.05592	0.573562
Q6AI12	ANKRD40	Ankyrin repeat domain-containing protein 40 OS=Homo sapiens GN=ANKRD40 PE=1 SV=2 - [ANR40_HUMAN]	0.367575	0.414774	0.482907	0.421752	0.0473419	0.972962	1.14292	1.00354	1.03981	0.0739743	2.66032		2.11981	2.39007	0.270256
J3KP26	ANKRD46	Ankyrin repeat domain-containing protein 46 (Fragment) OS=Homo sapiens GN=ANKRD46 PE=1 SV=1 - [J3KP26_HUMAN]	1.67657		1.56086	1.61872	0.0578538	0.708766		0.806075	0.757421	0.0486545	0.631379		0.471477	0.551428	0.079951
Q53LP3	SOWAHC	Ankyrin repeat domain-containing protein SOWAHC OS=Homo sapiens GN=SOWAHC PE=1 SV=1 - [SWAHC_HUMAN]	1.12564	0.12522	0.329862	0.526906	0.43153	1.22362	0.897855	1.16565	1.09571	0.141889	1.84267	4.32275	4.07113	3.41218	1.11456
A0A087X0X1	ANXA10	Annexin A10 OS=Homo sapiens GN=ANXA10 PE=1 SV=1 - [A0A087X0X1_HUMAN]	0.653008		0.315615	0.484312	0.168697	0.795582		0.934329	0.864955	0.0693735	1.27828		3.0112	2.14474	0.866462
P09525	ANXA4	Annexin A4 OS=Homo sapiens GN=ANXA4 PE=1 SV=4 - [ANXA4_HUMAN]	0.76545	0.691473	0.56905	0.675324	0.0809888	0.901319	0.939323	1.11176	0.984133	0.0915671	1.26393	1.36279	1.98142	1.53605	0.317504
P08758	ANXA5	Annexin A5 OS=Homo sapiens GN=ANXA5 PE=1 SV=2 - [ANXA5_HUMAN]	0.81035	0.804728	0.619473	0.74485	0.0886846	0.987318	1.06142	1.21318	1.0873	0.0940049	1.28689	1.37967	1.98549	1.55068	0.309783
P08133	ANXA6	Annexin A6 OS=Homo sapiens GN=ANXA6 PE=1 SV=3 - [ANXA6_HUMAN]	0.796565	0.781102	0.562278	0.713315	0.106986	0.866693	1.02288	1.06701	0.985526	0.0859379	1.25922	1.26742	2.24554	1.59073	0.463034
D6RA82	ANXA3	Annexin OS=Homo sapiens GN=ANXA3 PE=1 SV=1 - [D6RA82_HUMAN]	1.08135	1.35251	0.90274	1.1122	0.184908	1.28173	2.27903	1.5481	1.70296	0.421614	1.16997	1.62964	1.79725	1.53229	0.265177
H7C3Z9	AGR2	Anterior gradient protein 2 homolog (Fragment) OS=Homo sapiens GN=AGR2 PE=1 SV=1 - [H7C3Z9_HUMAN]		2.95304	0.356553	1.6548	1.29824		1.39095	0.63712	1.01403	0.376913		0.490015	1.81758	1.1538	0.663784
Q03518	TAP1	Antigen peptide transporter 1 OS=Homo sapiens GN=TAP1 PE=1 SV=2 - [TAP1_HUMAN]	3.1031	2.05779	1.93099	2.36396	0.52521	1.14148	1.11758	1.06103	1.1067	0.0337313	0.445643	0.579483	0.570575	0.5319	0.0611014
X5CMH5	TAP2	Antigen peptide transporter 2 OS=Homo sapiens GN=TAP2 PE=1 SV=1 - [X5CMH5_HUMAN]	1.99728	2.68766	1.91681	2.20059	0.34598	1.1669	1.39265	1.09972	1.21976	0.125292	0.604937	0.477901	0.623394	0.568744	0.064676
O43747	AP1G1	AP-1 complex subunit gamma-1 OS=Homo sapiens GN=AP1G1 PE=1 SV=5 - [AP1G1_HUMAN]	0.709571	0.683163	0.704351	0.699028	0.0114193	0.924312	0.954314	0.91407	0.930899	0.0170771	1.43007	1.41659	1.2047	1.35045	0.10321
O75843	AP1G2	AP-1 complex subunit gamma-like 2 OS=Homo sapiens GN=AP1G2 PE=1 SV=1 - [AP1G2_HUMAN]	0.818971	0.610749	0.504747	0.644822	0.130524	0.594338	0.593583	0.80832	0.665413	0.101051	0.948907	1.12532	1.40581	1.16001	0.188137
Q9BXS5	AP1M1	AP-1 complex subunit mu-1 OS=Homo sapiens GN=AP1M1 PE=1 SV=3 - [AP1M1_HUMAN]	0.678793	0.732892	0.622785	0.678157	0.0449532	0.85703	0.772313	0.933917	0.85442	0.0660007	1.23001	1.32102	1.45034	1.33379	0.0903984
F8W8K9	AP1S3	AP-1 complex subunit sigma-3 OS=Homo sapiens GN=AP1S3 PE=1 SV=1 - [F8W8K9_HUMAN]	2.01547	2.63825		2.32686	0.311387	0.860913		0.675835	0.768374	0.0925387	0.448169			0.448169	0
O94973	AP2A2	AP-2 complex subunit alpha-2 OS=Homo sapiens GN=AP2A2 PE=1 SV=2 - [AP2A2_HUMAN]	1.22499	1.13322	2.74816	1.70213	0.74061	1.05248	1.00724	0.599165	0.886295	0.20387	1.26032	0.855959	0.112521	0.742934	0.475355
P63010	AP2B1	AP-2 complex subunit beta OS=Homo sapiens GN=AP2B1 PE=1 SV=1 - [AP2B1_HUMAN]	1.65276	1.45144	1.39966	1.50129	0.109176	1.00274	0.988105	1.01347	1.00144	0.010396	0.619078	0.635006	0.767554	0.673879	0.0665564
Q96CW1	AP2M1	AP-2 complex subunit mu OS=Homo sapiens GN=AP2M1 PE=1 SV=2 - [AP2M1_HUMAN]	1.66542	0.971039	1.84533	1.49393	0.376965	0.983328	0.605682	1.0575	0.882171	0.197839	0.619488	0.4197	0.585381	0.541523	0.08726
P53680	AP2S1	AP-2 complex subunit sigma OS=Homo sapiens GN=AP2S1 PE=1 SV=2 - [AP2S1_HUMAN]	1.85991	1.47631		1.66811	0.191801	1.01223	0.915962		0.964096	0.0481337	0.53701	0.580742		0.558876	0.0218661
A0A096LP25	AAK1	AP2-associated protein kinase 1 (Fragment) OS=Homo sapiens GN=AAK1 PE=1 SV=1 - [A0A096LP25_HUMAN]	0.69193	0.590643	1.50362	0.928732	0.408607	1.45113	0.987824	14.8439	5.76094	6.42538	2.20041	1.65847	10.0417	4.63351	3.83053
O14617	AP3D1	AP-3 complex subunit delta-1 OS=Homo sapiens GN=AP3D1 PE=1 SV=1 - [AP3D1_HUMAN]	0.962916	1.05684	0.720199	0.913317	0.141836	0.799628	0.771238	1.00372	0.858195	0.103551	0.840936	0.704684	1.1617	0.902441	0.191578
Q9Y2T2	AP3M1	AP-3 complex subunit mu-1 OS=Homo sapiens GN=AP3M1 PE=1 SV=1 - [AP3M1_HUMAN]	0.951708	1.24801	0.639073	0.946263	0.248626	0.746242	0.782083	0.781696	0.770007	0.0168051	1.10919	0.929884	1.05115	1.03007	0.0747024
Q92572	AP3S1	AP-3 complex subunit sigma-1 OS=Homo sapiens GN=AP3S1 PE=1 SV=1 - [AP3S1_HUMAN]	0.785498	0.668381	0.659119	0.704333	0.0575168	0.789116	0.755149	0.82422	0.789495	0.0281992	1.12676	1.1255	1.27257	1.17494	0.0690337
Q9Y587	AP4S1	AP-4 complex subunit sigma-1 OS=Homo sapiens GN=AP4S1 PE=2 SV=1 - [AP4S1_HUMAN]	0.34822	0.630733	0.467086	0.482013	0.115818	0.75583	0.993495	0.900929	0.883418	0.0978132	2.27735	1.63866	1.96196	1.95933	0.260751
Q9NQ94	A1CF	APOBEC1 complementation factor OS=Homo sapiens GN=A1CF PE=1 SV=1 - [A1CF_HUMAN]	1.16484	1.23479	0.869528	1.08972	0.158298	0.919863	0.877159	0.779995	0.859006	0.0585259	0.846677	0.79457	0.866589	0.835945	0.0303653
P02647	APOA1	Apolipoprotein A-I OS=Homo sapiens GN=APOA1 PE=1 SV=1 - [APOA1_HUMAN]	2.71888	2.04825	1.06627	1.94447	0.678654	0.571859	0.708058	0.792548	0.690822	0.0909166	0.284852	0.34417	0.892949	0.507323	0.273751
V9GYE3	APOA2	Apolipoprotein A-II OS=Homo sapiens GN=APOA2 PE=1 SV=1 - [V9GYE3_HUMAN]	2.32588	1.26995		1.79792	0.527961	1.04491	1.32939		1.18715	0.142242	0.638939	0.852639		0.745789	0.10685
P04114	APOB	Apolipoprotein B-100 OS=Homo sapiens GN=APOB PE=1 SV=2 - [APOB_HUMAN]	5.18854	3.37761	1.16298	3.24305	1.64618	0.528888	0.399954	0.800455	0.576432	0.166924	0.106949	0.123188	0.706203	0.312113	0.278742
P02656	APOC3	Apolipoprotein C-III OS=Homo sapiens GN=APOC3 PE=1 SV=1 - [APOC3_HUMAN]	1.07409		0.452432	0.763261	0.310828	0.719196		0.777826	0.748511	0.0293149	0.702533		1.60275	1.15264	0.45011
P02649	APOE	Apolipoprotein E OS=Homo sapiens GN=APOE PE=1 SV=1 - [APOE_HUMAN]	2.67798	2.36807	1.59908	2.21504	0.453554	1.14659	0.945237	1.05538	1.04907	0.0823216	0.464076	0.455706	0.697193	0.538992	0.111917
J3KQL8	APOL2	Apolipoprotein L2 OS=Homo sapiens GN=APOL2 PE=1 SV=2 - [J3KQL8_HUMAN]	2.36202	2.32723	1.42899	2.03941	0.431869	1.05866	1.28309	0.911052	1.08427	0.15296	0.470252	0.573571	1.0219	0.688576	0.239443
Q9BRQ8	AIFM2	Apoptosis-inducing factor 2 OS=Homo sapiens GN=AIFM2 PE=1 SV=1 - [AIFM2_HUMAN]	2.48918	2.05755	1.67482	2.07385	0.332663	1.14058	1.07062	1.15585	1.12235	0.0371044	0.525334	0.627751	0.692927	0.615337	0.0689805
S4R3H4	ACIN1	Apoptotic chromatin condensation inducer in the nucleus OS=Homo sapiens GN=ACIN1 PE=1 SV=1 - [S4R3H4_HUMAN]	1.15672	0.676741	1.12897	0.987477	0.220016	1.19872	1.10613	0.996999	1.10061	0.0824436	1.47014	1.51851	0.766792	1.25182	0.343532
C9J8U3	APTX	Aprataxin (Fragment) OS=Homo sapiens GN=APTX PE=1 SV=1 - [C9J8U3_HUMAN]		0.788935	1.02271	0.905825	0.11689		1.1587	0.833709	0.996202	0.162494		1.24973	0.881794	1.06576	0.18397
P53367	ARFIP1	Arfaptin-1 OS=Homo sapiens GN=ARFIP1 PE=1 SV=2 - [ARFP1_HUMAN]	0.634689	0.963439	0.953881	0.85067	0.152771	0.890793	1.09336	1.0575	1.01389	0.0882621	1.3919	1.18397	0.995272	1.19038	0.161985
P53365	ARFIP2	Arfaptin-2 OS=Homo sapiens GN=ARFIP2 PE=1 SV=1 - [ARFP2_HUMAN]	0.847127	0.830487	1.02348	0.900364	0.0873201	0.589526	0.933934	0.868768	0.797409	0.149384	0.887928	1.04371	0.842558	0.92473	0.0861428
O95081	AGFG2	Arf-GAP domain and FG repeat-containing protein 2 OS=Homo sapiens GN=AGFG2 PE=1 SV=2 - [AGFG2_HUMAN]	0.608533	0.395221	0.464469	0.489407	0.0888518	0.760439	0.793309	0.70024	0.751329	0.0385376	1.31093	1.71528	1.73159	1.58593	0.194571
H7C4B3	ADAP1	Arf-GAP with dual PH domain-containing protein 1 (Fragment) OS=Homo sapiens GN=ADAP1 PE=1 SV=1 - [H7C4B3_HUMAN]	0.743872		0.755771	0.749822	0.00594937	0.406858		0.991823	0.69934	0.292482	0.573857		1.30778	0.940817	0.36696
A0A087X1U1	AGAP1	Arf-GAP with GTPase, ANK repeat and PH domain-containing protein 1 OS=Homo sapiens GN=AGAP1 PE=1 SV=1 - [A0A087X1U1_HUMAN]		0.698414	0.515283	0.606849	0.0915654		0.322768	2.31466	1.31871	0.995946		0.480779	4.56918	2.52498	2.0442
Q96P47	AGAP3	Arf-GAP with GTPase, ANK repeat and PH domain-containing protein 3 OS=Homo sapiens GN=AGAP3 PE=1 SV=2 - [AGAP3_HUMAN]	0.304643	0.50245		0.403546	0.0989037	0.957159	1.07684		1.017	0.0598416	3.2965	2.22961		2.76305	0.533447
Q96P48	ARAP1	Arf-GAP with Rho-GAP domain, ANK repeat and PH domain-containing protein 1 OS=Homo sapiens GN=ARAP1 PE=1 SV=3 - [ARAP1_HUMAN]	0.539722		0.539185	0.539453	0.000268324	0.617293		0.669317	0.643305	0.0260119	1.13554		1.34092	1.23823	0.102689
P78540	ARG2	Arginase-2, mitochondrial OS=Homo sapiens GN=ARG2 PE=1 SV=1 - [ARGI2_HUMAN]	5.19562	3.46382	2.12621	3.59522	1.25652	1.21701	1.1559	1.32594	1.23295	0.0703293	0.241906	0.300252	0.675918	0.406025	0.192324
P54136	RARS	Arginine--tRNA ligase, cytoplasmic OS=Homo sapiens GN=RARS PE=1 SV=2 - [SYRC_HUMAN]	0.941089	0.740384	0.742262	0.807912	0.0941739	1.33994	1.00049	1.00474	1.11506	0.159026	1.49388	1.46808	1.44676	1.46957	0.0192617
P00966	ASS1	Argininosuccinate synthase OS=Homo sapiens GN=ASS1 PE=1 SV=2 - [ASSY_HUMAN]	0.887833	0.766489	0.512786	0.722369	0.156258	0.861548	0.846468	1.0988	0.935605	0.11556	0.969071	1.03475	2.34205	1.44862	0.632315
F5GXE4	ATE1	Arginyl-tRNA--protein transferase 1 OS=Homo sapiens GN=ATE1 PE=1 SV=1 - [F5GXE4_HUMAN]	0.593385	0.463243	0.455882	0.50417	0.0631561	0.944539	0.772295	0.960168	0.892334	0.0851197	1.60794	2.2337	1.85272	1.89812	0.257476
C9JJX6	ARVCF	Armadillo repeat protein deleted in velo-cardio-facial syndrome OS=Homo sapiens GN=ARVCF PE=1 SV=1 - [C9JJX6_HUMAN]		3.79308	1.20469	2.49888	1.29419		1.34678	0.599903	0.973341	0.373438		0.36938	0.506526	0.437953	0.0685731
Q9NVT9	ARMC1	Armadillo repeat-containing protein 1 OS=Homo sapiens GN=ARMC1 PE=1 SV=1 - [ARMC1_HUMAN]	1.94695	0.430356	1.38577	1.25436	0.626081	1.30277	0.64603	1.03476	0.994518	0.269617	0.702055	1.56169	0.736611	1.00012	0.39734
Q9UH62	ARMCX3	Armadillo repeat-containing X-linked protein 3 OS=Homo sapiens GN=ARMCX3 PE=1 SV=1 - [ARMX3_HUMAN]	1.19717	1.42694	1.41889	1.34766	0.106469	1.15242	1.24161	1.34237	1.24547	0.0775947	1.09307	1.265	0.872804	1.07696	0.160519
F2Z3I4	ARRDC1	Arrestin domain-containing protein 1 OS=Homo sapiens GN=ARRDC1 PE=1 SV=1 - [F2Z3I4_HUMAN]		0.820297	0.959381	0.889839	0.0695416		0.575176	0.953531	0.764353	0.189177		0.729455	1.01098	0.870216	0.140761
P15848	ARSB	Arylsulfatase B OS=Homo sapiens GN=ARSB PE=1 SV=1 - [ARSB_HUMAN]	2.68167	2.03936	1.65296	2.12467	0.424277	1.179	1.05965	1.01035	1.083	0.0708039	0.49043	0.489894	0.645353	0.541893	0.073158
F5H324	ARSE	Arylsulfatase E OS=Homo sapiens GN=ARSE PE=1 SV=1 - [F5H324_HUMAN]	2.19541	2.00749	1.58188	1.92826	0.256664	1.05075	1.07341	0.942104	1.02209	0.0573094	0.450351	0.553823	0.643292	0.549155	0.0788372
C9J4K0	C2orf49	Ashwin OS=Homo sapiens GN=C2orf49 PE=1 SV=1 - [C9J4K0_HUMAN]	0.296518	0.506598	1.01946	0.607526	0.303647	1.2372	0.869706	0.772559	0.959821	0.200104	4.18294	0.943899	0.770828	1.96589	1.56929
P07306	ASGR1	Asialoglycoprotein receptor 1 OS=Homo sapiens GN=ASGR1 PE=1 SV=2 - [ASGR1_HUMAN]	2.39142	2.1234	1.83385	2.11622	0.227682	1.04451	1.10169	0.900341	1.01551	0.0847197	0.568448	0.615483	0.480731	0.554887	0.0558417
P07307	ASGR2	Asialoglycoprotein receptor 2 OS=Homo sapiens GN=ASGR2 PE=1 SV=2 - [ASGR2_HUMAN]	2.0876	2.0465	1.41479	1.84963	0.307934	1.10454	0.955665	0.877683	0.979296	0.094109	0.494742	0.485807	0.591798	0.524115	0.0479978
O43776	NARS	Asparagine--tRNA ligase, cytoplasmic OS=Homo sapiens GN=NARS PE=1 SV=1 - [SYNC_HUMAN]	0.943532	0.968962	0.856135	0.922876	0.0483214	0.976157	0.981312	1.04201	0.999825	0.0299013	1.13981	0.936298	1.28396	1.12002	0.142621
P17174	GOT1	Aspartate aminotransferase, cytoplasmic OS=Homo sapiens GN=GOT1 PE=1 SV=3 - [AATC_HUMAN]	0.784639	0.704197	0.520444	0.66976	0.110572	1.02565	1.03713	1.00902	1.02393	0.0115396	1.44066	1.58057	1.9178	1.64634	0.200268
P00505	GOT2	Aspartate aminotransferase, mitochondrial OS=Homo sapiens GN=GOT2 PE=1 SV=3 - [AATM_HUMAN]	4.15734	3.16291	2.09684	3.13903	0.841368	1.26079	1.0319	1.14083	1.14451	0.0934796	0.313535	0.359899	0.550841	0.408092	0.102698
P14868	DARS	Aspartate--tRNA ligase, cytoplasmic OS=Homo sapiens GN=DARS PE=1 SV=2 - [SYDC_HUMAN]	0.823305	0.821955	0.651154	0.765471	0.0808364	0.964873	1.01936	1.00346	0.9959	0.0228795	1.19778	1.27055	1.4117	1.29335	0.088807
Q6PI48	DARS2	Aspartate--tRNA ligase, mitochondrial OS=Homo sapiens GN=DARS2 PE=1 SV=1 - [SYDM_HUMAN]	3.46069	3.32944	2.46249	3.08421	0.442873	1.21361	1.24778	1.11342	1.1916	0.0570165	0.376101	0.395709	0.453805	0.408538	0.0329945
Q9ULA0	DNPEP	Aspartyl aminopeptidase OS=Homo sapiens GN=DNPEP PE=1 SV=1 - [DNPEP_HUMAN]	0.836542	0.625803	0.728928	0.730425	0.0860407	0.886366	0.921601	1.07649	0.961484	0.0825805	0.971607	1.66006	1.65451	1.42872	0.323237
B1AKZ5	PEA15	Astrocytic phosphoprotein PEA-15 OS=Homo sapiens GN=PEA15 PE=1 SV=1 - [B1AKZ5_HUMAN]		0.830708	0.437403	0.634056	0.196652		1.88622	1.09083	1.48852	0.397695		2.36218	3.25022	2.8062	0.44402
Q9UBB4	ATXN10	Ataxin-10 OS=Homo sapiens GN=ATXN10 PE=1 SV=1 - [ATX10_HUMAN]	0.899252	0.775118	0.802057	0.825476	0.0533144	0.891168	0.836361	0.837855	0.855128	0.0254914	0.901534	1.15817	1.28598	1.11523	0.159859
F8VQP2	ATXN2	Ataxin-2 OS=Homo sapiens GN=ATXN2 PE=1 SV=1 - [F8VQP2_HUMAN]		0.636294	0.572811	0.604552	0.0317415		1.03252	0.9684	1.00046	0.0320614		1.68326	1.92089	1.80207	0.118817
O15265	ATXN7	Ataxin-7 OS=Homo sapiens GN=ATXN7 PE=1 SV=1 - [ATX7_HUMAN]		0.605296	1.35168	0.978489	0.373193		1.05691	1.50712	1.28202	0.225107		1.81651	1.13415	1.47533	0.341181
Q6SPF0	SAMD1	Atherin OS=Homo sapiens GN=SAMD1 PE=1 SV=1 - [SAMD1_HUMAN]		0.64169	1.09717	0.869432	0.227742	0.993113	0.934688	1.1107	1.01283	0.0731969		1.69983	1.10628	1.40306	0.296775
Q8NHH9	ATL2	Atlastin-2 OS=Homo sapiens GN=ATL2 PE=1 SV=2 - [ATLA2_HUMAN]	1.57438		1.11322	1.3438	0.230576	0.963209		1.00976	0.986485	0.0232763	0.684326		0.845215	0.764771	0.0804448
P24539	ATP5F1	ATP synthase F(0) complex subunit B1, mitochondrial OS=Homo sapiens GN=ATP5F1 PE=1 SV=2 - [AT5F1_HUMAN]		2.72975	2.09391	2.41183	0.317917		1.062	0.981145	1.02157	0.040427		0.397749	0.500927	0.449338	0.0515894
Q8N5M1	ATPAF2	ATP synthase mitochondrial F1 complex assembly factor 2 OS=Homo sapiens GN=ATPAF2 PE=1 SV=1 - [ATPF2_HUMAN]	3.45499	2.36018	1.09237	2.30252	0.965396	0.881675	0.831968	1.02731	0.913651	0.0828923	0.267745	0.439285	0.956596	0.554542	0.292793
P03928	MT-ATP8	ATP synthase protein 8 OS=Homo sapiens GN=MT-ATP8 PE=1 SV=1 - [ATP8_HUMAN]	3.75841	2.40102	1.91246	2.69063	0.780935	1.1809	1.06259	1.02468	1.08939	0.0665316	0.329661	0.281139	0.485489	0.36543	0.0871752
P00846	MT-ATP6	ATP synthase subunit a OS=Homo sapiens GN=MT-ATP6 PE=1 SV=1 - [ATP6_HUMAN]	0.877253	2.0883	2.00823	1.65793	0.552987	0.61285	1.20516	0.969715	0.929242	0.243497	0.732975	0.600373	0.491166	0.608171	0.0988721
F8W0P7	ATP5B	ATP synthase subunit beta, mitochondrial (Fragment) OS=Homo sapiens GN=ATP5B PE=1 SV=2 - [F8W0P7_HUMAN]	4.70174	3.47242	2.20923	3.46113	1.01759	1.35088	0.949293	0.99714	1.0991	0.1791	0.301452	0.284405	0.459107	0.348321	0.0786457
P06576	ATP5B	ATP synthase subunit beta, mitochondrial OS=Homo sapiens GN=ATP5B PE=1 SV=3 - [ATPB_HUMAN]	4.33773	3.47634	2.13382	3.31596	0.906861	1.19931	1.10415	1.03522	1.11289	0.0672709	0.273401	0.31819	0.492559	0.361383	0.0945404
O75947	ATP5H	ATP synthase subunit d, mitochondrial OS=Homo sapiens GN=ATP5H PE=1 SV=3 - [ATP5H_HUMAN]	3.16244	3.05635	2.07672	2.76517	0.488729	1.1783	1.06285	1.04414	1.0951	0.0593281	0.378367	0.364939	0.555017	0.432774	0.0866126
P30049	ATP5D	ATP synthase subunit delta, mitochondrial OS=Homo sapiens GN=ATP5D PE=1 SV=2 - [ATPD_HUMAN]	4.55169	3.62282	2.08835	3.42095	1.01574	1.19471	1.08208	1.02727	1.10135	0.0697041	0.275391	0.312934	0.504667	0.364331	0.100409
P56385	ATP5I	ATP synthase subunit e, mitochondrial OS=Homo sapiens GN=ATP5I PE=1 SV=2 - [ATP5I_HUMAN]	3.07444	2.49906	1.61846	2.39732	0.598739	0.903536	0.909014	0.992693	0.935081	0.0407989	0.284478	0.369607	0.612073	0.422053	0.138787
P56381	ATP5E	ATP synthase subunit epsilon, mitochondrial OS=Homo sapiens GN=ATP5E PE=1 SV=2 - [ATP5E_HUMAN]	3.56225	2.47382	1.80824	2.61477	0.722977	1.12126	1.14409	1.13918	1.13484	0.00980948	0.33025	0.346628	0.640821	0.439233	0.142701
E9PN17	ATP5L	ATP synthase subunit g, mitochondrial OS=Homo sapiens GN=ATP5L PE=1 SV=1 - [E9PN17_HUMAN]	3.46673	3.18354	2.19583	2.9487	0.544769	1.22232	1.02515	1.13734	1.12827	0.0807488	0.3436	0.344936	0.502241	0.396926	0.0744713
P36542	ATP5C1	ATP synthase subunit gamma, mitochondrial OS=Homo sapiens GN=ATP5C1 PE=1 SV=1 - [ATPG_HUMAN]	4.3262		2.19961	3.26291	1.06329	1.15905		1.05037	1.10471	0.0543378	0.309206		0.494609	0.401907	0.0927011
P48047	ATP5O	ATP synthase subunit O, mitochondrial OS=Homo sapiens GN=ATP5O PE=1 SV=1 - [ATPO_HUMAN]	4.27057	3.33161	2.30895	3.30371	0.801069	1.17284	1.10435	1.09699	1.12472	0.0341532	0.302277	0.329002	0.497314	0.376198	0.0863344
Q99766	ATP5S	ATP synthase subunit s, mitochondrial OS=Homo sapiens GN=ATP5S PE=1 SV=3 - [ATP5S_HUMAN]	4.72963	2.5789	1.88296	3.06383	1.21168	0.991295	0.725864	1.03749	0.918217	0.137315	0.280562	0.307878	0.571791	0.386743	0.131323
M0QZP7	ATP5SL	ATP synthase subunit s-like protein (Fragment) OS=Homo sapiens GN=ATP5SL PE=1 SV=1 - [M0QZP7_HUMAN]	2.61487	2.56204		2.58845	0.0264138	1.11579	1.1171		1.11644	0.000655333	0.441072	0.45135		0.446211	0.00513926
P18859	ATP5J	ATP synthase-coupling factor 6, mitochondrial OS=Homo sapiens GN=ATP5J PE=1 SV=1 - [ATP5J_HUMAN]	4.62275	3.29736	2.44268	3.45426	0.896895	1.05959	1.06564	1.24305	1.12276	0.0850937	0.274975	0.355203	0.483993	0.37139	0.0860955
A0A087WXS7	ASNA1	ATPase ASNA1 OS=Homo sapiens GN=ASNA1 PE=1 SV=1 - [A0A087WXS7_HUMAN]	1.15421	1.07599	0.908488	1.04623	0.1025	0.969577	1.04137	1.13569	1.04888	0.0680233	0.997518	1.02487	1.20976	1.07738	0.0942669
Q8NBU5	ATAD1	ATPase family AAA domain-containing protein 1 OS=Homo sapiens GN=ATAD1 PE=1 SV=1 - [ATAD1_HUMAN]	1.3827	3.40064	2.43559	2.40631	0.82408	1.14659	1.3905	1.24549	1.26086	0.100167	1.04916	0.563099	0.739518	0.783926	0.200903
Q6PL18	ATAD2	ATPase family AAA domain-containing protein 2 OS=Homo sapiens GN=ATAD2 PE=1 SV=1 - [ATAD2_HUMAN]	0.987923	1.30735	1.18378	1.15968	0.131514	0.681513	0.540198	0.550482	0.590731	0.0643299	0.688391	0.534311	0.438894	0.553865	0.102791
Q5T9A4	ATAD3B	ATPase family AAA domain-containing protein 3B OS=Homo sapiens GN=ATAD3B PE=1 SV=1 - [ATD3B_HUMAN]	3.04802	3.20425	2.15837	2.80355	0.460646	1.29834	0.997303	0.970907	1.08885	0.148523	0.387699	0.354228	0.40381	0.381912	0.0206513
O95477	ABCA1	ATP-binding cassette sub-family A member 1 OS=Homo sapiens GN=ABCA1 PE=1 SV=3 - [ABCA1_HUMAN]	1.9606	2.26262	1.31292	1.84538	0.396181		0.439241	0.506766	0.473003	0.0337627		0.201957	0.426736	0.314347	0.112389
H0Y8D6	ABCA2	ATP-binding cassette sub-family A member 2 (Fragment) OS=Homo sapiens GN=ABCA2 PE=1 SV=1 - [H0Y8D6_HUMAN]	1.0956		4.12992	2.61276	1.51716	0.58837		6.75757	3.67297	3.0846	0.1418		1.66436	0.903079	0.761279
Q9NRK6	ABCB10	ATP-binding cassette sub-family B member 10, mitochondrial OS=Homo sapiens GN=ABCB10 PE=1 SV=2 - [ABCBA_HUMAN]	2.89009	2.52887	2.1074	2.50879	0.319848	1.15935	1.04309	1.0313	1.07791	0.0577839	0.401144	0.431908	0.44068	0.424577	0.0169526
B4DGL8	ABCB7	ATP-binding cassette sub-family B member 7, mitochondrial (Fragment) OS=Homo sapiens GN=ABCB7 PE=1 SV=1 - [B4DGL8_HUMAN]	3.64245	5.44521	2.30216	3.79661	1.28777	1.30906	2.05196	1.14768	1.5029	0.393795	0.380103	0.457203	0.500866	0.446058	0.0499272
P33897	ABCD1	ATP-binding cassette sub-family D member 1 OS=Homo sapiens GN=ABCD1 PE=1 SV=2 - [ABCD1_HUMAN]	1.62357	1.4848	1.71264	1.607	0.0937474	0.933992	0.965183	0.995533	0.964903	0.0251247	0.646779	0.672994	0.575642	0.631805	0.0411299
P28288	ABCD3	ATP-binding cassette sub-family D member 3 OS=Homo sapiens GN=ABCD3 PE=1 SV=1 - [ABCD3_HUMAN]	1.15775	1.03648	1.70151	1.29858	0.289182	0.973777	0.975856	1.02545	0.991694	0.023884	0.827986	1.00912	0.657677	0.831596	0.143501
P61221	ABCE1	ATP-binding cassette sub-family E member 1 OS=Homo sapiens GN=ABCE1 PE=1 SV=1 - [ABCE1_HUMAN]	0.729682	0.747409	0.593614	0.690235	0.0687038	0.867021	0.870363	0.894462	0.877282	0.0122245	1.19583	1.16738	1.52943	1.29755	0.16438
H0YGW7	ABCF1	ATP-binding cassette sub-family F member 1 (Fragment) OS=Homo sapiens GN=ABCF1 PE=1 SV=1 - [H0YGW7_HUMAN]	1.32993	0.997833	1.15378	1.16051	0.135663	1.23198	0.802382	1.091	1.04179	0.178801	0.975302	0.805487	0.920201	0.90033	0.0707364
Q9UG63	ABCF2	ATP-binding cassette sub-family F member 2 OS=Homo sapiens GN=ABCF2 PE=1 SV=2 - [ABCF2_HUMAN]	0.858198	0.566156	0.679301	0.701218	0.120229	0.897816	0.680293	0.892411	0.823506	0.101291	1.05988	1.03552	1.3714	1.1556	0.152918
Q9NUQ8	ABCF3	ATP-binding cassette sub-family F member 3 OS=Homo sapiens GN=ABCF3 PE=1 SV=2 - [ABCF3_HUMAN]	0.920038	0.7114	0.682497	0.771312	0.105825	0.778778	0.887922	0.978064	0.881588	0.0814812	0.815639	1.07857	1.61441	1.16954	0.332381
P53396	ACLY	ATP-citrate synthase OS=Homo sapiens GN=ACLY PE=1 SV=3 - [ACLY_HUMAN]	0.590771	0.548274	0.554956	0.564667	0.0186588	0.85475	0.891417	0.932112	0.892759	0.031597	1.52675	1.58336	1.70541	1.60517	0.0745543
Q8IW45	CARKD	ATP-dependent (S)-NAD(P)H-hydrate dehydratase OS=Homo sapiens GN=CARKD PE=1 SV=1 - [NNRD_HUMAN]		1.26128	1.30779	1.28453	0.0232537		1.01532	1.28192	1.14862	0.1333		0.837455	1.18931	1.01338	0.175929
P17858	PFKL	ATP-dependent 6-phosphofructokinase, liver type OS=Homo sapiens GN=PFKL PE=1 SV=6 - [PFKAL_HUMAN]	0.8411	0.774188	0.647454	0.754247	0.0803031	0.880789	0.916361	0.889462	0.895537	0.0151441	1.20389	1.2304	1.41733	1.28387	0.0949886
Q01813	PFKP	ATP-dependent 6-phosphofructokinase, platelet type OS=Homo sapiens GN=PFKP PE=1 SV=2 - [PFKAP_HUMAN]	0.696657	1.33165	0.772255	0.93352	0.283206	0.871567	1.39772	1.6263	1.29853	0.316002	1.27311	0.951119	2.39975	1.54133	0.621069
O76031	CLPX	ATP-dependent Clp protease ATP-binding subunit clpX-like, mitochondrial OS=Homo sapiens GN=CLPX PE=1 SV=2 - [CLPX_HUMAN]	3.85183	2.81836	2.03554	2.90191	0.743844	1.10583	1.06581	1.05051	1.07405	0.0233225	0.295775	0.385818	0.562079	0.414558	0.110601
M0R208	CLPP	ATP-dependent Clp protease proteolytic subunit OS=Homo sapiens GN=CLPP PE=1 SV=1 - [M0R208_HUMAN]	3.79922	3.30327		3.55125	0.247975	1.47637	1.13499		1.30568	0.170688	0.380554	0.369416		0.374985	0.00556898
P46063	RECQL	ATP-dependent DNA helicase Q1 OS=Homo sapiens GN=RECQL PE=1 SV=3 - [RECQ1_HUMAN]	0.898859	1.00707	1.02238	0.976103	0.0549758	1.00375	1.1102	1.05105	1.055	0.0435467	1.06321	1.13329	1.01569	1.07073	0.0483029
J3KSV9	RECQL5	ATP-dependent DNA helicase Q5 (Fragment) OS=Homo sapiens GN=RECQL5 PE=1 SV=1 - [J3KSV9_HUMAN]	0.442392	0.227093		0.334743	0.107649	1.0075	0.703906		0.855701	0.151795	2.38944	3.22462		2.80703	0.417592
Q08211	DHX9	ATP-dependent RNA helicase A OS=Homo sapiens GN=DHX9 PE=1 SV=4 - [DHX9_HUMAN]	1.51777	1.51542	1.43371	1.48897	0.0390843	1.1159	1.04943	1.00416	1.0565	0.045887	0.745197	0.698702	0.710565	0.718155	0.0197256
Q92499	DDX1	ATP-dependent RNA helicase DDX1 OS=Homo sapiens GN=DDX1 PE=1 SV=2 - [DDX1_HUMAN]	0.874908	0.968003	0.920845	0.921252	0.0380071	1.03159	1.05626	1.00008	1.02931	0.0229925	1.22137	1.11286	1.10993	1.14806	0.051857
Q9NVP1	DDX18	ATP-dependent RNA helicase DDX18 OS=Homo sapiens GN=DDX18 PE=1 SV=2 - [DDX18_HUMAN]	2.73454	1.90722	2.13381	2.25852	0.349074	1.48129	0.86535	1.25873	1.20179	0.254658	0.566785	0.470756	0.607315	0.548285	0.0572644
I3L0H8	DDX19A	ATP-dependent RNA helicase DDX19A OS=Homo sapiens GN=DDX19A PE=1 SV=1 - [I3L0H8_HUMAN]	0.64879	0.701004		0.674897	0.0261071	0.717855	0.925507		0.821681	0.103826	1.16089	1.35381		1.25735	0.0964593
A0A087WXU8	DDX24	ATP-dependent RNA helicase DDX24 OS=Homo sapiens GN=DDX24 PE=1 SV=1 - [A0A087WXU8_HUMAN]	4.08478	2.10038		3.09258	0.9922	2.35349	0.700707		1.5271	0.826393	0.69609	0.373674		0.534882	0.161208
O00148	DDX39A	ATP-dependent RNA helicase DDX39A OS=Homo sapiens GN=DDX39A PE=1 SV=2 - [DX39A_HUMAN]	1.22787	1.21002	1.17374	1.20388	0.0225219	0.92747	1.02164	0.919848	0.956319	0.0462929	0.841046	0.878363	0.729933	0.816447	0.0630433
A0A0D9SFB3	DDX3X	ATP-dependent RNA helicase DDX3X OS=Homo sapiens GN=DDX3X PE=1 SV=1 - [A0A0D9SFB3_HUMAN]	0.533719	0.71488	0.655034	0.634544	0.0753646	0.994529	1.00497	0.965982	0.988494	0.0164799	1.78095	1.30957	1.27675	1.45576	0.230339
Q86XP3	DDX42	ATP-dependent RNA helicase DDX42 OS=Homo sapiens GN=DDX42 PE=1 SV=1 - [DDX42_HUMAN]	0.635046	0.669995	0.785858	0.696966	0.0644552	0.920045	0.916077	0.943567	0.926563	0.0121322	1.94651	1.51624	1.16576	1.54284	0.319293
Q9BQ39	DDX50	ATP-dependent RNA helicase DDX50 OS=Homo sapiens GN=DDX50 PE=1 SV=1 - [DDX50_HUMAN]	1.8506		1.63732	1.74396	0.106642	1.26266		1.07087	1.16677	0.0958951	0.676314		0.652445	0.664379	0.0119345
Q8N8A6	DDX51	ATP-dependent RNA helicase DDX51 OS=Homo sapiens GN=DDX51 PE=1 SV=3 - [DDX51_HUMAN]	2.14683	2.25656	1.50424	1.96921	0.331819	0.978455	0.897803	0.854587	0.910281	0.0513328	0.509707	0.45899	0.616011	0.528236	0.0654287
Q8TDD1	DDX54	ATP-dependent RNA helicase DDX54 OS=Homo sapiens GN=DDX54 PE=1 SV=2 - [DDX54_HUMAN]	2.34867	1.56883		1.95875	0.389921	1.54858	1.01355		1.28107	0.267519	0.626477	0.682524		0.6545	0.0280236
Q7Z478	DHX29	ATP-dependent RNA helicase DHX29 OS=Homo sapiens GN=DHX29 PE=1 SV=2 - [DHX29_HUMAN]	0.632083	0.495161	0.641019	0.589421	0.066752	0.890801	0.57888	0.964235	0.811305	0.167061	1.52672	1.26138	1.65237	1.48016	0.162981
Q14562	DHX8	ATP-dependent RNA helicase DHX8 OS=Homo sapiens GN=DHX8 PE=1 SV=1 - [DHX8_HUMAN]	0.788794		1.12732	0.958057	0.169263	0.77564		1.0108	0.893219	0.117579	1.60193		0.84756	1.22474	0.377184
Q8TE96	DQX1	ATP-dependent RNA helicase DQX1 OS=Homo sapiens GN=DQX1 PE=2 SV=2 - [DQX1_HUMAN]	0.656328	0.892138	0.648197	0.732221	0.113127	0.383004	0.596284	0.695905	0.558398	0.13052	0.712981	0.744382	0.935164	0.797509	0.0981771
Q8IYB8	SUPV3L1	ATP-dependent RNA helicase SUPV3L1, mitochondrial OS=Homo sapiens GN=SUPV3L1 PE=1 SV=1 - [SUV3_HUMAN]	3.17679	2.53094	2.34828	2.68534	0.355419	0.970102	0.932625	1.01899	0.973907	0.0353621	0.318071	0.353209	0.450363	0.373881	0.0559514
O14497	ARID1A	AT-rich interactive domain-containing protein 1A OS=Homo sapiens GN=ARID1A PE=1 SV=3 - [ARI1A_HUMAN]	0.825371	0.541524	0.986802	0.784566	0.18406	1.08342	0.930846	1.0434	1.01922	0.0645928	2.25741	1.35493	1.01771	1.54335	0.52335
Q8NFD5	ARID1B	AT-rich interactive domain-containing protein 1B OS=Homo sapiens GN=ARID1B PE=1 SV=2 - [ARI1B_HUMAN]	0.568178	0.519206	1.13911	0.742166	0.281395	0.780865	1.10347	0.98572	0.956685	0.133293	3.13698	2.211	0.898079	2.08202	0.918567
Q99856	ARID3A	AT-rich interactive domain-containing protein 3A OS=Homo sapiens GN=ARID3A PE=1 SV=2 - [ARI3A_HUMAN]	0.491593	0.617283	0.994555	0.701144	0.213724	0.973134	0.939247	0.851369	0.92125	0.0513134	1.93976	1.66844	0.773032	1.46041	0.498511
A6NKF2	ARID3C	AT-rich interactive domain-containing protein 3C OS=Homo sapiens GN=ARID3C PE=3 SV=1 - [ARI3C_HUMAN]	4.96418	4.46964		4.71691	0.247269	1.62946	1.57134	4.48273	2.56118	1.35895	0.344394	0.365736		0.355065	0.0106708
X6RCR8	ARID4B	AT-rich interactive domain-containing protein 4B (Fragment) OS=Homo sapiens GN=ARID4B PE=1 SV=1 - [X6RCR8_HUMAN]	1.50911		0.891083	1.2001	0.309015	1.34344	3.6917	1.24399	2.09304	1.13115	0.93402		2.23105	1.58254	0.648517
O75882	ATRN	Attractin OS=Homo sapiens GN=ATRN PE=1 SV=2 - [ATRN_HUMAN]	2.03725	1.93911	1.4083	1.79489	0.276281	1.0174	1.02924	0.913391	0.986678	0.0520468	0.498753	0.567317	0.650365	0.572145	0.0619894
Q8NI60	ADCK3	Atypical kinase ADCK3, mitochondrial OS=Homo sapiens GN=ADCK3 PE=1 SV=1 - [ADCK3_HUMAN]	2.411	1.46901	1.64348	1.84116	0.409183	1.25441	0.995084	1.05085	1.10012	0.111451	0.524106	0.685261	0.632849	0.614072	0.0671174
O14965	AURKA	Aurora kinase A OS=Homo sapiens GN=AURKA PE=1 SV=2 - [AURKA_HUMAN]	0.640498	0.69691	0.626873	0.654761	0.0303189	0.788959	0.746338	0.684168	0.739821	0.0430281	1.2678	0.845597	1.05828	1.05723	0.172366
Q9H1Y0	ATG5	Autophagy protein 5 OS=Homo sapiens GN=ATG5 PE=1 SV=2 - [ATG5_HUMAN]	0.677705	0.760482	0.633858	0.690682	0.0525025	0.94308	1.14103	1.45357	1.17923	0.210151	1.58472	1.5609	1.81604	1.65389	0.115071
F8VQD9	ATG101	Autophagy-related protein 101 (Fragment) OS=Homo sapiens GN=ATG101 PE=1 SV=1 - [F8VQD9_HUMAN]	0.802846		0.714766	0.758806	0.0440401	0.452351		1.36987	0.911112	0.458761	0.591157		2.91223	1.75169	1.16054
Q7Z3C6	ATG9A	Autophagy-related protein 9A OS=Homo sapiens GN=ATG9A PE=1 SV=3 - [ATG9A_HUMAN]	1.18467	1.03718	1.12188	1.11458	0.0604321	1.1577	1.18838	1.02654	1.12421	0.07019	0.840022	1.05437	0.971333	0.955241	0.0882433
Q96BJ3	AIDA	Axin interactor, dorsalization-associated protein OS=Homo sapiens GN=AIDA PE=1 SV=1 - [AIDA_HUMAN]	0.381516	0.314819	1.6593	0.785212	0.618673	0.938542	0.83115	1.01232	0.927338	0.074386	2.58107	2.74655	1.31356	2.21373	0.640089
Q9NR09	BIRC6	Baculoviral IAP repeat-containing protein 6 OS=Homo sapiens GN=BIRC6 PE=1 SV=2 - [BIRC6_HUMAN]	0.405827	0.507921	0.387516	0.433755	0.0529737	0.487754	0.623169	0.730791	0.613904	0.0994355	1.24423	1.65809	2.02457	1.6423	0.318766
O95816	BAG2	BAG family molecular chaperone regulator 2 OS=Homo sapiens GN=BAG2 PE=1 SV=1 - [BAG2_HUMAN]	1.67657	1.68785	1.44215	1.60219	0.113261	1.28811	1.27231	1.23161	1.26401	0.0238043	0.727815	0.781398	0.87785	0.795688	0.0620791
O95817	BAG3	BAG family molecular chaperone regulator 3 OS=Homo sapiens GN=BAG3 PE=1 SV=3 - [BAG3_HUMAN]	0.627134	0.804656	0.692817	0.708202	0.073285	1.7502	2.45556	1.98945	2.06507	0.292885	2.55818	3.13814	2.95646	2.88426	0.242209
Q9UL15	BAG5	BAG family molecular chaperone regulator 5 OS=Homo sapiens GN=BAG5 PE=1 SV=1 - [BAG5_HUMAN]	0.976773	0.401727	1.06308	0.81386	0.293545	1.06786	0.584207	1.13156	0.927876	0.244398	1.14704	1.51288	0.929989	1.19664	0.240535
O43491	EPB41L2	Band 4.1-like protein 2 OS=Homo sapiens GN=EPB41L2 PE=1 SV=1 - [E41L2_HUMAN]	1.91077		1.38105	1.64591	0.26486	1.03391		0.940569	0.987239	0.0466703	0.523755		0.685496	0.604625	0.0808704
O75531	BANF1	Barrier-to-autointegration factor OS=Homo sapiens GN=BANF1 PE=1 SV=1 - [BAF_HUMAN]	3.13162	2.33042	1.63014	2.36406	0.613438	1.06817	1.12483	1.15569	1.11623	0.0362415	0.358369	0.487473	0.553802	0.466548	0.0811456
A0A087WXM8	BCAM	Basal cell adhesion molecule OS=Homo sapiens GN=BCAM PE=1 SV=1 - [A0A087WXM8_HUMAN]		1.46376	1.326	1.39488	0.068878		0.890404	0.632619	0.761512	0.128892		0.613238	0.489157	0.551197	0.0620408
Q7L1Q6	BZW1	Basic leucine zipper and W2 domain-containing protein 1 OS=Homo sapiens GN=BZW1 PE=1 SV=1 - [BZW1_HUMAN]	0.419553		0.441325	0.430439	0.0108864	0.886469		0.67764	0.782054	0.104414	1.71517		1.57331	1.64424	0.0709313
E7ETZ4	BZW2	Basic leucine zipper and W2 domain-containing protein 2 (Fragment) OS=Homo sapiens GN=BZW2 PE=1 SV=1 - [E7ETZ4_HUMAN]	0.758215		0.420626	0.58942	0.168794	0.898698		0.780361	0.83953	0.0591688	1.91947		1.71843	1.81895	0.10052
A0A087X2B5	BSG	Basigin (Fragment) OS=Homo sapiens GN=BSG PE=1 SV=1 - [A0A087X2B5_HUMAN]	2.86003	2.27344	1.80909	2.31419	0.430012	1.22069	1.06418	0.987824	1.0909	0.0969245	0.434066	0.492568	0.57601	0.500881	0.0582461
P51572	BCAP31	B-cell receptor-associated protein 31 OS=Homo sapiens GN=BCAP31 PE=1 SV=3 - [BAP31_HUMAN]	2.11446	2.21986	2.07597	2.13676	0.0608225	1.52309	1.56292	1.45223	1.51275	0.0457787	0.729064	0.744318	0.694292	0.722558	0.0209348
Q92934	BAD	Bcl2-associated agonist of cell death OS=Homo sapiens GN=BAD PE=1 SV=3 - [BAD_HUMAN]		1.89639	1.02133	1.45886	0.437531		1.38632	0.925217	1.15577	0.23055		0.760507	0.921457	0.840982	0.0804752
E9PK09	BCLAF1	Bcl-2-associated transcription factor 1 (Fragment) OS=Homo sapiens GN=BCLAF1 PE=1 SV=7 - [E9PK09_HUMAN]	1.08845	0.797386		0.942916	0.14553	1.10497	1.02085		1.06291	0.0420634	1.0985	1.30671		1.20261	0.104104
A0A087WSV0	BCL2L12	Bcl-2-like protein 12 OS=Homo sapiens GN=BCL2L12 PE=1 SV=1 - [A0A087WSV0_HUMAN]	0.732772	1.86721		1.29999	0.567219	0.190814	0.449261		0.320037	0.129224	0.273212	0.345576		0.309394	0.0361821
[truncated: 3,707 more rows]

## Sheet: Pattern 1
Table S2 The pattern analysis of quantitative proteomics in PA plus EPA experiment
[truncated: 3,201 more rows]

## Sheet: Pattern 2
Table S2 The pattern analysis of quantitative proteomics in PA plus EPA experiment
[truncated: 283 more rows]

[truncated: 7 more sheets: Pattern 3, Pattern 4, Pattern 5, Pattern 6, Pattern 7, Pattern 8, Pattern 9]
