# Supplementary material for: Oleic Acid and Eicosapentaenoic Acid Reverse Palmitic Acid-induced Insulin Resistance in Human HepG2 Cells via the Reactive Oxygen Species/JUN Pathway
Source: Genomics Proteomics Bioinformatics. 2021 Feb 23;19(5):754–71. doi: 10.1016/j.gpb.2019.06.005 (PMC9170756; doi:10.1016/j.gpb.2019.06.005)
Supplement: Supplementary Table S3 [file mmc6.xlsx]

## Sheet: all differential proteins
Table S3 The JUN-targeted “responders” to FFA treatments
Target_genes	Score for JUN in SRX150444|Hep_G2
TIPRL	1928
DDX10	1791
PUM3	1780
PRRC2A	1588
RAB30	1362
ARG2	1237
CYCS	1177
ZNF593	1128
ID1	1011
ENSA	962
SNX5	948
MGME1	948
OCIAD1	932
MAFF	889
THADA	862
FAM107B	853
MRPS30	829
PPA1	815
TMEM259	808
MBIP	781
MMGT1	777
SCYL2	751
FAM177A1	749
IBA57	735
SAA4	697
LRRC8A	684
RCL1	671
METTL1	620
FAM206A	606
ZBTB10	576
MYDGF	569
UBE2H	563
MRPS15	555
JUN	551
ZBTB21	549
HPD	520
PPP1R2	495
CHAF1A	489
NINJ1	483
LUC7L2	480
LAPTM4B	478
IRF2BPL	472
PNPLA4	464
CXorf56	450
OPA3	447
ZFAND2B	437
EMC8	433
COX4I1	433
MED29	429
OSGEPL1	420
SLC7A11	392
LUZP1	390
PFAS	387
NELFA	385
PTRH1	380
RFC1	376
MTTP	357
RPN2	355
IGSF8	344
CMTR1	341
PLCD3	330
CLU	326
IFRD1	323
NAT10	321
CCDC47	317
ZNF217	314
XPNPEP3	314
ACVR1	308
CNN3	308
NARS2	308
RRAS	301
COQ7	294
DDX28	293
ARSB	292
SLC7A6	290
AAK1	288
ALDH1B1	288
PLD3	286
EPHA2	285
DCUN1D5	282
MTRF1L	277
SPTLC3	277
ZNF512B	274
SEC23B	272
TIMM44	266
WDR4	262
RTN4	252
NGDN	251
MYADM	250
LTN1	247
CHCHD5	247
SUPV3L1	245
NSUN4	242
ELMSAN1	239
MRPL4	238
CHD2	237
COX18	235
PCGF5	223
LYRM1	222
WARS2	220
GLA	215
TP53RK	211
RALB	205
APOB	204
DAAM1	200
TNFRSF19	197
SLC33A1	196
GHITM	194
PNPLA2	193
CLPB	191
ZNF362	191
ELOVL5	190
FRA10AC1	190
ACSL1	187
HNMT	187
PYCR1	186
GLUD1	186
ETFDH	183
ZNF512	181
ERLIN2	175
MRPS31	173
DNTTIP1	173
CTH	173
GMDS	170
ACOX3	164
NEU1	161
COQ10B	161
MRPL1	161
CDIPT	159
DPCD	159
ANKRD40	158
MTRF1	158
STAT6	157
UBE2B	155
PCNP	155
HSCB	154
CHEK2	154
TGFBR2	153
YME1L1	153
MICALL1	149
GRSF1	148
GBA	148
DPH3	148
AGTRAP	148
LMF2	148
SMIM20	147
GBE1	145
COTL1	143
OGFOD1	141
SLC3A2	140
ZNHIT2	139
DDX3Y	137
PPIL3	131
LGR5	124
CCL20	122
CDK12	121
PGS1	119
ANKRD17	117
ATG7	116
HINT3	115
PLEKHB2	115
METAP1D	110
MRPL55	106
FAM210A	103
VTN	100
C12orf57	94
GLO1	90
HINT2	89
SDR39U1	88
CRLS1	88
ACSL5	88
PTCD3	82
MRPL15	70

## Sheet: P6
Table S3 The JUN-targeted “responders” to FFA treatments
Target_genes	Score for JUN in SRX150444|Hep_G2
PUM3	1780
ARG2	1237
CYCS	1177
MGME1	948
OCIAD1	932
MRPS30	829
MMGT1	777
IBA57	735
SAA4	697
LRRC8A	684
ZBTB10	576
MRPS15	555
JUN	551
LAPTM4B	478
PNPLA4	464
OPA3	447
EMC8	433
COX4I1	433
OSGEPL1	420
PTRH1	380
PLCD3	330
CLU	326
NAT10	321
CCDC47	317
XPNPEP3	314
NARS2	308
COQ7	294
DDX28	293
ALDH1B1	288
PLD3	286
EPHA2	285
MTRF1L	277
TIMM44	266
MYADM	250
SUPV3L1	245
NSUN4	242
MRPL4	238
LYRM1	222
WARS2	220
APOB	204
ELOVL5	190
PYCR1	186
GLUD1	186
ETFDH	183
ZNF512	181
MRPS31	173
MRPL1	161
MTRF1	158
HSCB	154
YME1L1	153
GRSF1	148
GBA	148
LMF2	148
SLC3A2	140
CCL20	122
PGS1	119
METAP1D	110
MRPL55	106
FAM210A	103
VTN	100
HINT2	89
SDR39U1	88
CRLS1	88
PTCD3	82
MRPL15	70

## Sheet: P8
Table S3 The JUN-targeted “responders” to FFA treatments
Target_genes	Score for JUN in SRX150444|Hep_G2
TIPRL	1928
ID1	1011
ENSA	962
PPA1	815
SCYL2	751
METTL1	620
PPP1R2	495
LUC7L2	480
IRF2BPL	472
NELFA	385
AAK1	288
DCUN1D5	282
FRA10AC1	190
HNMT	187
DNTTIP1	173
CTH	173
DPCD	159
ANKRD40	158
STAT6	157
UBE2B	155
DPH3	148
GBE1	145
OGFOD1	141
ZNHIT2	139
ATG7	116
